# Supplementary material for: LukS-PV inhibits hepatocellular carcinoma cells migration by downregulating HDAC6 expression
Source: BMC Cancer. 2022 Jun 8;22:630. doi: 10.1186/s12885-022-09680-4 (PMC9175482; doi:10.1186/s12885-022-09680-4)
Supplement: Supplementary file 1 — Additional file 1: Supplementary Table S1. Proteomic changes in HepG2 cells after PBS or LukS-PV treatment were determined with quantitative proteomics sequencing. [file 12885_2022_9680_MOESM1_ESM.xls]

## Sheet: Annotation_Combine
Protein accession	Protein description	Gene name	MW [kDa]	Score	Coverage [%]	Peptides	PSMs	Unique peptides	C5A	Ctr	Luks	Luks/Ctr Ratio	Luks/Ctr P value	C5A/Ctr Ratio	C5A/Ctr P value	Luks/C5A Ratio	Luks/C5A P value	Subcellular localization	Biological Process	Cellular Component	Molecular Function	KEGG KO No.	KEGG Gene	KEGG pathway	IPR ID	Domain description
Q9NQX7	Integral membrane protein 2C OS=Homo sapiens OX=9606 GN=ITM2C	ITM2C	30.223	2.5426	3.7	1	2	1	0.415	0.28	2.294	8.193		1.482		5.528		cytoplasm	GO:0050794 regulation of cellular process; GO:0051093 negative regulation of developmental process; GO:0044707 single-multicellular organism process; GO:0010941 regulation of cell death; GO:0023051 regulation of signaling; GO:0051129 negative regulation of cellular component organization; GO:0048869 cellular developmental process; GO:0043067 regulation of programmed cell death; GO:0043065 positiv…	GO:0016020 membrane; GO:0044421 extracellular region part; GO:0031090 organelle membrane; GO:0071944 cell periphery; GO:0005737 cytoplasm; GO:0031982 vesicle; GO:0031224 intrinsic component of membrane; GO:0044424 intracellular part; GO:0005623 cell; GO:0044422 organelle part; GO:0005765 lysosomal membrane; GO:0070062 extracellular exosome; GO:0044425 membrane part; GO:0005622 intracellular; GO:0…	GO:0005524 ATP binding; GO:1901265 nucleoside phosphate binding; GO:0001882 nucleoside binding; GO:0043167 ion binding; GO:0005515 protein binding; GO:0000166 nucleotide binding; GO:0033218 amide binding; GO:0097159 organic cyclic compound binding; GO:1901363 heterocyclic compound binding; GO:0001540 beta-amyloid binding; GO:0032549 ribonucleoside binding; GO:0097367 carbohydrate derivative bindi…	K18265			IPR007084;	BRICHOS domain;
O76061	Stanniocalcin-2 OS=Homo sapiens OX=9606 GN=STC2	STC2	33.248	5.1546	7	2	3	2	0.247	0.301	2.433	8.083		0.821		9.85		extracellular	GO:0044700 single organism signaling; GO:0051093 negative regulation of developmental process; GO:0065008 regulation of biological quality; GO:0072503 cellular divalent inorganic cation homeostasis; GO:0048640 negative regulation of developmental growth; GO:0022414 reproductive process; GO:0007566 embryo implantation; GO:0051241 negative regulation of multicellular organismal process; GO:0044699 …	GO:0043229 intracellular organelle; GO:0005615 extracellular space; GO:0044421 extracellular region part; GO:0005783 endoplasmic reticulum; GO:0005737 cytoplasm; GO:0012505 endomembrane system; GO:0044424 intracellular part; GO:0005623 cell; GO:0005576 extracellular region; GO:0043231 intracellular membrane-bounded organelle; GO:0043226 organelle; GO:0005622 intracellular; GO:0044464 cell part; G…	GO:0097159 organic cyclic compound binding; GO:1901363 heterocyclic compound binding; GO:0020037 heme binding; GO:0042802 identical protein binding; GO:0005102 receptor binding; GO:0042803 protein homodimerization activity; GO:0005488 binding; GO:0046983 protein dimerization activity; GO:0005179 hormone activity; GO:0005515 protein binding; GO:0046906 tetrapyrrole binding; GO:0019899 enzyme bindi…
Q9UBN6	Tumor necrosis factor receptor superfamily member 10D OS=Homo sapiens OX=9606 GN=TNFRSF10D	TNFRSF10D	41.823	4.6555	8.8	3	4	3	0.384	0.306	2.296	7.503		1.255		5.979		plasma membrane	GO:0044700 single organism signaling; GO:0010941 regulation of cell death; GO:0051674 localization of cell; GO:0007166 cell surface receptor signaling pathway; GO:0044699 single-organism process; GO:0071345 cellular response to cytokine stimulus; GO:0009607 response to biotic stimulus; GO:0009605 response to external stimulus; GO:0007165 signal transduction; GO:0007154 cell communication; GO:0006…	GO:0016020 membrane; GO:0031226 intrinsic component of plasma membrane; GO:0044459 plasma membrane part; GO:0044425 membrane part; GO:0044464 cell part; GO:0071944 cell periphery; GO:0031224 intrinsic component of membrane; GO:0005887 integral component of plasma membrane; GO:0005623 cell; GO:0016021 integral component of membrane; GO:0005886 plasma membrane;	GO:0045569 TRAIL binding; GO:0038023 signaling receptor activity; GO:0060089 molecular transducer activity; GO:0004872 receptor activity; GO:0005035 death receptor activity; GO:0005031 tumor necrosis factor-activated receptor activity; GO:0005488 binding; GO:0005515 protein binding; GO:0004888 transmembrane signaling receptor activity; GO:0004871 signal transducer activity; GO:0099600 transmembra…	K04722	TNFRSF10; tumor necrosis factor receptor superfamily member 10	hsa05162 Measles - Homo sapiens (human); hsa04650 Natural killer cell mediated cytotoxicity - Homo sapiens (human); hsa04210 Apoptosis - Homo sapiens (human); hsa04115 p53 signaling pathway - Homo sapiens (human); hsa04217 Necroptosis - Homo sapiens (human); hsa04060 Cytokine-cytokine receptor interaction - Homo sapiens (human); hsa05164 Influenza A - Homo sapiens (human);	IPR001368; IPR034024;	"TNFR/NGFR cysteine-rich region; Tumor necrosis factor receptor 10, N-terminal; "
P13196	"5-aminolevulinate synthase, nonspecific, mitochondrial OS=Homo sapiens OX=9606 GN=ALAS1"	ALAS1	70.58	23.645	17.3	11	12	11	0.314	0.338	2.335	6.908	0.00020359	0.929	0.75966	7.436	0.00035723	mitochondria	GO:0051188 cofactor biosynthetic process; GO:0016043 cellular component organization; GO:0046148 pigment biosynthetic process; GO:0006725 cellular aromatic compound metabolic process; GO:0006783 heme biosynthetic process; GO:0046501 protoporphyrinogen IX metabolic process; GO:0044699 single-organism process; GO:0009058 biosynthetic process; GO:0042168 heme metabolic process; GO:1901566 organonitr…	GO:0005759 mitochondrial matrix; GO:0043229 intracellular organelle; GO:0044429 mitochondrial part; GO:0005737 cytoplasm; GO:0044446 intracellular organelle part; GO:0031981 nuclear lumen; GO:0044424 intracellular part; GO:0005829 cytosol; GO:0005623 cell; GO:0005739 mitochondrion; GO:0044422 organelle part; GO:0031974 membrane-enclosed lumen; GO:0043226 organelle; GO:0043231 intracellular membra…	GO:0016749 N-succinyltransferase activity; GO:0016748 succinyltransferase activity; GO:0043167 ion binding; GO:0005515 protein binding; GO:0016747 transferase activity, transferring acyl groups other than amino-acyl groups; GO:0048037 cofactor binding; GO:0030170 pyridoxal phosphate binding; GO:0016410 N-acyltransferase activity; GO:1901363 heterocyclic compound binding; GO:0097159 organic cyclic…	K00643	E2.3.1.37; 5-aminolevulinate synthase [EC:2.3.1.37]	hsa01100 Metabolic pathways - Homo sapiens (human); hsa00260 Glycine, serine and threonine metabolism - Homo sapiens (human); hsa00860 Porphyrin and chlorophyll metabolism - Homo sapiens (human);	IPR004839; IPR015424; IPR010961; IPR015118; IPR015422; IPR015421;	"Aminotransferase, class I/classII; Pyridoxal phosphate-dependent transferase; Tetrapyrrole biosynthesis, 5-aminolevulinic acid synthase; 5-aminolevulinate synthase presequence; Pyridoxal phosphate-dependent transferase, major region, subdomain 2; Pyridoxal phosphate-dependent transferase, major region, subdomain 1; "
Q13772	Nuclear receptor coactivator 4 OS=Homo sapiens OX=9606 GN=NCOA4	NCOA4	69.725	15.842	15.1	7	7	7	0.406	0.469	2.112	4.503	0.00064111	0.866	0.92444	5.202	0.0031032	cyto_nucl	GO:0044700 single organism signaling; GO:0022414 reproductive process; GO:0097659 nucleic acid-templated transcription; GO:0008584 male gonad development; GO:0009891 positive regulation of biosynthetic process; GO:0006623 protein targeting to vacuole; GO:0044237 cellular metabolic process; GO:0015031 protein transport; GO:0008152 metabolic process; GO:0044702 single organism reproductive process;…	GO:0043229 intracellular organelle; GO:0005737 cytoplasm; GO:0044754 autolysosome; GO:0044424 intracellular part; GO:0005623 cell; GO:0005776 autophagosome; GO:0043231 intracellular membrane-bounded organelle; GO:0043226 organelle; GO:0005634 nucleus; GO:0005622 intracellular; GO:0044464 cell part; GO:0005764 lysosome; GO:0005773 vacuole; GO:0005767 secondary lysosome; GO:0043227 membrane-bounded…	GO:0005102 receptor binding; GO:0005488 binding; GO:0035257 nuclear hormone receptor binding; GO:0035258 steroid hormone receptor binding; GO:0000989 transcription factor activity, transcription factor binding; GO:0003713 transcription coactivator activity; GO:0050681 androgen receptor binding; GO:0005515 protein binding; GO:0051427 hormone receptor binding; GO:0003712 transcription cofactor acti…	K09289	NCOA4; nuclear receptor coactivator 4	hsa05216 Thyroid cancer - Homo sapiens (human); hsa05200 Pathways in cancer - Homo sapiens (human); hsa04216 Ferroptosis - Homo sapiens (human);
Q06481	Amyloid-like protein 2 OS=Homo sapiens OX=9606 GN=APLP2	APLP2	86.955	167.63	35.4	23	44	22	0.44	0.47	2.087	4.44	1e-32	0.936	0.51058	4.743	1.62448e-12	peroxisome	GO:0044700 single organism signaling; GO:0050794 regulation of cellular process; GO:0010951 negative regulation of endopeptidase activity; GO:0060255 regulation of macromolecule metabolic process; GO:0002576 platelet degranulation; GO:0044699 single-organism process; GO:0031324 negative regulation of cellular metabolic process; GO:0048523 negative regulation of cellular process; GO:0048519 negati…	GO:0016020 membrane; GO:0044421 extracellular region part; GO:0031090 organelle membrane; GO:0031410 cytoplasmic vesicle; GO:0071944 cell periphery; GO:0005737 cytoplasm; GO:0031982 vesicle; GO:0044433 cytoplasmic vesicle part; GO:0031224 intrinsic component of membrane; GO:0044424 intracellular part; GO:0005623 cell; GO:0044422 organelle part; GO:0070062 extracellular exosome; GO:0005622 intrace…	GO:0003677 DNA binding; GO:0061134 peptidase regulator activity; GO:0043167 ion binding; GO:0005515 protein binding; GO:0004857 enzyme inhibitor activity; GO:0098772 molecular function regulator; GO:0008201 heparin binding; GO:0004866 endopeptidase inhibitor activity; GO:1901681 sulfur compound binding; GO:1901363 heterocyclic compound binding; GO:0097159 organic cyclic compound binding; GO:00973…	K08117			IPR024329; IPR008154; IPR019543; IPR011178; IPR002223; IPR015849;	"Amyloidogenic glycoprotein, E2 domain; Amyloidogenic glycoprotein, extracellular; Beta-amyloid precursor protein C-terminal; Amyloidogenic glycoprotein, copper-binding; Pancreatic trypsin inhibitor Kunitz domain; Amyloidogenic glycoprotein, heparin-binding; "
Q9BXS4	Transmembrane protein 59 OS=Homo sapiens OX=9606 GN=TMEM59	TMEM59	36.223	18.91	15.5	4	5	4	0.438	0.476	2.074	4.357	0.00061755	0.92	0.66756	4.735	0.00029621	extracellular	GO:0031331 positive regulation of cellular catabolic process; GO:0090005 negative regulation of establishment of protein localization to plasma membrane; GO:0051129 negative regulation of cellular component organization; GO:1903318 negative regulation of protein maturation; GO:0006914 autophagy; GO:0044237 cellular metabolic process; GO:0031400 negative regulation of protein modification process;…	GO:0016020 membrane; GO:0044421 extracellular region part; GO:0031090 organelle membrane; GO:0031410 cytoplasmic vesicle; GO:0071944 cell periphery; GO:0031982 vesicle; GO:0005737 cytoplasm; GO:0044433 cytoplasmic vesicle part; GO:0005797 Golgi medial cisterna; GO:0031224 intrinsic component of membrane; GO:0044424 intracellular part; GO:0005623 cell; GO:0044422 organelle part; GO:0005765 lysosom…	GO:0004175 endopeptidase activity; GO:0070011 peptidase activity, acting on L-amino acid peptides; GO:0016787 hydrolase activity; GO:0008233 peptidase activity; GO:0005515 protein binding; GO:0003824 catalytic activity; GO:0005488 binding;
P05067	Amyloid-beta A4 protein OS=Homo sapiens OX=9606 GN=APP	APP	86.942	33.098	21.6	15	27	14	0.417	0.483	2.057	4.259	1.62437e-12	0.863	0.192398	4.933	3.33067e-16	extracellular	GO:0044085 cellular component biogenesis; GO:0044700 single organism signaling; GO:0021700 developmental maturation; GO:0010941 regulation of cell death; GO:0001967 suckling behavior; GO:0022414 reproductive process; GO:0010608 posttranscriptional regulation of gene expression; GO:0006066 alcohol metabolic process; GO:0009891 positive regulation of biosynthetic process; GO:0043523 regulation of n…	GO:0030425 dendrite; GO:0016020 membrane; GO:0044421 extracellular region part; GO:0051233 spindle midzone; GO:0031090 organelle membrane; GO:0098857 membrane microdomain; GO:0005737 cytoplasm; GO:0044433 cytoplasmic vesicle part; GO:0032991 macromolecular complex; GO:0032588 trans-Golgi network membrane; GO:0005887 integral component of plasma membrane; GO:0098858 actin-based cell projection; GO…	GO:0005102 receptor binding; GO:0046983 protein dimerization activity; GO:0061134 peptidase regulator activity; GO:0033130 acetylcholine receptor binding; GO:0016504 peptidase activator activity; GO:0005515 protein binding; GO:0008201 heparin binding; GO:0004857 enzyme inhibitor activity; GO:0098772 molecular function regulator; GO:1901363 heterocyclic compound binding; GO:0097159 organic cyclic …	K04520	APP; amyloid beta A4 protein	hsa05010 Alzheimer's disease - Homo sapiens (human); hsa04726 Serotonergic synapse - Homo sapiens (human);	IPR024329; IPR008154; IPR019543; IPR011178; IPR013803; IPR015849; IPR002223;	"Amyloidogenic glycoprotein, E2 domain; Amyloidogenic glycoprotein, extracellular; Beta-amyloid precursor protein C-terminal; Amyloidogenic glycoprotein, copper-binding; Amyloidogenic glycoprotein, amyloid-beta peptide; Amyloidogenic glycoprotein, heparin-binding; Pancreatic trypsin inhibitor Kunitz domain; "
Q86VP1	Tax1-binding protein 1 OS=Homo sapiens OX=9606 GN=TAX1BP1	TAX1BP1	90.876	36.61	29.4	21	24	21	0.453	0.507	2.05	4.043	1.59406e-12	0.893	0.66146	4.525	6.87117e-13	cytoplasm	GO:0050794 regulation of cellular process; GO:0010941 regulation of cell death; GO:0032479 regulation of type I interferon production; GO:0043069 negative regulation of programmed cell death; GO:0043433 negative regulation of sequence-specific DNA binding transcription factor activity; GO:0060255 regulation of macromolecule metabolic process; GO:0010803 regulation of tumor necrosis factor-mediate…	GO:0070062 extracellular exosome; GO:0043226 organelle; GO:0044421 extracellular region part; GO:0044464 cell part; GO:0005622 intracellular; GO:0005737 cytoplasm; GO:0031982 vesicle; GO:1903561 extracellular vesicle; GO:0044424 intracellular part; GO:0005623 cell; GO:0005829 cytosol; GO:0043227 membrane-bounded organelle; GO:0005576 extracellular region; GO:0043230 extracellular organelle; GO:00…	GO:0005488 binding; GO:0043167 ion binding; GO:0043169 cation binding; GO:0046872 metal ion binding; GO:0005515 protein binding; GO:0019900 kinase binding; GO:0019899 enzyme binding;				IPR012852;	Calcium binding and coiled-coil domain-like;
Q9Y287	Integral membrane protein 2B OS=Homo sapiens OX=9606 GN=ITM2B	ITM2B	30.338	20.413	16.5	4	5	4	0.409	0.519	2.058	3.965	0.002558	0.788	0.44484	5.032	0.0028381	cytoplasm	GO:0050794 regulation of cellular process; GO:0044707 single-multicellular organism process; GO:0060255 regulation of macromolecule metabolic process; GO:0044267 cellular protein metabolic process; GO:0044699 single-organism process; GO:0031324 negative regulation of cellular metabolic process; GO:0048519 negative regulation of biological process; GO:0048523 negative regulation of cellular proces…	GO:0016020 membrane; GO:0005615 extracellular space; GO:0044421 extracellular region part; GO:0031410 cytoplasmic vesicle; GO:0031090 organelle membrane; GO:0071944 cell periphery; GO:0030660 Golgi-associated vesicle membrane; GO:0005737 cytoplasm; GO:0031982 vesicle; GO:0044433 cytoplasmic vesicle part; GO:0031224 intrinsic component of membrane; GO:0044424 intracellular part; GO:0005623 cell; G…	GO:0005524 ATP binding; GO:1901265 nucleoside phosphate binding; GO:0001882 nucleoside binding; GO:0043167 ion binding; GO:0005515 protein binding; GO:0033218 amide binding; GO:0000166 nucleotide binding; GO:0097159 organic cyclic compound binding; GO:1901363 heterocyclic compound binding; GO:0001540 beta-amyloid binding; GO:0032549 ribonucleoside binding; GO:0097367 carbohydrate derivative bindi…	K18264			IPR007084;	BRICHOS domain;
Q9GZQ8	Microtubule-associated proteins 1A/1B light chain 3B OS=Homo sapiens OX=9606 GN=MAP1LC3B	MAP1LC3B	14.688	27.963	22.4	3	3	3	0.547	0.533	1.912	3.587		1.026		3.495		cytoplasm	GO:0016043 cellular component organization; GO:0044712 single-organism catabolic process; GO:0000422 mitophagy; GO:0044763 single-organism cellular process; GO:0097352 autophagosome maturation; GO:1903008 organelle disassembly; GO:0044699 single-organism process; GO:0048284 organelle fusion; GO:0006914 autophagy; GO:0044237 cellular metabolic process; GO:1902589 single-organism organelle organiza…	GO:0016020 membrane; GO:0005874 microtubule; GO:0031090 organelle membrane; GO:0031410 cytoplasmic vesicle; GO:0005737 cytoplasm; GO:0031982 vesicle; GO:0044424 intracellular part; GO:0099512 supramolecular fiber; GO:0005623 cell; GO:0099080 supramolecular complex; GO:0044422 organelle part; GO:0005776 autophagosome; GO:0043228 non-membrane-bounded organelle; GO:0005856 cytoskeleton; GO:0044441 c…	GO:0005515 protein binding; GO:0031625 ubiquitin protein ligase binding; GO:0044389 ubiquitin-like protein ligase binding; GO:0005488 binding; GO:0019899 enzyme binding;	K10435	MAP1LC; microtubule-associated protein 1 light chain	hsa04216 Ferroptosis - Homo sapiens (human);	IPR029071;	Ubiquitin-related domain;
Q96QD8	Sodium-coupled neutral amino acid transporter 2 OS=Homo sapiens OX=9606 GN=SLC38A2	SLC38A2	56.025	29.256	10.5	3	5	3	0.43	0.58	1.976	3.407	0.00042052	0.741	0.3583	4.595	0.00078075	plasma membrane	GO:0046717 acid secretion; GO:0072337 modified amino acid transport; GO:0022414 reproductive process; GO:0007420 brain development; GO:0044699 single-organism process; GO:0021987 cerebral cortex development; GO:0015838 amino-acid betaine transport; GO:0051234 establishment of localization; GO:0021537 telencephalon development; GO:0009605 response to external stimulus; GO:0032328 alanine transport…	GO:0016020 membrane; GO:0030425 dendrite; GO:0031226 intrinsic component of plasma membrane; GO:0098862 cluster of actin-based cell projections; GO:0042995 cell projection; GO:0005903 brush border; GO:0071944 cell periphery; GO:0043025 neuronal cell body; GO:0031224 intrinsic component of membrane; GO:0005887 integral component of plasma membrane; GO:0005623 cell; GO:0016021 integral component of…	GO:0005342 organic acid transmembrane transporter activity; GO:0022804 active transmembrane transporter activity; GO:0015291 secondary active transmembrane transporter activity; GO:0015075 ion transmembrane transporter activity; GO:0015293 symporter activity; GO:0022892 substrate-specific transporter activity; GO:0005515 protein binding; GO:0022891 substrate-specific transmembrane transporter act…	K14207	SLC38A2; solute carrier family 38 (sodium-coupled neutral amino acid transporter), member 2	hsa04727 GABAergic synapse - Homo sapiens (human); hsa04974 Protein digestion and absorption - Homo sapiens (human); hsa04724 Glutamatergic synapse - Homo sapiens (human);	IPR013057;	"Amino acid transporter, transmembrane domain; "
Q9NZV1	Cysteine-rich motor neuron 1 protein OS=Homo sapiens OX=9606 GN=CRIM1	CRIM1	113.74	40.733	12.5	9	9	9	0.467	0.586	1.935	3.302	0.00055943	0.797	0.22222	4.143	0.00037787	extracellular	GO:0044700 single organism signaling; GO:0050794 regulation of cellular process; GO:0044707 single-multicellular organism process; GO:0010951 negative regulation of endopeptidase activity; GO:0040008 regulation of growth; GO:0007166 cell surface receptor signaling pathway; GO:0060255 regulation of macromolecule metabolic process; GO:0044699 single-organism process; GO:0031324 negative regulation …	GO:0016020 membrane; GO:0044421 extracellular region part; GO:0071944 cell periphery; GO:0031982 vesicle; GO:0031224 intrinsic component of membrane; GO:0005623 cell; GO:0016021 integral component of membrane; GO:0005576 extracellular region; GO:0005886 plasma membrane; GO:0043226 organelle; GO:0070062 extracellular exosome; GO:0044425 membrane part; GO:0044464 cell part; GO:1903561 extracellular…	GO:0038023 signaling receptor activity; GO:0005520 insulin-like growth factor binding; GO:0016773 phosphotransferase activity, alcohol group as acceptor; GO:0019838 growth factor binding; GO:0061134 peptidase regulator activity; GO:0004713 protein tyrosine kinase activity; GO:0005515 protein binding; GO:0004672 protein kinase activity; GO:0004857 enzyme inhibitor activity; GO:0098772 molecular fu…				IPR004094; IPR011061; IPR001007; IPR000867; IPR009030;	"Antistasin-like domain; Hirudin/antistatin; VWFC domain; Insulin-like growth factor-binding protein, IGFBP; Growth factor receptor cysteine-rich domain; "
Q13641	Trophoblast glycoprotein OS=Homo sapiens OX=9606 GN=TPBG	TPBG	46.031	43.492	13.1	4	6	4	0.57	0.587	1.833	3.123	1.80342e-05	0.971	0.62864	3.216	5.9629e-05	mitochondria	GO:0050794 regulation of cellular process; GO:0065008 regulation of biological quality; GO:0050803 regulation of synapse structure or activity; GO:0051965 positive regulation of synapse assembly; GO:0051960 regulation of nervous system development; GO:0051963 regulation of synapse assembly; GO:0051962 positive regulation of nervous system development; GO:0048522 positive regulation of cellular pr…	GO:0043229 intracellular organelle; GO:0016020 membrane; GO:0031226 intrinsic component of plasma membrane; GO:0005783 endoplasmic reticulum; GO:0071944 cell periphery; GO:0005737 cytoplasm; GO:0031224 intrinsic component of membrane; GO:0012505 endomembrane system; GO:0044424 intracellular part; GO:0005887 integral component of plasma membrane; GO:0005623 cell; GO:0016021 integral component of m…	GO:0005515 protein binding; GO:0005488 binding;				IPR000483; IPR000372; IPR032675;	"Cysteine-rich flanking region, C-terminal; Leucine-rich repeat N-terminal domain; Leucine-rich repeat domain, L domain-like; "
P41273	Tumor necrosis factor ligand superfamily member 9 OS=Homo sapiens OX=9606 GN=TNFSF9	TNFSF9	26.624	6.2982	14.6	3	3	3	0.555	0.598	1.838	3.074	0.083259	0.928	0.86192	3.312	0.087157	plasma membrane	GO:0050863 regulation of T cell activation; GO:0044700 single organism signaling; GO:0002694 regulation of leukocyte activation; GO:0032944 regulation of mononuclear cell proliferation; GO:0007166 cell surface receptor signaling pathway; GO:0044699 single-organism process; GO:0051249 regulation of lymphocyte activation; GO:0071345 cellular response to cytokine stimulus; GO:1902107 positive regula…	GO:0016020 membrane; GO:0005615 extracellular space; GO:0044421 extracellular region part; GO:0044464 cell part; GO:0071944 cell periphery; GO:0044425 membrane part; GO:0031224 intrinsic component of membrane; GO:0005623 cell; GO:0005576 extracellular region; GO:0016021 integral component of membrane; GO:0005886 plasma membrane;	GO:0005125 cytokine activity; GO:0032813 tumor necrosis factor receptor superfamily binding; GO:0005102 receptor binding; GO:0005488 binding; GO:0005126 cytokine receptor binding; GO:0005164 tumor necrosis factor receptor binding; GO:0005515 protein binding;	K05472	TNFSF9; tumor necrosis factor ligand superfamily member 9	hsa04060 Cytokine-cytokine receptor interaction - Homo sapiens (human);	IPR008983; IPR006052;	Tumour necrosis factor-like domain; Tumour necrosis factor domain;
P31431	Syndecan-4 OS=Homo sapiens OX=9606 GN=SDC4	SDC4	21.641	2.0534	10.6	2	2	2	0.531	0.607	1.852	3.051	0.06132	0.875	0.73084	3.488	0.082561	extracellular	GO:0060627 regulation of vesicle-mediated transport; GO:0044700 single organism signaling; GO:0002694 regulation of leukocyte activation; GO:0050672 negative regulation of lymphocyte proliferation; GO:0032270 positive regulation of cellular protein metabolic process; GO:0032944 regulation of mononuclear cell proliferation; GO:0010762 regulation of fibroblast migration; GO:0035148 tube formation; …	GO:0016020 membrane; GO:0044421 extracellular region part; GO:0098857 membrane microdomain; GO:0030054 cell junction; GO:0071944 cell periphery; GO:0030016 myofibril; GO:0005737 cytoplasm; GO:0031982 vesicle; GO:0031224 intrinsic component of membrane; GO:0099512 supramolecular fiber; GO:0044424 intracellular part; GO:0005887 integral component of plasma membrane; GO:0099080 supramolecular comple…	GO:0038023 signaling receptor activity; GO:0060089 molecular transducer activity; GO:0001968 fibronectin binding; GO:0004872 receptor activity; GO:0070053 thrombospondin receptor activity; GO:0005488 binding; GO:0019901 protein kinase binding; GO:0005080 protein kinase C binding; GO:0005515 protein binding; GO:0019900 kinase binding; GO:0004871 signal transducer activity; GO:0019899 enzyme bindin…	K16338	SDC4; syndecan 4	hsa05205 Proteoglycans in cancer - Homo sapiens (human); hsa05418 Fluid shear stress and atherosclerosis - Homo sapiens (human); hsa04512 ECM-receptor interaction - Homo sapiens (human); hsa04514 Cell adhesion molecules (CAMs) - Homo sapiens (human);	IPR027789; IPR003585;	Syndecan/Neurexin domain; Neurexin/syndecan/glycophorin C;
P60520	Gamma-aminobutyric acid receptor-associated protein-like 2 OS=Homo sapiens OX=9606 GN=GABARAPL2	GABARAPL2	13.667	15.713	29.1	5	6	4	0.655	0.612	1.76	2.876	0.00026356	1.07	0.70478	2.687	0.0029445	cytoplasm	GO:0044699 single-organism process; GO:0006914 autophagy; GO:0044237 cellular metabolic process; GO:0015031 protein transport; GO:0051234 establishment of localization; GO:0008152 metabolic process; GO:0044093 positive regulation of molecular function; GO:0007033 vacuole organization; GO:0008104 protein localization; GO:0033036 macromolecule localization; GO:1903362 regulation of cellular protein…	GO:0016020 membrane; GO:0097708 intracellular vesicle; GO:0043229 intracellular organelle; GO:0098588 bounding membrane of organelle; GO:0031090 organelle membrane; GO:0031410 cytoplasmic vesicle; GO:0044446 intracellular organelle part; GO:0005737 cytoplasm; GO:0031982 vesicle; GO:0000139 Golgi membrane; GO:0012505 endomembrane system; GO:0044424 intracellular part; GO:0005829 cytosol; GO:000562…	GO:0000149 SNARE binding; GO:0050811 GABA receptor binding; GO:0008092 cytoskeletal protein binding; GO:0031625 ubiquitin protein ligase binding; GO:0005102 receptor binding; GO:0051117 ATPase binding; GO:0008017 microtubule binding; GO:0005488 binding; GO:0015631 tubulin binding; GO:0048487 beta-tubulin binding; GO:0005515 protein binding; GO:0044389 ubiquitin-like protein ligase binding; GO:001…	K08341	GABARAP; GABA(A) receptor-associated protein	hsa04371 Apelin signaling pathway - Homo sapiens (human); hsa04727 GABAergic synapse - Homo sapiens (human); hsa04137 Mitophagy - animal - Homo sapiens (human); hsa04621 NOD-like receptor signaling pathway - Homo sapiens (human); hsa05167 Kaposi's sarcoma-associated herpesvirus infection - Homo sapiens (human); hsa04068 FoxO signaling pathway - Homo sapiens (human); hsa04140 Autophagy - animal - …	IPR029071;	Ubiquitin-related domain;
Q15012	Lysosomal-associated transmembrane protein 4A OS=Homo sapiens OX=9606 GN=LAPTM4A	LAPTM4A	26.8	5.5369	17.2	2	3	2	0.549	0.633	1.809	2.858	0.005237	0.867	0.22752	3.295	0.0025412	plasma membrane	GO:0006810 transport; GO:0051179 localization; GO:0051234 establishment of localization;	GO:0043229 intracellular organelle; GO:0016020 membrane; GO:0005737 cytoplasm; GO:0031224 intrinsic component of membrane; GO:0012505 endomembrane system; GO:0044424 intracellular part; GO:0005623 cell; GO:0016021 integral component of membrane; GO:0043231 intracellular membrane-bounded organelle; GO:0043226 organelle; GO:0044464 cell part; GO:0005622 intracellular; GO:0044425 membrane part; GO:0…		K12387	LAPTM; lysosomal-associated transmembrane protein	hsa04142 Lysosome - Homo sapiens (human);
P29317	Ephrin type-A receptor 2 OS=Homo sapiens OX=9606 GN=EPHA2	EPHA2	108.27	57.907	16.9	12	20	11	0.615	0.623	1.746	2.803	1.11022e-16	0.987	0.30636	2.839	1.11022e-15	plasma membrane	GO:0044700 single organism signaling; GO:0048732 gland development; GO:0043009 chordate embryonic development; GO:0098542 defense response to other organism; GO:0018212 peptidyl-tyrosine modification; GO:0044237 cellular metabolic process; GO:0010594 regulation of endothelial cell migration; GO:0048754 branching morphogenesis of an epithelial tube; GO:0009607 response to biotic stimulus; GO:00099…	GO:0031252 cell leading edge; GO:0016020 membrane; GO:0031226 intrinsic component of plasma membrane; GO:0042995 cell projection; GO:0030054 cell junction; GO:0071944 cell periphery; GO:0032587 ruffle membrane; GO:0070161 anchoring junction; GO:0031224 intrinsic component of membrane; GO:0005887 integral component of plasma membrane; GO:0044463 cell projection part; GO:0005623 cell; GO:0016021 in…	GO:1901265 nucleoside phosphate binding; GO:0016773 phosphotransferase activity, alcohol group as acceptor; GO:0004713 protein tyrosine kinase activity; GO:0005515 protein binding; GO:0004672 protein kinase activity; GO:0004888 transmembrane signaling receptor activity; GO:0004871 signal transducer activity; GO:0004714 transmembrane receptor protein tyrosine kinase activity; GO:1901363 heterocycl…	K05103	EPHA2; Eph receptor A2 [EC:2.7.10.1]	hsa04151 PI3K-Akt signaling pathway - Homo sapiens (human); hsa04015 Rap1 signaling pathway - Homo sapiens (human); hsa04010 MAPK signaling pathway - Homo sapiens (human); hsa04360 Axon guidance - Homo sapiens (human); hsa04014 Ras signaling pathway - Homo sapiens (human);	IPR011641; IPR034263; IPR013761; IPR001660; IPR003961; IPR001245; IPR009030; IPR011009; IPR001090; IPR027936; IPR013783; IPR000719; IPR020635; IPR008979;	"Tyrosine-protein kinase ephrin type A/B receptor-like; Ephrin type-A receptor 2, ligand binding domain; Sterile alpha motif/pointed domain; Sterile alpha motif domain; Fibronectin type III; Serine-threonine/tyrosine-protein kinase catalytic domain; Growth factor receptor cysteine-rich domain; Protein kinase-like domain; Ephrin receptor ligand binding domain; Ephrin receptor, transmembrane domain…
Q9ULG6	Cell cycle progression protein 1 OS=Homo sapiens OX=9606 GN=CCPG1	CCPG1	87.339	18.261	16.2	14	14	14	0.596	0.626	1.751	2.797	2.3657e-08	0.952	0.56786	2.938	7.996e-09	cytoplasm	GO:0050794 regulation of cellular process; GO:0042127 regulation of cell proliferation; GO:0060255 regulation of macromolecule metabolic process; GO:0019219 regulation of nucleobase-containing compound metabolic process; GO:0009891 positive regulation of biosynthetic process; GO:0044699 single-organism process; GO:2001141 regulation of RNA biosynthetic process; GO:0009893 positive regulation of m…	GO:0031224 intrinsic component of membrane; GO:0016020 membrane; GO:0016021 integral component of membrane; GO:0044425 membrane part;	GO:0005515 protein binding; GO:0005488 binding;
P53801	Pituitary tumor-transforming gene 1 protein-interacting protein OS=Homo sapiens OX=9606 GN=PTTG1IP	PTTG1IP	20.324	1.0715	7.8	2	2	2	0.76	0.592	1.648	2.784		1.284		2.168		extracellular	GO:0010941 regulation of cell death; GO:0072594 establishment of protein localization to organelle; GO:0032270 positive regulation of cellular protein metabolic process; GO:0009968 negative regulation of signal transduction; GO:0017038 protein import; GO:0023051 regulation of signaling; GO:0031331 positive regulation of cellular catabolic process; GO:0044699 single-organism process; GO:0051169 nu…	GO:0043229 intracellular organelle; GO:0016020 membrane; GO:0044421 extracellular region part; GO:0005737 cytoplasm; GO:0044446 intracellular organelle part; GO:0031982 vesicle; GO:0031224 intrinsic component of membrane; GO:0031981 nuclear lumen; GO:0044424 intracellular part; GO:0005623 cell; GO:0016021 integral component of membrane; GO:0005576 extracellular region; GO:0044422 organelle part; …	GO:0005515 protein binding; GO:0002039 p53 binding; GO:0005488 binding;				IPR016201;	PSI domain;
P28300	Protein-lysine 6-oxidase OS=Homo sapiens OX=9606 GN=LOX	LOX	46.944	16.684	3.1	1	2	1	0.671	0.625	1.701	2.722		1.074		2.535		extracellular	GO:0044085 cellular component biogenesis; GO:0072359 circulatory system development; GO:0016043 cellular component organization; GO:0044707 single-multicellular organism process; GO:0030199 collagen fibril organization; GO:0001568 blood vessel development; GO:0048251 elastic fiber assembly; GO:0030323 respiratory tube development; GO:0044267 cellular protein metabolic process; GO:0044699 single-o…	GO:0043229 intracellular organelle; GO:0005615 extracellular space; GO:0044421 extracellular region part; GO:0032991 macromolecular complex; GO:0044424 intracellular part; GO:0005623 cell; GO:0005576 extracellular region; GO:0005581 collagen trimer; GO:0031012 extracellular matrix; GO:0043231 intracellular membrane-bounded organelle; GO:0043226 organelle; GO:0005634 nucleus; GO:0005622 intracellu…	GO:0046914 transition metal ion binding; GO:0003824 catalytic activity; GO:0005488 binding; GO:0043167 ion binding; GO:0046872 metal ion binding; GO:0043169 cation binding; GO:0005515 protein binding; GO:0016638 oxidoreductase activity, acting on the CH-NH2 group of donors; GO:0005507 copper ion binding; GO:0016641 oxidoreductase activity, acting on the CH-NH2 group of donors, oxygen as acceptor;…	K00277
P84077	ADP-ribosylation factor 1 OS=Homo sapiens OX=9606 GN=ARF1	ARF1	20.697	-2	64.1	10	39	1	0.54	0.665	1.786	2.686		0.812		3.307		cytoplasm	GO:0044700 single organism signaling; GO:0044085 cellular component biogenesis; GO:0060627 regulation of vesicle-mediated transport; GO:0065008 regulation of biological quality; GO:0034379 very-low-density lipoprotein particle assembly; GO:0044255 cellular lipid metabolic process; GO:0031347 regulation of defense response; GO:0030832 regulation of actin filament length; GO:0019216 regulation of l…	GO:0016020 membrane; GO:0044421 extracellular region part; GO:0031090 organelle membrane; GO:0005737 cytoplasm; GO:0044438 microbody part; GO:0099080 supramolecular complex; GO:0005623 cell; GO:0044422 organelle part; GO:0043228 non-membrane-bounded organelle; GO:0005778 peroxisomal membrane; GO:0070062 extracellular exosome; GO:0098590 plasma membrane region; GO:0005925 focal adhesion; GO:000562…	GO:1901265 nucleoside phosphate binding; GO:0016817 hydrolase activity, acting on acid anhydrides; GO:0016787 hydrolase activity; GO:0005515 protein binding; GO:0098772 molecular function regulator; GO:0016004 phospholipase activator activity; GO:0004871 signal transducer activity; GO:0097159 organic cyclic compound binding; GO:1901363 heterocyclic compound binding; GO:0016462 pyrophosphatase act…	K07937	ARF1; ADP-ribosylation factor 1	hsa05110 Vibrio cholerae infection - Homo sapiens (human); hsa05134 Legionellosis - Homo sapiens (human); hsa04072 Phospholipase D signaling pathway - Homo sapiens (human); hsa04144 Endocytosis - Homo sapiens (human);	IPR005225; IPR027417;	Small GTP-binding protein domain; P-loop containing nucleoside triphosphate hydrolase;
Q15758	Neutral amino acid transporter B(0) OS=Homo sapiens OX=9606 GN=SLC1A5	SLC1A5	56.598	55.4	20	8	14	8	0.602	0.661	1.771	2.679	9.47442e-12	0.911	0.35888	2.942	2.2685e-10	plasma membrane	GO:0044409 entry into host; GO:0032329 serine transport; GO:0034220 ion transmembrane transport; GO:0051806 entry into cell of other organism involved in symbiotic interaction; GO:0019058 viral life cycle; GO:0015807 L-amino acid transport; GO:0044699 single-organism process; GO:0044764 multi-organism cellular process; GO:0098656 anion transmembrane transport; GO:0051234 establishment of localiza…	GO:0097708 intracellular vesicle; GO:0043229 intracellular organelle; GO:0016020 membrane; GO:0044421 extracellular region part; GO:0031226 intrinsic component of plasma membrane; GO:0031410 cytoplasmic vesicle; GO:0071944 cell periphery; GO:0042470 melanosome; GO:0005737 cytoplasm; GO:0031982 vesicle; GO:0031224 intrinsic component of membrane; GO:0044424 intracellular part; GO:0005887 integral …	GO:0005342 organic acid transmembrane transporter activity; GO:0022804 active transmembrane transporter activity; GO:0015291 secondary active transmembrane transporter activity; GO:1905361 L-serine transporter activity; GO:0015075 ion transmembrane transporter activity; GO:0015179 L-amino acid transmembrane transporter activity; GO:0015293 symporter activity; GO:0022889 serine transmembrane trans…	K05616	SLC1A5; solute carrier family 1 (neutral amino acid transporter), member 5	hsa04974 Protein digestion and absorption - Homo sapiens (human); hsa05230 Central carbon metabolism in cancer - Homo sapiens (human);
P35354	Prostaglandin G/H synthase 2 OS=Homo sapiens OX=9606 GN=PTGS2	PTGS2	68.995	27.01	20.7	10	10	10	0.599	0.654	1.74	2.661	0.000116797	0.916	0.46626	2.905	0.00064135	extracellular	GO:0010941 regulation of cell death; GO:0022414 reproductive process; GO:0030728 ovulation; GO:0009891 positive regulation of biosynthetic process; GO:0046683 response to organophosphorus; GO:0044255 cellular lipid metabolic process; GO:0031347 regulation of defense response; GO:0044237 cellular metabolic process; GO:0010594 regulation of endothelial cell migration; GO:0090049 regulation of cell …	GO:0016020 membrane; GO:0005783 endoplasmic reticulum; GO:0042175 nuclear outer membrane-endoplasmic reticulum membrane network; GO:0031090 organelle membrane; GO:0098857 membrane microdomain; GO:0071944 cell periphery; GO:0005737 cytoplasm; GO:0032991 macromolecular complex; GO:0044424 intracellular part; GO:0005623 cell; GO:0044422 organelle part; GO:0031974 membrane-enclosed lumen; GO:0070013 …	GO:0043167 ion binding; GO:0046983 protein dimerization activity; GO:0016209 antioxidant activity; GO:0016705 oxidoreductase activity, acting on paired donors, with incorporation or reduction of molecular oxygen; GO:0005515 protein binding; GO:0016491 oxidoreductase activity; GO:0016702 oxidoreductase activity, acting on single donors with incorporation of molecular oxygen, incorporation of two a…	K11987	PTGS2; prostaglandin-endoperoxide synthase 2 [EC:1.14.99.1]	hsa04921 Oxytocin signaling pathway - Homo sapiens (human); hsa05204 Chemical carcinogenesis - Homo sapiens (human); hsa04625 C-type lectin receptor signaling pathway - Homo sapiens (human); hsa04723 Retrograde endocannabinoid signaling - Homo sapiens (human); hsa01100 Metabolic pathways - Homo sapiens (human); hsa04370 VEGF signaling pathway - Homo sapiens (human); hsa05165 Human papillomavirus …	IPR000742;	EGF-like domain;
P46531	Neurogenic locus notch homolog protein 1 OS=Homo sapiens OX=9606 GN=NOTCH1	NOTCH1	272.5	4.7369	0.6	2	3	1	0.557	0.669	1.765	2.638		0.833		3.169		plasma membrane	GO:0044700 single organism signaling; GO:0048732 gland development; GO:0014013 regulation of gliogenesis; GO:0022414 reproductive process; GO:0060415 muscle tissue morphogenesis; GO:1903306 negative regulation of regulated secretory pathway; GO:0003179 heart valve morphogenesis; GO:0030858 positive regulation of epithelial cell differentiation; GO:0044237 cellular metabolic process; GO:0044782 ci…	GO:0016020 membrane; GO:0005783 endoplasmic reticulum; GO:0042175 nuclear outer membrane-endoplasmic reticulum membrane network; GO:0016324 apical plasma membrane; GO:0031090 organelle membrane; GO:0031410 cytoplasmic vesicle; GO:0030054 cell junction; GO:0071944 cell periphery; GO:0031982 vesicle; GO:0005737 cytoplasm; GO:0032991 macromolecular complex; GO:0031224 intrinsic component of membrane…	GO:0031490 chromatin DNA binding; GO:0005102 receptor binding; GO:0046983 protein dimerization activity; GO:0005515 protein binding; GO:0003682 chromatin binding; GO:0004857 enzyme inhibitor activity; GO:0098772 molecular function regulator; GO:0003700 transcription factor activity, sequence-specific DNA binding; GO:0001047 core promoter binding; GO:0000975 regulatory region DNA binding; GO:00971…	K02599	NOTCH1; Notch 1	hsa04330 Notch signaling pathway - Homo sapiens (human); hsa05200 Pathways in cancer - Homo sapiens (human); hsa05165 Human papillomavirus infection - Homo sapiens (human); hsa05020 Prion diseases - Homo sapiens (human); hsa05224 Breast cancer - Homo sapiens (human); hsa04919 Thyroid hormone signaling pathway - Homo sapiens (human); hsa05206 MicroRNAs in cancer - Homo sapiens (human); hsa01522 En…	IPR010660; IPR024600; IPR001881; IPR000742; IPR009030; IPR000800; IPR020683; IPR011656;	"Notch, NOD domain; Domain of unknown function DUF3454, notch; EGF-like calcium-binding domain; EGF-like domain; Growth factor receptor cysteine-rich domain; Notch domain; Ankyrin repeat-containing domain; Notch, NODP domain; "
Q9Y653	Adhesion G-protein coupled receptor G1 OS=Homo sapiens OX=9606 GN=ADGRG1	ADGRG1	77.737	3.9436	1.4	1	2	1	0.461	0.7	1.826	2.609		0.659		3.961		plasma membrane	GO:0044700 single organism signaling; GO:0022414 reproductive process; GO:0007166 cell surface receptor signaling pathway; GO:0007420 brain development; GO:0008584 male gonad development; GO:0010573 vascular endothelial growth factor production; GO:0021987 cerebral cortex development; GO:0008285 negative regulation of cell proliferation; GO:0021537 telencephalon development; GO:0022610 biological…	GO:0016020 membrane; GO:0042995 cell projection; GO:0044421 extracellular region part; GO:0031226 intrinsic component of plasma membrane; GO:0098857 membrane microdomain; GO:0071944 cell periphery; GO:0031982 vesicle; GO:0031224 intrinsic component of membrane; GO:0005887 integral component of plasma membrane; GO:0097451 glial limiting end-foot; GO:0005623 cell; GO:0005576 extracellular region; G…	GO:0038023 signaling receptor activity; GO:0004930 G-protein coupled receptor activity; GO:0044877 macromolecular complex binding; GO:0043167 ion binding; GO:0005515 protein binding; GO:0004888 transmembrane signaling receptor activity; GO:0008201 heparin binding; GO:0004871 signal transducer activity; GO:1901681 sulfur compound binding; GO:0050840 extracellular matrix binding; GO:0097367 carbohy…	K08450			IPR017981; IPR000203;	"GPCR, family 2-like; GPS motif; "
P02751	Fibronectin OS=Homo sapiens OX=9606 GN=FN1	FN1	262.62	15.679	4.8	9	9	9	0.715	0.638	1.646	2.58	6.1429e-05	1.121	0.67698	2.302	6.2705e-05	extracellular	GO:0044085 cellular component biogenesis; GO:0030335 positive regulation of cell migration; GO:0065008 regulation of biological quality; GO:0032270 positive regulation of cellular protein metabolic process; GO:0032989 cellular component morphogenesis; GO:0044237 cellular metabolic process; GO:0045927 positive regulation of growth; GO:0001558 regulation of cell growth; GO:0007492 endoderm developm…	GO:0034774 secretory granule lumen; GO:0016020 membrane; GO:0005615 extracellular space; GO:0044421 extracellular region part; GO:0016324 apical plasma membrane; GO:0031410 cytoplasmic vesicle; GO:0071944 cell periphery; GO:0005737 cytoplasm; GO:0031982 vesicle; GO:0044433 cytoplasmic vesicle part; GO:0032991 macromolecular complex; GO:0044424 intracellular part; GO:0005623 cell; GO:0044420 extra…	GO:0005102 receptor binding; GO:0043167 ion binding; GO:0044877 macromolecular complex binding; GO:0061134 peptidase regulator activity; GO:0016504 peptidase activator activity; GO:0005515 protein binding; GO:0005178 integrin binding; GO:0008201 heparin binding; GO:0098772 molecular function regulator; GO:1901681 sulfur compound binding; GO:0002020 protease binding; GO:0050839 cell adhesion molec…	K05717	FN1; fibronectin 1	hsa05100 Bacterial invasion of epithelial cells - Homo sapiens (human); hsa05200 Pathways in cancer - Homo sapiens (human); hsa04933 AGE-RAGE signaling pathway in diabetic complications - Homo sapiens (human); hsa05165 Human papillomavirus infection - Homo sapiens (human); hsa05146 Amoebiasis - Homo sapiens (human); hsa04810 Regulation of actin cytoskeleton - Homo sapiens (human); hsa05222 Small …	IPR000083; IPR013783; IPR013806; IPR003961; IPR000562;	"Fibronectin, type I; Immunoglobulin-like fold; Kringle-like fold; Fibronectin type III; Fibronectin, type II, collagen-binding; "
P51636	Caveolin-2 OS=Homo sapiens OX=9606 GN=CAV2	CAV2	18.291	12.009	9.9	1	2	1	0.823	0.634	1.545	2.437		1.298		1.877		plasma membrane	GO:0044409 entry into host; GO:0044085 cellular component biogenesis; GO:0044700 single organism signaling; GO:0065008 regulation of biological quality; GO:0032270 positive regulation of cellular protein metabolic process; GO:0007166 cell surface receptor signaling pathway; GO:1903845 negative regulation of cellular response to transforming growth factor beta stimulus; GO:0010564 regulation of ce…	GO:0016020 membrane; GO:0031090 organelle membrane; GO:0019898 extrinsic component of membrane; GO:0098857 membrane microdomain; GO:0005737 cytoplasm; GO:0044433 cytoplasmic vesicle part; GO:0032991 macromolecular complex; GO:0005887 integral component of plasma membrane; GO:0005623 cell; GO:0009898 cytoplasmic side of plasma membrane; GO:0044422 organelle part; GO:0098590 plasma membrane region;…	GO:0030674 protein binding, bridging; GO:0046982 protein heterodimerization activity; GO:0005102 receptor binding; GO:0046983 protein dimerization activity; GO:0019901 protein kinase binding; GO:0097110 scaffold protein binding; GO:0005515 protein binding; GO:0019900 kinase binding; GO:0050780 dopamine receptor binding; GO:0032947 protein complex scaffold; GO:0042802 identical protein binding; GO…	K12958	CAV2; caveolin 2	hsa05100 Bacterial invasion of epithelial cells - Homo sapiens (human); hsa05205 Proteoglycans in cancer - Homo sapiens (human); hsa05418 Fluid shear stress and atherosclerosis - Homo sapiens (human); hsa04510 Focal adhesion - Homo sapiens (human); hsa04144 Endocytosis - Homo sapiens (human);
Q969F2	Protein naked cuticle homolog 2 OS=Homo sapiens OX=9606 GN=NKD2	NKD2	50.055	7.1358	6	2	2	2	0.67	0.685	1.641	2.396		0.978		2.449		nucleus	GO:0044700 single organism signaling; GO:0032270 positive regulation of cellular protein metabolic process; GO:0007166 cell surface receptor signaling pathway; GO:0032436 positive regulation of proteasomal ubiquitin-dependent protein catabolic process; GO:0090002 establishment of protein localization to plasma membrane; GO:0015031 protein transport; GO:1903729 regulation of plasma membrane organi…	GO:0097708 intracellular vesicle; GO:0043229 intracellular organelle; GO:0016323 basolateral plasma membrane; GO:0016020 membrane; GO:0031410 cytoplasmic vesicle; GO:0071944 cell periphery; GO:0005737 cytoplasm; GO:0031982 vesicle; GO:0044424 intracellular part; GO:0005623 cell; GO:0005886 plasma membrane; GO:0043226 organelle; GO:0044459 plasma membrane part; GO:0098590 plasma membrane region; G…	GO:0031625 ubiquitin protein ligase binding; GO:0019838 growth factor binding; GO:0005488 binding; GO:0043167 ion binding; GO:0043169 cation binding; GO:0046872 metal ion binding; GO:0005515 protein binding; GO:0005509 calcium ion binding; GO:0044389 ubiquitin-like protein ligase binding; GO:0019899 enzyme binding;	K03213	NKD; naked cuticle	hsa04390 Hippo signaling pathway - Homo sapiens (human); hsa04310 Wnt signaling pathway - Homo sapiens (human);	IPR002048; IPR011992;	EF-hand domain; EF-hand domain pair;
Q9Y2D0	"Carbonic anhydrase 5B, mitochondrial OS=Homo sapiens OX=9606 GN=CA5B"	CA5B	36.433	8.0307	13.9	4	4	4	0.705	0.677	1.615	2.386		1.041		2.291		mitochondria	GO:0006810 transport; GO:0006820 anion transport; GO:0015711 organic anion transport; GO:0008152 metabolic process; GO:0006730 one-carbon metabolic process; GO:0006811 ion transport; GO:0044710 single-organism metabolic process; GO:0044281 small molecule metabolic process; GO:0015701 bicarbonate transport; GO:0044763 single-organism cellular process; GO:0044699 single-organism process; GO:0071702…	GO:0005759 mitochondrial matrix; GO:0043229 intracellular organelle; GO:0044429 mitochondrial part; GO:0005737 cytoplasm; GO:0044446 intracellular organelle part; GO:0044424 intracellular part; GO:0005623 cell; GO:0005739 mitochondrion; GO:0044422 organelle part; GO:0031974 membrane-enclosed lumen; GO:0043226 organelle; GO:0043231 intracellular membrane-bounded organelle; GO:0070013 intracellular…	GO:0046914 transition metal ion binding; GO:0003824 catalytic activity; GO:0005488 binding; GO:0043167 ion binding; GO:0016829 lyase activity; GO:0043169 cation binding; GO:0046872 metal ion binding; GO:0016836 hydro-lyase activity; GO:0008270 zinc ion binding; GO:0004089 carbonate dehydratase activity; GO:0016835 carbon-oxygen lyase activity;	K01672	CA; carbonic anhydrase [EC:4.2.1.1]	hsa00910 Nitrogen metabolism - Homo sapiens (human);	IPR001148;	Alpha carbonic anhydrase;
P53794	Sodium/myo-inositol cotransporter OS=Homo sapiens OX=9606 GN=SLC5A3	SLC5A3	79.693	15.079	11	7	8	7	0.62	0.703	1.67	2.376	4.7247e-06	0.882	0.32358	2.694	1.5022e-06	plasma membrane	GO:0044707 single-multicellular organism process; GO:0015850 organic hydroxy compound transport; GO:1901615 organic hydroxy compound metabolic process; GO:0030001 metal ion transport; GO:0006020 inositol metabolic process; GO:0006066 alcohol metabolic process; GO:0044699 single-organism process; GO:0044237 cellular metabolic process; GO:0051239 regulation of multicellular organismal process; GO:0…	GO:0016020 membrane; GO:0031226 intrinsic component of plasma membrane; GO:0044459 plasma membrane part; GO:0044425 membrane part; GO:0044464 cell part; GO:0071944 cell periphery; GO:0031224 intrinsic component of membrane; GO:0005887 integral component of plasma membrane; GO:0005623 cell; GO:0016021 integral component of membrane; GO:0005886 plasma membrane;	GO:0015294 solute:cation symporter activity; GO:0022804 active transmembrane transporter activity; GO:0015291 secondary active transmembrane transporter activity; GO:0015075 ion transmembrane transporter activity; GO:0005365 myo-inositol transmembrane transporter activity; GO:0015293 symporter activity; GO:0015166 polyol transmembrane transporter activity; GO:0015370 solute:sodium symporter activ…	K14383
Q99988	Growth/differentiation factor 15 OS=Homo sapiens OX=9606 GN=GDF15	GDF15	34.14	5.7794	8.1	2	3	2	0.634	0.701	1.659	2.367		0.904		2.617		extracellular	GO:0044700 single organism signaling; GO:0010941 regulation of cell death; GO:0032270 positive regulation of cellular protein metabolic process; GO:0007166 cell surface receptor signaling pathway; GO:0060142 regulation of syncytium formation by plasma membrane fusion; GO:0048869 cellular developmental process; GO:0023051 regulation of signaling; GO:0071560 cellular response to transforming growth…	GO:0043229 intracellular organelle; GO:0005615 extracellular space; GO:0044421 extracellular region part; GO:0031982 vesicle; GO:0005737 cytoplasm; GO:0044424 intracellular part; GO:0005623 cell; GO:0005576 extracellular region; GO:0043231 intracellular membrane-bounded organelle; GO:0043226 organelle; GO:0070062 extracellular exosome; GO:0005634 nucleus; GO:0005622 intracellular; GO:0044464 cell…	GO:0008083 growth factor activity; GO:0005125 cytokine activity; GO:0005102 receptor binding; GO:0005160 transforming growth factor beta receptor binding; GO:0005488 binding; GO:0005126 cytokine receptor binding; GO:0005515 protein binding;	K05504			IPR001839; IPR029034;	"Transforming growth factor-beta, C-terminal; Cystine-knot cytokine; "
Q13501	Sequestosome-1 OS=Homo sapiens OX=9606 GN=SQSTM1	SQSTM1	47.687	119.14	39.3	10	22	10	0.664	0.697	1.635	2.346	1e-32	0.953	0.28964	2.462	1.8977e-12	nucleus	GO:0044085 cellular component biogenesis; GO:0044700 single organism signaling; GO:0065008 regulation of biological quality; GO:0010941 regulation of cell death; GO:0032270 positive regulation of cellular protein metabolic process; GO:0009891 positive regulation of biosynthetic process; GO:0006914 autophagy; GO:0010821 regulation of mitochondrion organization; GO:0044237 cellular metabolic proces…	GO:0044421 extracellular region part; GO:0005783 endoplasmic reticulum; GO:0031410 cytoplasmic vesicle; GO:0000932 P-body; GO:0031982 vesicle; GO:0005737 cytoplasm; GO:0036126 sperm flagellum; GO:0097729 9+2 motile cilium; GO:0044754 autolysosome; GO:0032991 macromolecular complex; GO:0044424 intracellular part; GO:0016604 nuclear body; GO:0005623 cell; GO:0044422 organelle part; GO:0036464 cytop…	GO:0031593 polyubiquitin binding; GO:0016773 phosphotransferase activity, alcohol group as acceptor; GO:1990782 protein tyrosine kinase binding; GO:0031625 ubiquitin protein ligase binding; GO:0005102 receptor binding; GO:0046983 protein dimerization activity; GO:0043167 ion binding; GO:0019901 protein kinase binding; GO:0005515 protein binding; GO:0004672 protein kinase activity; GO:0008270 zinc…	K14381	SQSTM1; sequestosome 1	hsa04380 Osteoclast differentiation - Homo sapiens (human); hsa05418 Fluid shear stress and atherosclerosis - Homo sapiens (human); hsa04218 Cellular senescence - Homo sapiens (human); hsa04137 Mitophagy - animal - Homo sapiens (human); hsa04217 Necroptosis - Homo sapiens (human);	IPR000270; IPR015940; IPR000433; IPR009060; IPR033741;	"PB1 domain; Ubiquitin-associated domain; Zinc finger, ZZ-type; UBA-like; Sequestosome-1, UBA domain; "
O00622	Protein CYR61 OS=Homo sapiens OX=9606 GN=CYR61	CYR61	42.026	18.048	29.7	8	8	8	0.697	0.689	1.611	2.338	0.0028822	1.012	0.98868	2.311	0.0027049	extracellular	GO:0003171 atrioventricular valve development; GO:0001649 osteoblast differentiation; GO:0010941 regulation of cell death; GO:0030335 positive regulation of cell migration; GO:0032270 positive regulation of cellular protein metabolic process; GO:0022414 reproductive process; GO:0030513 positive regulation of BMP signaling pathway; GO:0043009 chordate embryonic development; GO:0001892 embryonic pl…	GO:0031012 extracellular matrix; GO:0005615 extracellular space; GO:0044421 extracellular region part; GO:0005576 extracellular region;	GO:0005520 insulin-like growth factor binding; GO:0050839 cell adhesion molecule binding; GO:0097367 carbohydrate derivative binding; GO:0005102 receptor binding; GO:0019838 growth factor binding; GO:0005488 binding; GO:0043167 ion binding; GO:0044877 macromolecular complex binding; GO:0043168 anion binding; GO:0005515 protein binding; GO:0005178 integrin binding; GO:0008201 heparin binding; GO:0…	K06829			IPR001007; IPR006208; IPR000867; IPR009030; IPR006207;	"VWFC domain; Glycoprotein hormone subunit beta, cystine knot; Insulin-like growth factor-binding protein, IGFBP; Growth factor receptor cysteine-rich domain; Cystine knot, C-terminal; "
P17936	Insulin-like growth factor-binding protein 3 OS=Homo sapiens OX=9606 GN=IGFBP3	IGFBP3	31.674	2.3324	8.2	2	3	2	0.755	0.675	1.569	2.324		1.119		2.078		extracellular	GO:0001649 osteoblast differentiation; GO:0010941 regulation of cell death; GO:0032270 positive regulation of cellular protein metabolic process; GO:0043568 positive regulation of insulin-like growth factor receptor signaling pathway; GO:0044237 cellular metabolic process; GO:0008285 negative regulation of cell proliferation; GO:0001558 regulation of cell growth; GO:0008152 metabolic process; GO:…	GO:0043229 intracellular organelle; GO:0042567 insulin-like growth factor ternary complex; GO:0005615 extracellular space; GO:0044421 extracellular region part; GO:0031982 vesicle; GO:0032991 macromolecular complex; GO:0044424 intracellular part; GO:0005623 cell; GO:0036454 growth factor complex; GO:0005576 extracellular region; GO:0043231 intracellular membrane-bounded organelle; GO:0043226 orga…	GO:0008160 protein tyrosine phosphatase activator activity; GO:0031994 insulin-like growth factor I binding; GO:0005520 insulin-like growth factor binding; GO:0001968 fibronectin binding; GO:0019211 phosphatase activator activity; GO:0031995 insulin-like growth factor II binding; GO:0019838 growth factor binding; GO:0072542 protein phosphatase activator activity; GO:0019888 protein phosphatase re…	K10138	IGFBP3; insulin-like growth factor-binding protein 3	hsa04218 Cellular senescence - Homo sapiens (human); hsa04115 p53 signaling pathway - Homo sapiens (human); hsa05202 Transcriptional misregulation in cancer - Homo sapiens (human);	IPR000716; IPR000867; IPR009030;	"Thyroglobulin type-1; Insulin-like growth factor-binding protein, IGFBP; Growth factor receptor cysteine-rich domain; "
P36941	Tumor necrosis factor receptor superfamily member 3 OS=Homo sapiens OX=9606 GN=LTBR	LTBR	46.709	43.889	9.9	3	4	3	0.748	0.69	1.592	2.307	0.00189885	1.084	0.47162	2.128	0.00116386	plasma membrane	GO:0044700 single organism signaling; GO:0010941 regulation of cell death; GO:0032872 regulation of stress-activated MAPK cascade; GO:0045321 leukocyte activation; GO:0032270 positive regulation of cellular protein metabolic process; GO:0007166 cell surface receptor signaling pathway; GO:0071345 cellular response to cytokine stimulus; GO:0009607 response to biotic stimulus; GO:0009605 response to…	GO:0016020 membrane; GO:0031226 intrinsic component of plasma membrane; GO:0044459 plasma membrane part; GO:0044425 membrane part; GO:0044464 cell part; GO:0071944 cell periphery; GO:0031224 intrinsic component of membrane; GO:0005887 integral component of plasma membrane; GO:0005623 cell; GO:0016021 integral component of membrane; GO:0005886 plasma membrane;	GO:0038023 signaling receptor activity; GO:0060089 molecular transducer activity; GO:0004872 receptor activity; GO:0042802 identical protein binding; GO:0031625 ubiquitin protein ligase binding; GO:0005035 death receptor activity; GO:0005031 tumor necrosis factor-activated receptor activity; GO:0005488 binding; GO:0005515 protein binding; GO:0004888 transmembrane signaling receptor activity; GO:0…	K03159	TNFRSF3; lymphotoxin beta receptor TNFR superfamily member 3	hsa04672 Intestinal immune network for IgA production - Homo sapiens (human); hsa05166 HTLV-I infection - Homo sapiens (human); hsa04066 HIF-1 signaling pathway - Homo sapiens (human); hsa04060 Cytokine-cytokine receptor interaction - Homo sapiens (human); hsa04064 NF-kappa B signaling pathway - Homo sapiens (human); hsa05203 Viral carcinogenesis - Homo sapiens (human);	IPR001368; IPR033997;	"TNFR/NGFR cysteine-rich region; Tumour necrosis factor receptor 3, N-terminal; "
Q13137	Calcium-binding and coiled-coil domain-containing protein 2 OS=Homo sapiens OX=9606 GN=CALCOCO2	CALCOCO2	52.253	25.422	25.1	9	12	9	0.654	0.715	1.625	2.273	2.3851e-07	0.915	0.5859	2.485	1.0806e-09	cytoplasm	GO:0050794 regulation of cellular process; GO:0031331 positive regulation of cellular catabolic process; GO:0098542 defense response to other organism; GO:0043207 response to external biotic stimulus; GO:0044764 multi-organism cellular process; GO:0006914 autophagy; GO:0050896 response to stimulus; GO:0051707 response to other organism; GO:0044237 cellular metabolic process; GO:0045087 innate imm…	GO:0097708 intracellular vesicle; GO:0043229 intracellular organelle; GO:0016020 membrane; GO:0098588 bounding membrane of organelle; GO:0031090 organelle membrane; GO:0043232 intracellular non-membrane-bounded organelle; GO:0031410 cytoplasmic vesicle; GO:0044446 intracellular organelle part; GO:0005737 cytoplasm; GO:0031982 vesicle; GO:0044424 intracellular part; GO:0005829 cytosol; GO:0005623 …	GO:0005515 protein binding; GO:0042802 identical protein binding; GO:0042803 protein homodimerization activity; GO:0005488 binding; GO:0046983 protein dimerization activity;				IPR012852;	Calcium binding and coiled-coil domain-like;
P01891	"HLA class I histocompatibility antigen, A-68 alpha chain OS=Homo sapiens OX=9606 GN=HLA-A"	HLA-A	40.908	230.92	37.8	14	37	4	0.695	0.71	1.605	2.261	7.2466e-09	0.979	0.48812	2.309	9.2299e-09	extracellular	GO:0050794 regulation of cellular process; GO:0044700 single organism signaling; GO:0060337 type I interferon signaling pathway; GO:0007166 cell surface receptor signaling pathway; GO:0071310 cellular response to organic substance; GO:0071346 cellular response to interferon-gamma; GO:0044699 single-organism process; GO:0044764 multi-organism cellular process; GO:0002480 antigen processing and pre…	GO:0016020 membrane; GO:0031090 organelle membrane; GO:0005737 cytoplasm; GO:0044433 cytoplasmic vesicle part; GO:0032991 macromolecular complex; GO:0005623 cell; GO:0044422 organelle part; GO:0005769 early endosome; GO:0005622 intracellular; GO:0071556 integral component of lumenal side of endoplasmic reticulum membrane; GO:0043227 membrane-bounded organelle; GO:0005789 endoplasmic reticulum mem…	GO:0097159 organic cyclic compound binding; GO:1901363 heterocyclic compound binding; GO:0003723 RNA binding; GO:0030881 beta-2-microglobulin binding; GO:0042277 peptide binding; GO:0005102 receptor binding; GO:0005488 binding; GO:0003676 nucleic acid binding; GO:0005515 protein binding; GO:0042605 peptide antigen binding; GO:0033218 amide binding; GO:0003823 antigen binding;				IPR007110; IPR013783; IPR010579; IPR011161; IPR001039; IPR011162; IPR003597;	"Immunoglobulin-like domain; Immunoglobulin-like fold; MHC class I, alpha chain, C-terminal; MHC class I-like antigen recognition-like; MHC class I alpha chain, alpha1 alpha2 domains; MHC classes I/II-like antigen recognition protein; Immunoglobulin C1-set; "
Q9NXR5	Ankyrin repeat domain-containing protein 10 OS=Homo sapiens OX=9606 GN=ANKRD10	ANKRD10	44.767	3.0279	4.8	2	2	2	0.696	0.707	1.594	2.255	0.028104	0.984	0.90156	2.29	0.055299	nucleus	GO:0050794 regulation of cellular process; GO:0050789 regulation of biological process; GO:0010646 regulation of cell communication; GO:0030111 regulation of Wnt signaling pathway; GO:0023051 regulation of signaling; GO:0048583 regulation of response to stimulus; GO:0060828 regulation of canonical Wnt signaling pathway; GO:0009966 regulation of signal transduction; GO:0065007 biological regulatio…		GO:0005515 protein binding; GO:0005488 binding;				IPR020683;	Ankyrin repeat-containing domain;
P02794	Ferritin heavy chain OS=Homo sapiens OX=9606 GN=FTH1	FTH1	21.225	76.572	55.7	7	10	7	0.697	0.709	1.59	2.243	5.807e-05	0.983	0.90424	2.281	2.4471e-05	cytoplasm	GO:0065008 regulation of biological quality; GO:0045321 leukocyte activation; GO:0044699 single-organism process; GO:0008285 negative regulation of cell proliferation; GO:0051234 establishment of localization; GO:0048145 regulation of fibroblast proliferation; GO:0000041 transition metal ion transport; GO:0008152 metabolic process; GO:0048147 negative regulation of fibroblast proliferation; GO:00…	GO:1904724 tertiary granule lumen; GO:0044421 extracellular region part; GO:0031410 cytoplasmic vesicle; GO:0005737 cytoplasm; GO:0031982 vesicle; GO:0044433 cytoplasmic vesicle part; GO:0032991 macromolecular complex; GO:0044754 autolysosome; GO:0044424 intracellular part; GO:0005623 cell; GO:1904813 ficolin-1-rich granule lumen; GO:0044422 organelle part; GO:0005776 autophagosome; GO:0070062 ex…	GO:0016722 oxidoreductase activity, oxidizing metal ions; GO:0005506 iron ion binding; GO:0016724 oxidoreductase activity, oxidizing metal ions, oxygen as acceptor; GO:0008199 ferric iron binding; GO:0046914 transition metal ion binding; GO:0003824 catalytic activity; GO:0005488 binding; GO:0043167 ion binding; GO:0046872 metal ion binding; GO:0043169 cation binding; GO:0005515 protein binding; G…	K00522	FTH1; ferritin heavy chain [EC:1.16.3.2]	hsa04978 Mineral absorption - Homo sapiens (human); hsa04216 Ferroptosis - Homo sapiens (human); hsa04217 Necroptosis - Homo sapiens (human);	IPR012347; IPR009040; IPR009078; IPR008331;	Ferritin-related; Ferritin-like diiron domain; Ferritin-like superfamily; Ferritin/DPS protein domain;
Q96EE4	Coiled-coil domain-containing protein 126 OS=Homo sapiens OX=9606 GN=CCDC126	CCDC126	15.668	17.208	8.6	1	2	1	0.668	0.724	1.604	2.215		0.923		2.401		extracellular	GO:0006486 protein glycosylation; GO:0043413 macromolecule glycosylation; GO:0009101 glycoprotein biosynthetic process; GO:0044763 single-organism cellular process; GO:0044267 cellular protein metabolic process; GO:0009100 glycoprotein metabolic process; GO:0044699 single-organism process; GO:0009058 biosynthetic process; GO:0044238 primary metabolic process; GO:0044237 cellular metabolic process…	GO:0043226 organelle; GO:0043231 intracellular membrane-bounded organelle; GO:0043229 intracellular organelle; GO:0016020 membrane; GO:0044464 cell part; GO:0005622 intracellular; GO:0005737 cytoplasm; GO:0012505 endomembrane system; GO:0044424 intracellular part; GO:0005623 cell; GO:0043227 membrane-bounded organelle; GO:0005794 Golgi apparatus; GO:0005576 extracellular region; GO:0044444 cytopl…	GO:0008375 acetylglucosaminyltransferase activity; GO:0030144 alpha-1,6-mannosylglycoprotein 6-beta-N-acetylglucosaminyltransferase activity; GO:0016758 transferase activity, transferring hexosyl groups; GO:0003824 catalytic activity; GO:0008194 UDP-glycosyltransferase activity; GO:0016757 transferase activity, transferring glycosyl groups; GO:0016740 transferase activity;				IPR027833;	Domain of unknown function DUF4525;
P49759	Dual specificity protein kinase CLK1 OS=Homo sapiens OX=9606 GN=CLK1	CLK1	57.29	9.4745	10.7	4	5	4	0.735	0.706	1.556	2.204		1.041		2.117		nucleus	GO:0050794 regulation of cellular process; GO:0016310 phosphorylation; GO:0018209 peptidyl-serine modification; GO:0018210 peptidyl-threonine modification; GO:0060255 regulation of macromolecule metabolic process; GO:0019219 regulation of nucleobase-containing compound metabolic process; GO:0044267 cellular protein metabolic process; GO:0018212 peptidyl-tyrosine modification; GO:0044699 single-or…	GO:0043226 organelle; GO:0043231 intracellular membrane-bounded organelle; GO:0043229 intracellular organelle; GO:0005634 nucleus; GO:0044464 cell part; GO:0005622 intracellular; GO:0005737 cytoplasm; GO:0044424 intracellular part; GO:0043227 membrane-bounded organelle; GO:0005623 cell;	GO:1901265 nucleoside phosphate binding; GO:0016773 phosphotransferase activity, alcohol group as acceptor; GO:0004713 protein tyrosine kinase activity; GO:0005515 protein binding; GO:0004672 protein kinase activity; GO:0097159 organic cyclic compound binding; GO:1901363 heterocyclic compound binding; GO:0016301 kinase activity; GO:0003824 catalytic activity; GO:0032553 ribonucleotide binding; GO…	K08823	CLK; CDC-like kinase [EC:2.7.12.1]	hsa05134 Legionellosis - Homo sapiens (human);	IPR000719; IPR011009;	Protein kinase domain; Protein kinase-like domain;
P22692	Insulin-like growth factor-binding protein 4 OS=Homo sapiens OX=9606 GN=IGFBP4	IGFBP4	27.934	4.6223	15.9	3	5	3	0.677	0.73	1.589	2.177		0.927		2.347		extracellular	GO:0044700 single organism signaling; GO:0032270 positive regulation of cellular protein metabolic process; GO:0009968 negative regulation of signal transduction; GO:0043567 regulation of insulin-like growth factor receptor signaling pathway; GO:0043568 positive regulation of insulin-like growth factor receptor signaling pathway; GO:0023051 regulation of signaling; GO:1902533 positive regulation …	GO:0005615 extracellular space; GO:0044421 extracellular region part; GO:0005576 extracellular region;	GO:0031994 insulin-like growth factor I binding; GO:0005520 insulin-like growth factor binding; GO:0005102 receptor binding; GO:0031995 insulin-like growth factor II binding; GO:0019838 growth factor binding; GO:0005488 binding; GO:0005515 protein binding;				IPR000867; IPR000716; IPR009030;	"Insulin-like growth factor-binding protein, IGFBP; Thyroglobulin type-1; Growth factor receptor cysteine-rich domain; "
Q8WUA8	Tsukushin OS=Homo sapiens OX=9606 GN=TSKU	TSKU	37.807	7.3478	8.5	3	3	3	0.829	0.686	1.488	2.169		1.208		1.795		extracellular	GO:0044700 single organism signaling; GO:0009968 negative regulation of signal transduction; GO:0007420 brain development; GO:0023051 regulation of signaling; GO:0048869 cellular developmental process; GO:0048666 neuron development; GO:0022008 neurogenesis; GO:0032989 cellular component morphogenesis; GO:0044699 single-organism process; GO:0021537 telencephalon development; GO:0007165 signal tran…	GO:0016020 membrane; GO:0005615 extracellular space; GO:0044421 extracellular region part; GO:0044464 cell part; GO:0071944 cell periphery; GO:0005623 cell; GO:0005576 extracellular region; GO:0005886 plasma membrane;	GO:0038023 signaling receptor activity; GO:0060089 molecular transducer activity; GO:0004872 receptor activity; GO:0005488 binding; GO:0004930 G-protein coupled receptor activity; GO:0005515 protein binding; GO:0004888 transmembrane signaling receptor activity; GO:0004871 signal transducer activity; GO:0099600 transmembrane receptor activity;	K08130			IPR032675;	"Leucine-rich repeat domain, L domain-like; "
Q96RD7	Pannexin-1 OS=Homo sapiens OX=9606 GN=PANX1	PANX1	48.05	7.7609	4.5	1	1	1	0.902	0.665	1.439	2.164		1.356		1.595		plasma membrane	GO:0044700 single organism signaling; GO:0044085 cellular component biogenesis; GO:0044699 single-organism process; GO:0046683 response to organophosphorus; GO:0051046 regulation of secretion; GO:0032651 regulation of interleukin-1 beta production; GO:0051234 establishment of localization; GO:0002931 response to ischemia; GO:0032732 positive regulation of interleukin-1 production; GO:0007154 cell…	GO:0043229 intracellular organelle; GO:0016020 membrane; GO:0005921 gap junction; GO:0042175 nuclear outer membrane-endoplasmic reticulum membrane network; GO:0042995 cell projection; GO:0005783 endoplasmic reticulum; GO:0071944 cell periphery; GO:0030054 cell junction; GO:0044446 intracellular organelle part; GO:0005737 cytoplasm; GO:0032991 macromolecular complex; GO:0031224 intrinsic component…	GO:0051015 actin filament binding; GO:0005102 receptor binding; GO:0046983 protein dimerization activity; GO:0022803 passive transmembrane transporter activity; GO:0097110 scaffold protein binding; GO:0022892 substrate-specific transporter activity; GO:0005515 protein binding; GO:0022840 leak channel activity; GO:0015267 channel activity; GO:0022891 substrate-specific transmembrane transporter ac…	K03443	PANX1; pannexin 1	hsa04621 NOD-like receptor signaling pathway - Homo sapiens (human);
Q9NRX5	Serine incorporator 1 OS=Homo sapiens OX=9606 GN=SERINC1	SERINC1	50.494	35.079	3.8	1	2	1	0.676	0.739	1.581	2.139		0.915		2.339		plasma membrane	GO:0032329 serine transport; GO:0046486 glycerolipid metabolic process; GO:0006643 membrane lipid metabolic process; GO:0008654 phospholipid biosynthetic process; GO:0015807 L-amino acid transport; GO:1904219 positive regulation of CDP-diacylglycerol-serine O-phosphatidyltransferase activity; GO:0044699 single-organism process; GO:0009058 biosynthetic process; GO:0044255 cellular lipid metabolic …	GO:0043229 intracellular organelle; GO:0016020 membrane; GO:0042175 nuclear outer membrane-endoplasmic reticulum membrane network; GO:0005783 endoplasmic reticulum; GO:0044421 extracellular region part; GO:0071944 cell periphery; GO:0044446 intracellular organelle part; GO:0005737 cytoplasm; GO:0031982 vesicle; GO:0031224 intrinsic component of membrane; GO:0012505 endomembrane system; GO:0044424…	GO:0005342 organic acid transmembrane transporter activity; GO:0015179 L-amino acid transmembrane transporter activity; GO:0015075 ion transmembrane transporter activity; GO:1905361 L-serine transporter activity; GO:0022889 serine transmembrane transporter activity; GO:0022892 substrate-specific transporter activity; GO:0005515 protein binding; GO:0015194 L-serine transmembrane transporter activi…
Q9H4F8	SPARC-related modular calcium-binding protein 1 OS=Homo sapiens OX=9606 GN=SMOC1	SMOC1	48.162	20.532	16.8	6	7	6	0.719	0.723	1.544	2.136	2.3858e-09	0.994	0.26908	2.147	1.5439e-07	extracellular	GO:0050794 regulation of cellular process; GO:0044700 single organism signaling; GO:0044707 single-multicellular organism process; GO:0048869 cellular developmental process; GO:0044699 single-organism process; GO:0050896 response to stimulus; GO:0051239 regulation of multicellular organismal process; GO:0001654 eye development; GO:0030154 cell differentiation; GO:0007165 signal transduction; GO:0…	GO:0031012 extracellular matrix; GO:0044421 extracellular region part; GO:0044420 extracellular matrix component; GO:0005576 extracellular region; GO:0005604 basement membrane; GO:0005578 proteinaceous extracellular matrix;	GO:0046872 metal ion binding; GO:0043169 cation binding; GO:0005515 protein binding; GO:0005509 calcium ion binding; GO:0005488 binding; GO:0043167 ion binding;				IPR002350; IPR019577; IPR011992; IPR000716;	"Kazal domain; SPARC/Testican, calcium-binding domain; EF-hand domain pair; Thyroglobulin type-1; "
P05026	Sodium/potassium-transporting ATPase subunit beta-1 OS=Homo sapiens OX=9606 GN=ATP1B1	ATP1B1	35.061	36.567	23.1	7	12	7	0.735	0.713	1.519	2.13	1.9108e-12	1.031	0.29936	2.067	2.81997e-14	plasma membrane	GO:0044700 single organism signaling; GO:0009116 nucleoside metabolic process; GO:0065008 regulation of biological quality; GO:0055075 potassium ion homeostasis; GO:0030004 cellular monovalent inorganic cation homeostasis; GO:1904427 positive regulation of calcium ion transmembrane transport; GO:0044237 cellular metabolic process; GO:0015031 protein transport; GO:0061337 cardiac conduction; GO:00…	GO:0016323 basolateral plasma membrane; GO:0016020 membrane; GO:0044421 extracellular region part; GO:0016324 apical plasma membrane; GO:0098857 membrane microdomain; GO:0030054 cell junction; GO:0044291 cell-cell contact zone; GO:0071944 cell periphery; GO:0031982 vesicle; GO:0032991 macromolecular complex; GO:0031224 intrinsic component of membrane; GO:0005887 integral component of plasma membr…	GO:0042625 ATPase coupled ion transmembrane transporter activity; GO:0008556 potassium-transporting ATPase activity; GO:0060589 nucleoside-triphosphatase regulator activity; GO:0015399 primary active transmembrane transporter activity; GO:0019901 protein kinase binding; GO:0005391 sodium:potassium-exchanging ATPase activity; GO:0022892 substrate-specific transporter activity; GO:0016817 hydrolase…	K01540	ATP1B; sodium/potassium-transporting ATPase subunit beta	hsa04260 Cardiac muscle contraction - Homo sapiens (human); hsa04978 Mineral absorption - Homo sapiens (human); hsa04964 Proximal tubule bicarbonate reclamation - Homo sapiens (human); hsa04973 Carbohydrate digestion and absorption - Homo sapiens (human); hsa04022 cGMP-PKG signaling pathway - Homo sapiens (human); hsa04024 cAMP signaling pathway - Homo sapiens (human); hsa04919 Thyroid hormone si…
Q8TAA5	"GrpE protein homolog 2, mitochondrial OS=Homo sapiens OX=9606 GN=GRPEL2"	GRPEL2	25.431	9.6198	8.9	2	2	2	0.702	0.735	1.56	2.122		0.955		2.222		mitochondria	GO:0046907 intracellular transport; GO:0016043 cellular component organization; GO:0072594 establishment of protein localization to organelle; GO:0017038 protein import; GO:0006839 mitochondrial transport; GO:0044699 single-organism process; GO:0015031 protein transport; GO:0051234 establishment of localization; GO:0006457 protein folding; GO:0006605 protein targeting; GO:0051649 establishment of…	GO:0016020 membrane; GO:0098800 inner mitochondrial membrane protein complex; GO:0031090 organelle membrane; GO:0098796 membrane protein complex; GO:0005737 cytoplasm; GO:0032991 macromolecular complex; GO:0098798 mitochondrial protein complex; GO:0044424 intracellular part; GO:0005744 mitochondrial inner membrane presequence translocase complex; GO:0044455 mitochondrial membrane part; GO:0005623…	GO:1901265 nucleoside phosphate binding; GO:0051087 chaperone binding; GO:0060589 nucleoside-triphosphatase regulator activity; GO:0046983 protein dimerization activity; GO:0005515 protein binding; GO:0000166 nucleotide binding; GO:0098772 molecular function regulator; GO:1901363 heterocyclic compound binding; GO:0097159 organic cyclic compound binding; GO:0042802 identical protein binding; GO:00…	K03687			IPR013805; IPR009012;	"GrpE nucleotide exchange factor, coiled-coil; GrpE nucleotide exchange factor, head; "
O00560	Syntenin-1 OS=Homo sapiens OX=9606 GN=SDCBP	SDCBP	32.444	72.338	57.7	10	13	10	0.724	0.729	1.547	2.122	3.8502e-05	0.993	0.8399	2.137	1.95368e-05	cytoskeleton	GO:0060627 regulation of vesicle-mediated transport; GO:0044085 cellular component biogenesis; GO:0044700 single organism signaling; GO:0030335 positive regulation of cell migration; GO:0032872 regulation of stress-activated MAPK cascade; GO:0010717 regulation of epithelial to mesenchymal transition; GO:0045321 leukocyte activation; GO:0032270 positive regulation of cellular protein metabolic pro…	GO:0016020 membrane; GO:0044421 extracellular region part; GO:0031090 organelle membrane; GO:0098857 membrane microdomain; GO:0005737 cytoplasm; GO:0044433 cytoplasmic vesicle part; GO:0032991 macromolecular complex; GO:0035578 azurophil granule lumen; GO:0005887 integral component of plasma membrane; GO:0005623 cell; GO:0044422 organelle part; GO:0043228 non-membrane-bounded organelle; GO:000577…	GO:1901981 phosphatidylinositol phosphate binding; GO:0005137 interleukin-5 receptor binding; GO:0030674 protein binding, bridging; GO:0047485 protein N-terminus binding; GO:0046982 protein heterodimerization activity; GO:0005102 receptor binding; GO:0043394 proteoglycan binding; GO:0046983 protein dimerization activity; GO:0043167 ion binding; GO:0005109 frizzled binding; GO:0005126 cytokine rec…	K17254			IPR001478;	PDZ domain;
P02792	Ferritin light chain OS=Homo sapiens OX=9606 GN=FTL	FTL	20.019	8.7271	19.4	2	2	2	0.718	0.741	1.538	2.076		0.969		2.142		cytoplasm	GO:0006879 cellular iron ion homeostasis; GO:0065008 regulation of biological quality; GO:0045321 leukocyte activation; GO:0002283 neutrophil activation involved in immune response; GO:0055076 transition metal ion homeostasis; GO:0002252 immune effector process; GO:0030001 metal ion transport; GO:0030003 cellular cation homeostasis; GO:0055072 iron ion homeostasis; GO:0044699 single-organism proc…	GO:0034774 secretory granule lumen; GO:0016020 membrane; GO:0044421 extracellular region part; GO:0031410 cytoplasmic vesicle; GO:0031982 vesicle; GO:0005737 cytoplasm; GO:0044433 cytoplasmic vesicle part; GO:0032991 macromolecular complex; GO:0044754 autolysosome; GO:0044424 intracellular part; GO:0035578 azurophil granule lumen; GO:0005623 cell; GO:0044422 organelle part; GO:0005776 autophagoso…	GO:0042802 identical protein binding; GO:0005506 iron ion binding; GO:0008199 ferric iron binding; GO:0046914 transition metal ion binding; GO:0005488 binding; GO:0043167 ion binding; GO:0046872 metal ion binding; GO:0043169 cation binding; GO:0005515 protein binding;	K13625	FTL; ferritin light chain	hsa04978 Mineral absorption - Homo sapiens (human); hsa04216 Ferroptosis - Homo sapiens (human); hsa04217 Necroptosis - Homo sapiens (human);	IPR012347; IPR009040; IPR009078; IPR008331;	Ferritin-related; Ferritin-like diiron domain; Ferritin-like superfamily; Ferritin/DPS protein domain;
Q9Y5Z0	Beta-secretase 2 OS=Homo sapiens OX=9606 GN=BACE2	BACE2	56.18	13.871	5.6	3	3	3	0.733	0.745	1.519	2.039		0.984		2.072		plasma membrane	GO:0050794 regulation of cellular process; GO:0006509 membrane protein ectodomain proteolysis; GO:0065008 regulation of biological quality; GO:0006518 peptide metabolic process; GO:0060255 regulation of macromolecule metabolic process; GO:0016486 peptide hormone processing; GO:0050435 beta-amyloid metabolic process; GO:0031324 negative regulation of cellular metabolic process; GO:0048519 negative…	GO:0097708 intracellular vesicle; GO:0043229 intracellular organelle; GO:0016020 membrane; GO:0005783 endoplasmic reticulum; GO:0031410 cytoplasmic vesicle; GO:0031982 vesicle; GO:0005737 cytoplasm; GO:0031224 intrinsic component of membrane; GO:0012505 endomembrane system; GO:0044424 intracellular part; GO:0005623 cell; GO:0016021 integral component of membrane; GO:0043231 intracellular membrane…	GO:0004175 endopeptidase activity; GO:0001540 beta-amyloid binding; GO:0008233 peptidase activity; GO:0042277 peptide binding; GO:0003824 catalytic activity; GO:0005488 binding; GO:0004190 aspartic-type endopeptidase activity; GO:0070011 peptidase activity, acting on L-amino acid peptides; GO:0070001 aspartic-type peptidase activity; GO:0016787 hydrolase activity; GO:0033218 amide binding;	K07747	BACE2; beta-site APP-cleaving enzyme 2 (memapsin 1) [EC:3.4.23.45]	hsa05010 Alzheimer's disease - Homo sapiens (human);	IPR033121; IPR021109; IPR033874;	Peptidase family A1 domain; Aspartic peptidase domain; Memapsin-like;
Q14534	Squalene monooxygenase OS=Homo sapiens OX=9606 GN=SQLE	SQLE	63.922	15.662	7.7	3	3	3	0.7	0.757	1.539	2.033	0.0077627	0.925	0.55684	2.199	0.0157045	plasma membrane	GO:0006725 cellular aromatic compound metabolic process; GO:1901615 organic hydroxy compound metabolic process; GO:1902652 secondary alcohol metabolic process; GO:0006066 alcohol metabolic process; GO:1902653 secondary alcohol biosynthetic process; GO:0044699 single-organism process; GO:0009058 biosynthetic process; GO:0050896 response to stimulus; GO:0044237 cellular metabolic process; GO:001612…	GO:0016020 membrane; GO:0043229 intracellular organelle; GO:0042175 nuclear outer membrane-endoplasmic reticulum membrane network; GO:0005783 endoplasmic reticulum; GO:0031090 organelle membrane; GO:0044446 intracellular organelle part; GO:0005737 cytoplasm; GO:0031224 intrinsic component of membrane; GO:0012505 endomembrane system; GO:0044424 intracellular part; GO:0005623 cell; GO:0016021 integ…	GO:0016709 oxidoreductase activity, acting on paired donors, with incorporation or reduction of molecular oxygen, NAD(P)H as one donor, and incorporation of one atom of oxygen; GO:1901265 nucleoside phosphate binding; GO:0050660 flavin adenine dinucleotide binding; GO:0043167 ion binding; GO:0016705 oxidoreductase activity, acting on paired donors, with incorporation or reduction of molecular oxy…	K00511	SQLE; squalene monooxygenase [EC:1.14.14.17]	hsa01100 Metabolic pathways - Homo sapiens (human); hsa00100 Steroid biosynthesis - Homo sapiens (human);	IPR013698; IPR023753;	Squalene epoxidase; FAD/NAD(P)-binding domain;
Q04828	Aldo-keto reductase family 1 member C1 OS=Homo sapiens OX=9606 GN=AKR1C1	AKR1C1	36.788	37.59	52.6	13	20	2	0.711	0.757	1.529	2.02		0.939		2.15		cytoplasm	GO:0044085 cellular component biogenesis; GO:0001101 response to acid chemical; GO:0065008 regulation of biological quality; GO:0015850 organic hydroxy compound transport; GO:0007586 digestion; GO:0030301 cholesterol transport; GO:0050892 intestinal absorption; GO:0048869 cellular developmental process; GO:0046683 response to organophosphorus; GO:0044699 single-organism process; GO:0044255 cellul…	GO:0070062 extracellular exosome; GO:0043226 organelle; GO:0044421 extracellular region part; GO:0044464 cell part; GO:0005622 intracellular; GO:0031982 vesicle; GO:1903561 extracellular vesicle; GO:0005737 cytoplasm; GO:0044424 intracellular part; GO:0005829 cytosol; GO:0043227 membrane-bounded organelle; GO:0005623 cell; GO:0005576 extracellular region; GO:0043230 extracellular organelle; GO:00…	GO:0004032 alditol:NADP+ 1-oxidoreductase activity; GO:0016628 oxidoreductase activity, acting on the CH-CH group of donors, NAD or NADP as acceptor; GO:0033764 steroid dehydrogenase activity, acting on the CH-OH group of donors, NAD or NADP as acceptor; GO:0005515 protein binding; GO:0005496 steroid binding; GO:0016655 oxidoreductase activity, acting on NAD(P)H, quinone or similar compound as ac…	K00212	AKR1C1; 20alpha/3alpha-hydroxysteroid dehydrogenase / dihydrodiol dehydrogenase [EC:1.1.1.149 1.1.1.357 1.3.1.20]	hsa00140 Steroid hormone biosynthesis - Homo sapiens (human); hsa00980 Metabolism of xenobiotics by cytochrome P450 - Homo sapiens (human);	IPR023210;	NADP-dependent oxidoreductase domain;
P31641	Sodium- and chloride-dependent taurine transporter OS=Homo sapiens OX=9606 GN=SLC6A6	SLC6A6	69.829	12.195	5.6	3	5	3	0.705	0.77	1.545	2.006	2.1244e-05	0.916	0.27472	2.191	0.00038224	plasma membrane	GO:0042918 alkanesulfonate transport; GO:0034220 ion transmembrane transport; GO:0044699 single-organism process; GO:0044237 cellular metabolic process; GO:0098656 anion transmembrane transport; GO:0015734 taurine transport; GO:0071704 organic substance metabolic process; GO:0051234 establishment of localization; GO:0008152 metabolic process; GO:0006520 cellular amino acid metabolic process; GO:1…	GO:0016020 membrane; GO:0031226 intrinsic component of plasma membrane; GO:0044459 plasma membrane part; GO:0044425 membrane part; GO:0044464 cell part; GO:0071944 cell periphery; GO:0031224 intrinsic component of membrane; GO:0005887 integral component of plasma membrane; GO:0005623 cell; GO:0016021 integral component of membrane; GO:0005886 plasma membrane;	GO:0005342 organic acid transmembrane transporter activity; GO:0015294 solute:cation symporter activity; GO:0022804 active transmembrane transporter activity; GO:0015291 secondary active transmembrane transporter activity; GO:0015075 ion transmembrane transporter activity; GO:0022853 active ion transmembrane transporter activity; GO:0015293 symporter activity; GO:0015370 solute:sodium symporter a…	K05039	SLC6A6S; solute carrier family 6 (neurotransmitter transporter, GABA) member 6/8/11/12/13	hsa04727 GABAergic synapse - Homo sapiens (human);
P78559	Microtubule-associated protein 1A OS=Homo sapiens OX=9606 GN=MAP1A	MAP1A	305.48	39.719	3.3	7	8	7	0.717	0.766	1.514	1.977	0.058875	0.936	0.7492	2.112	0.071285	nucleus	GO:0000226 microtubule cytoskeleton organization; GO:0016043 cellular component organization; GO:0007010 cytoskeleton organization; GO:0007017 microtubule-based process; GO:0009987 cellular process; GO:0006996 organelle organization; GO:0071840 cellular component organization or biogenesis;	GO:0043229 intracellular organelle; GO:0099513 polymeric cytoskeletal fiber; GO:0005874 microtubule; GO:0043232 intracellular non-membrane-bounded organelle; GO:0044430 cytoskeletal part; GO:0005737 cytoplasm; GO:0044446 intracellular organelle part; GO:0032991 macromolecular complex; GO:0099512 supramolecular fiber; GO:0044424 intracellular part; GO:0005875 microtubule associated complex; GO:009…	GO:0015631 tubulin binding; GO:0005515 protein binding; GO:0008092 cytoskeletal protein binding; GO:0005198 structural molecule activity; GO:0008017 microtubule binding; GO:0005488 binding;	K10429			IPR001279;	Metallo-beta-lactamase;
P16035	Metalloproteinase inhibitor 2 OS=Homo sapiens OX=9606 GN=TIMP2	TIMP2	24.399	10.493	17.3	3	3	3	0.768	0.753	1.479	1.964		1.02		1.926		extracellular	GO:0051349 positive regulation of lyase activity; GO:0032270 positive regulation of cellular protein metabolic process; GO:0045321 leukocyte activation; GO:0009891 positive regulation of biosynthetic process; GO:0008285 negative regulation of cell proliferation; GO:0010466 negative regulation of peptidase activity; GO:0030810 positive regulation of nucleotide biosynthetic process; GO:0051240 posi…	GO:0034774 secretory granule lumen; GO:1904724 tertiary granule lumen; GO:0005615 extracellular space; GO:0044421 extracellular region part; GO:0031410 cytoplasmic vesicle; GO:0005737 cytoplasm; GO:0031982 vesicle; GO:0043025 neuronal cell body; GO:0044433 cytoplasmic vesicle part; GO:0030426 growth cone; GO:0044424 intracellular part; GO:0005623 cell; GO:1904813 ficolin-1-rich granule lumen; GO:…	GO:0005102 receptor binding; GO:0043167 ion binding; GO:0061134 peptidase regulator activity; GO:0044877 macromolecular complex binding; GO:0005515 protein binding; GO:0005178 integrin binding; GO:0004857 enzyme inhibitor activity; GO:0098772 molecular function regulator; GO:0004866 endopeptidase inhibitor activity; GO:0002020 protease binding; GO:0050839 cell adhesion molecule binding; GO:003023…				IPR008993; IPR001134; IPR027465;	"Tissue inhibitor of metalloproteinases-like, OB-fold; Netrin domain; Proteinase inhibitor I35b (TIMP), C-terminal; "
Q8NBK3	Sulfatase-modifying factor 1 OS=Homo sapiens OX=9606 GN=SUMF1	SUMF1	40.556	18.556	11.5	3	3	3	0.609	0.808	1.575	1.949		0.754		2.586		extracellular	GO:0043687 post-translational protein modification; GO:1903509 liposaccharide metabolic process; GO:0006643 membrane lipid metabolic process; GO:0055114 oxidation-reduction process; GO:0006687 glycosphingolipid metabolic process; GO:0006664 glycolipid metabolic process; GO:0044763 single-organism cellular process; GO:0044267 cellular protein metabolic process; GO:0006807 nitrogen compound metabol…	GO:0005788 endoplasmic reticulum lumen; GO:0043229 intracellular organelle; GO:0005783 endoplasmic reticulum; GO:0005737 cytoplasm; GO:0044446 intracellular organelle part; GO:0012505 endomembrane system; GO:0044424 intracellular part; GO:0005623 cell; GO:0044422 organelle part; GO:0043226 organelle; GO:0043231 intracellular membrane-bounded organelle; GO:0031974 membrane-enclosed lumen; GO:00700…	GO:0042802 identical protein binding; GO:0003824 catalytic activity; GO:0042803 protein homodimerization activity; GO:0005488 binding; GO:0043167 ion binding; GO:0046983 protein dimerization activity; GO:0043169 cation binding; GO:0046872 metal ion binding; GO:0005515 protein binding; GO:0016491 oxidoreductase activity;	K13444	SUMF1; formylglycine-generating enzyme [EC:1.8.3.7]	hsa04142 Lysosome - Homo sapiens (human);	IPR005532; IPR016187;	Sulfatase-modifying factor enzyme; C-type lectin fold;
P17813	Endoglin OS=Homo sapiens OX=9606 GN=ENG	ENG	70.577	128.07	21.4	11	22	11	0.765	0.771	1.499	1.944	1.4877e-14	0.992	0.5006	1.959	4.55191e-15	plasma membrane	GO:0044700 single organism signaling; GO:0009593 detection of chemical stimulus; GO:0060415 muscle tissue morphogenesis; GO:0009891 positive regulation of biosynthetic process; GO:0048754 branching morphogenesis of an epithelial tube; GO:0001525 angiogenesis; GO:0030509 BMP signaling pathway; GO:0003151 outflow tract morphogenesis; GO:0003208 cardiac ventricle morphogenesis; GO:1904018 positive r…	GO:0016020 membrane; GO:0044421 extracellular region part; GO:0005615 extracellular space; GO:0061695 transferase complex, transferring phosphorus-containing groups; GO:0009897 external side of plasma membrane; GO:0030054 cell junction; GO:0071944 cell periphery; GO:0031224 intrinsic component of membrane; GO:0032991 macromolecular complex; GO:1902554 serine/threonine protein kinase complex; GO:0…	GO:0016773 phosphotransferase activity, alcohol group as acceptor; GO:0019838 growth factor binding; GO:0005102 receptor binding; GO:0005160 transforming growth factor beta receptor binding; GO:0046983 protein dimerization activity; GO:0005515 protein binding; GO:0004672 protein kinase activity; GO:0048029 monosaccharide binding; GO:0004888 transmembrane signaling receptor activity; GO:0004871 si…	K06526			IPR001507;	Zona pellucida domain;
P43007	Neutral amino acid transporter A OS=Homo sapiens OX=9606 GN=SLC1A4	SLC1A4	55.722	21.802	8.3	3	3	3	0.778	0.756	1.466	1.939	0.034562	1.029	0.80386	1.884	0.021098	plasma membrane	GO:0044700 single organism signaling; GO:0032329 serine transport; GO:0098661 inorganic anion transmembrane transport; GO:0015826 threonine transport; GO:0072337 modified amino acid transport; GO:0034220 ion transmembrane transport; GO:0015824 proline transport; GO:0015807 L-amino acid transport; GO:0044699 single-organism process; GO:0006821 chloride transport; GO:0007270 neuron-neuron synaptic …	GO:0016020 membrane; GO:0030425 dendrite; GO:0044421 extracellular region part; GO:0031410 cytoplasmic vesicle; GO:0071944 cell periphery; GO:0005737 cytoplasm; GO:0031982 vesicle; GO:0043025 neuronal cell body; GO:0031224 intrinsic component of membrane; GO:0099512 supramolecular fiber; GO:0044424 intracellular part; GO:0005887 integral component of plasma membrane; GO:0099080 supramolecular com…	GO:0015179 L-amino acid transmembrane transporter activity; GO:0022803 passive transmembrane transporter activity; GO:0015186 L-glutamine transmembrane transporter activity; GO:0022892 substrate-specific transporter activity; GO:0022858 alanine transmembrane transporter activity; GO:0015194 L-serine transmembrane transporter activity; GO:0015267 channel activity; GO:0015103 inorganic anion transm…	K05615
P40189	Interleukin-6 receptor subunit beta OS=Homo sapiens OX=9606 GN=IL6ST	IL6ST	103.54	10.615	6.3	4	4	4	0.79	0.752	1.458	1.939		1.051		1.846		peroxisome	GO:0044700 single organism signaling; GO:0002694 regulation of leukocyte activation; GO:0010941 regulation of cell death; GO:0032270 positive regulation of cellular protein metabolic process; GO:0032944 regulation of mononuclear cell proliferation; GO:0014013 regulation of gliogenesis; GO:0007166 cell surface receptor signaling pathway; GO:0014742 positive regulation of muscle hypertrophy; GO:003…	GO:0016020 membrane; GO:0030425 dendrite; GO:0005615 extracellular space; GO:0044421 extracellular region part; GO:0009897 external side of plasma membrane; GO:0005896 interleukin-6 receptor complex; GO:0071944 cell periphery; GO:0031982 vesicle; GO:0043025 neuronal cell body; GO:0032991 macromolecular complex; GO:0031224 intrinsic component of membrane; GO:0005887 integral component of plasma me…	GO:0019970 interleukin-11 binding; GO:0038023 signaling receptor activity; GO:0004896 cytokine receptor activity; GO:0005102 receptor binding; GO:0019838 growth factor binding; GO:0046983 protein dimerization activity; GO:0004921 interleukin-11 receptor activity; GO:0005126 cytokine receptor binding; GO:0005515 protein binding; GO:0045509 interleukin-27 receptor activity; GO:0004888 transmembrane…	K05060	IL6ST; interleukin 6 signal transducer	hsa05200 Pathways in cancer - Homo sapiens (human); hsa04659 Th17 cell differentiation - Homo sapiens (human); hsa04060 Cytokine-cytokine receptor interaction - Homo sapiens (human); hsa04550 Signaling pathways regulating pluripotency of stem cells - Homo sapiens (human); hsa04630 Jak-STAT signaling pathway - Homo sapiens (human); hsa05167 Kaposi's sarcoma-associated herpesvirus infection - Homo …	IPR015321; IPR010457; IPR013783; IPR003961;	"Type I cytokine receptor, cytokine-binding domain; Immunoglobulin C2-set-like, ligand-binding; Immunoglobulin-like fold; Fibronectin type III; "
O00180	Potassium channel subfamily K member 1 OS=Homo sapiens OX=9606 GN=KCNK1	KCNK1	38.143	60.052	14.9	3	4	3	0.682	0.788	1.525	1.935	0.00025527	0.865	0.42056	2.236	0.00160214	plasma membrane	GO:0044700 single organism signaling; GO:0044707 single-multicellular organism process; GO:0035094 response to nicotine; GO:0065008 regulation of biological quality; GO:0035725 sodium ion transmembrane transport; GO:0034220 ion transmembrane transport; GO:0030001 metal ion transport; GO:0071804 cellular potassium ion transport; GO:1903522 regulation of blood circulation; GO:0060075 regulation of …	GO:0016020 membrane; GO:0030425 dendrite; GO:0098862 cluster of actin-based cell projections; GO:0005903 brush border; GO:0016324 apical plasma membrane; GO:0031410 cytoplasmic vesicle; GO:1902937 inward rectifier potassium channel complex; GO:0030054 cell junction; GO:0071944 cell periphery; GO:0005737 cytoplasm; GO:0031982 vesicle; GO:0043025 neuronal cell body; GO:0032991 macromolecular comple…	GO:0022803 passive transmembrane transporter activity; GO:0022892 substrate-specific transporter activity; GO:0015077 monovalent inorganic cation transmembrane transporter activity; GO:0022840 leak channel activity; GO:0015267 channel activity; GO:0022891 substrate-specific transmembrane transporter activity; GO:0046873 metal ion transmembrane transporter activity; GO:0005267 potassium channel ac…	K04912			IPR013099;	Potassium channel domain;
Q96AE7	Tetratricopeptide repeat protein 17 OS=Homo sapiens OX=9606 GN=TTC17	TTC17	129.56	6.822	3	3	3	3	0.896	0.722	1.388	1.922		1.241		1.549		endoplasmic reticulum	GO:0044085 cellular component biogenesis; GO:0034622 cellular macromolecular complex assembly; GO:0016043 cellular component organization; GO:0071822 protein complex subunit organization; GO:0044763 single-organism cellular process; GO:0008154 actin polymerization or depolymerization; GO:0007015 actin filament organization; GO:0044699 single-organism process; GO:0030041 actin filament polymerizat…	GO:0043229 intracellular organelle; GO:0016020 membrane; GO:0043232 intracellular non-membrane-bounded organelle; GO:0071944 cell periphery; GO:0005737 cytoplasm; GO:0044424 intracellular part; GO:0005829 cytosol; GO:0005623 cell; GO:0015629 actin cytoskeleton; GO:0005886 plasma membrane; GO:0043228 non-membrane-bounded organelle; GO:0043226 organelle; GO:0005856 cytoskeleton; GO:0005622 intracel…	GO:0005515 protein binding; GO:0005488 binding;				IPR011990; IPR013026;	Tetratricopeptide-like helical domain; Tetratricopeptide repeat-containing domain;
P29279	Connective tissue growth factor OS=Homo sapiens OX=9606 GN=CTGF	CTGF	38.091	1.0514	2.6	1	1	1	0.68	0.795	1.52	1.912		0.855		2.235		extracellular	GO:0044700 single organism signaling; GO:0010941 regulation of cell death; GO:0032872 regulation of stress-activated MAPK cascade; GO:0030323 respiratory tube development; GO:0009891 positive regulation of biosynthetic process; GO:0010564 regulation of cell cycle process; GO:0044237 cellular metabolic process; GO:0001558 regulation of cell growth; GO:0008152 metabolic process; GO:0001525 angiogen…	GO:0016020 membrane; GO:0043229 intracellular organelle; GO:0005615 extracellular space; GO:0044421 extracellular region part; GO:0005938 cell cortex; GO:0071944 cell periphery; GO:0005801 cis-Golgi network; GO:0005737 cytoplasm; GO:0099568 cytoplasmic region; GO:0012505 endomembrane system; GO:0044424 intracellular part; GO:0005829 cytosol; GO:0005623 cell; GO:0005576 extracellular region; GO:00…	GO:0005520 insulin-like growth factor binding; GO:0008083 growth factor activity; GO:0001968 fibronectin binding; GO:0019838 growth factor binding; GO:0005102 receptor binding; GO:0043167 ion binding; GO:0044877 macromolecular complex binding; GO:0005515 protein binding; GO:0005178 integrin binding; GO:0008201 heparin binding; GO:1901681 sulfur compound binding; GO:0050839 cell adhesion molecule …	K06827	CTGF; connective tissue growth factor	hsa04390 Hippo signaling pathway - Homo sapiens (human); hsa04371 Apelin signaling pathway - Homo sapiens (human);	IPR001007; IPR006208; IPR000867; IPR009030; IPR006207;	"VWFC domain; Glycoprotein hormone subunit beta, cystine knot; Insulin-like growth factor-binding protein, IGFBP; Growth factor receptor cysteine-rich domain; Cystine knot, C-terminal; "
P01033	Metalloproteinase inhibitor 1 OS=Homo sapiens OX=9606 GN=TIMP1	TIMP1	23.171	10.139	14.5	3	3	3	0.74	0.752	1.433	1.906	0.00075756	0.984	0.82372	1.936	0.00179515	extracellular	GO:0051093 negative regulation of developmental process; GO:0010941 regulation of cell death; GO:0051216 cartilage development; GO:0023051 regulation of signaling; GO:0051241 negative regulation of multicellular organismal process; GO:0044699 single-organism process; GO:1901163 regulation of trophoblast cell migration; GO:0051234 establishment of localization; GO:0009611 response to wounding; GO:…	GO:0034774 secretory granule lumen; GO:0005615 extracellular space; GO:0044421 extracellular region part; GO:0031410 cytoplasmic vesicle; GO:0005737 cytoplasm; GO:0031982 vesicle; GO:0044433 cytoplasmic vesicle part; GO:0044424 intracellular part; GO:0005623 cell; GO:0044420 extracellular matrix component; GO:0044422 organelle part; GO:0005604 basement membrane; GO:0031974 membrane-enclosed lumen…	GO:0008083 growth factor activity; GO:0005102 receptor binding; GO:0043167 ion binding; GO:0061134 peptidase regulator activity; GO:0005515 protein binding; GO:0098772 molecular function regulator; GO:0004857 enzyme inhibitor activity; GO:0004866 endopeptidase inhibitor activity; GO:0002020 protease binding; GO:0005125 cytokine activity; GO:0030234 enzyme regulator activity; GO:0005488 binding; G…	K16451	TIMP1; metallopeptidase inhibitor 1	hsa04066 HIF-1 signaling pathway - Homo sapiens (human);	IPR008993; IPR001134; IPR027465;	"Tissue inhibitor of metalloproteinases-like, OB-fold; Netrin domain; Proteinase inhibitor I35b (TIMP), C-terminal; "
Q04721	Neurogenic locus notch homolog protein 2 OS=Homo sapiens OX=9606 GN=NOTCH2	NOTCH2	265.4	30.855	6.4	13	15	12	0.866	0.762	1.444	1.895	0.03022	1.136	0.60556	1.667	0.022978	plasma membrane	GO:0044700 single organism signaling; GO:0003177 pulmonary valve development; GO:0010941 regulation of cell death; GO:0045321 leukocyte activation; GO:0007166 cell surface receptor signaling pathway; GO:0097659 nucleic acid-templated transcription; GO:0003179 heart valve morphogenesis; GO:0044237 cellular metabolic process; GO:0008285 negative regulation of cell proliferation; GO:0008152 metaboli…	GO:0016020 membrane; GO:0005783 endoplasmic reticulum; GO:0042175 nuclear outer membrane-endoplasmic reticulum membrane network; GO:0031090 organelle membrane; GO:0071944 cell periphery; GO:0005737 cytoplasm; GO:0032991 macromolecular complex; GO:0031224 intrinsic component of membrane; GO:0044424 intracellular part; GO:0005887 integral component of plasma membrane; GO:0005623 cell; GO:0044422 or…	GO:0038023 signaling receptor activity; GO:0060089 molecular transducer activity; GO:0001076 transcription factor activity, RNA polymerase II transcription factor binding; GO:0004872 receptor activity; GO:0038049 transcription factor activity, ligand-activated RNA polymerase II transcription factor binding; GO:0005488 binding; GO:0043167 ion binding; GO:0000989 transcription factor activity, tran…	K20994	NOTCH2; Notch 2	hsa04330 Notch signaling pathway - Homo sapiens (human); hsa05200 Pathways in cancer - Homo sapiens (human); hsa05165 Human papillomavirus infection - Homo sapiens (human); hsa05224 Breast cancer - Homo sapiens (human); hsa04919 Thyroid hormone signaling pathway - Homo sapiens (human); hsa05206 MicroRNAs in cancer - Homo sapiens (human); hsa01522 Endocrine resistance - Homo sapiens (human); hsa04…	IPR010660; IPR024600; IPR001881; IPR000742; IPR009030; IPR000800; IPR020683; IPR011656;	"Notch, NOD domain; Domain of unknown function DUF3454, notch; EGF-like calcium-binding domain; EGF-like domain; Growth factor receptor cysteine-rich domain; Notch domain; Ankyrin repeat-containing domain; Notch, NODP domain; "
P35790	Choline kinase alpha OS=Homo sapiens OX=9606 GN=CHKA	CHKA	52.248	30.58	16.8	5	5	5	0.706	0.794	1.496	1.884	0.00036016	0.889	0.89478	2.119	0.00197872	cytoplasm	GO:0044700 single organism signaling; GO:0006646 phosphatidylethanolamine biosynthetic process; GO:0046470 phosphatidylcholine metabolic process; GO:1904681 response to 3-methylcholanthrene; GO:0046486 glycerolipid metabolic process; GO:0006066 alcohol metabolic process; GO:0008654 phospholipid biosynthetic process; GO:0044699 single-organism process; GO:0009058 biosynthetic process; GO:0044255 c…	GO:0044464 cell part; GO:0005622 intracellular; GO:0005737 cytoplasm; GO:0044424 intracellular part; GO:0005623 cell; GO:0005829 cytosol; GO:0044444 cytoplasmic part;	GO:0052689 carboxylic ester hydrolase activity; GO:0070405 ammonium ion binding; GO:1901265 nucleoside phosphate binding; GO:0016773 phosphotransferase activity, alcohol group as acceptor; GO:0004104 cholinesterase activity; GO:0033265 choline binding; GO:0046983 protein dimerization activity; GO:0005515 protein binding; GO:0016787 hydrolase activity; GO:0004871 signal transducer activity; GO:009…	K14156	CHK; choline/ethanolamine kinase [EC:2.7.1.32 2.7.1.82]	hsa05231 Choline metabolism in cancer - Homo sapiens (human); hsa00564 Glycerophospholipid metabolism - Homo sapiens (human); hsa01100 Metabolic pathways - Homo sapiens (human);	IPR011009;	Protein kinase-like domain;
P28289	Tropomodulin-1 OS=Homo sapiens OX=9606 GN=TMOD1	TMOD1	40.569	3.2645	9.2	3	4	2	0.672	0.807	1.516	1.879		0.833		2.256		cytoplasm	GO:0044085 cellular component biogenesis; GO:0030833 regulation of actin filament polymerization; GO:0030048 actin filament-based movement; GO:0065008 regulation of biological quality; GO:0070252 actin-mediated cell contraction; GO:0003012 muscle system process; GO:0051694 pointed-end actin filament capping; GO:0030835 negative regulation of actin filament depolymerization; GO:0048869 cellular de…	GO:0016020 membrane; GO:0005938 cell cortex; GO:0071944 cell periphery; GO:0030016 myofibril; GO:0099568 cytoplasmic region; GO:0005737 cytoplasm; GO:0030863 cortical cytoskeleton; GO:0099512 supramolecular fiber; GO:0044424 intracellular part; GO:0005623 cell; GO:0099080 supramolecular complex; GO:0044422 organelle part; GO:0043228 non-membrane-bounded organelle; GO:0005856 cytoskeleton; GO:0044…	GO:0051015 actin filament binding; GO:0008092 cytoskeletal protein binding; GO:0005488 binding; GO:0044877 macromolecular complex binding; GO:0003779 actin binding; GO:0005523 tropomyosin binding; GO:0005515 protein binding; GO:0032403 protein complex binding;	K10370			IPR032675;	"Leucine-rich repeat domain, L domain-like; "
Q6EMK4	Vasorin OS=Homo sapiens OX=9606 GN=VASN	VASN	71.712	30.568	8.6	4	6	4	0.785	0.772	1.442	1.868	0.0143816	1.017	0.7958	1.837	0.0133606	extracellular	GO:0050794 regulation of cellular process; GO:0051093 negative regulation of developmental process; GO:0033554 cellular response to stress; GO:0010717 regulation of epithelial to mesenchymal transition; GO:0009968 negative regulation of signal transduction; GO:0009628 response to abiotic stimulus; GO:0017015 regulation of transforming growth factor beta receptor signaling pathway; GO:0023051 regu…	GO:0016020 membrane; GO:0005615 extracellular space; GO:0044421 extracellular region part; GO:0031090 organelle membrane; GO:0071944 cell periphery; GO:0031982 vesicle; GO:0005737 cytoplasm; GO:0031224 intrinsic component of membrane; GO:0044424 intracellular part; GO:0005623 cell; GO:0044422 organelle part; GO:0070062 extracellular exosome; GO:0005765 lysosomal membrane; GO:0044425 membrane part…	GO:0050839 cell adhesion molecule binding; GO:0019955 cytokine binding; GO:0005515 protein binding; GO:0019838 growth factor binding; GO:0050431 transforming growth factor beta binding; GO:0005488 binding; GO:0045296 cadherin binding;				IPR013783; IPR000483; IPR000372; IPR032675; IPR003961; IPR000742;	"Immunoglobulin-like fold; Cysteine-rich flanking region, C-terminal; Leucine-rich repeat N-terminal domain; Leucine-rich repeat domain, L domain-like; Fibronectin type III; EGF-like domain; "
Q8NC42	E3 ubiquitin-protein ligase RNF149 OS=Homo sapiens OX=9606 GN=RNF149	RNF149	43.164	12.79	15.5	4	4	4	0.559	0.848	1.582	1.866		0.659		2.83		plasma membrane	GO:0050794 regulation of cellular process; GO:0065008 regulation of biological quality; GO:0035690 cellular response to drug; GO:0009968 negative regulation of signal transduction; GO:0060255 regulation of macromolecule metabolic process; GO:0031399 regulation of protein modification process; GO:0023051 regulation of signaling; GO:0044267 cellular protein metabolic process; GO:0031324 negative re…	GO:0016020 membrane; GO:0070062 extracellular exosome; GO:0043226 organelle; GO:0044421 extracellular region part; GO:0044425 membrane part; GO:0031982 vesicle; GO:1903561 extracellular vesicle; GO:0031224 intrinsic component of membrane; GO:0043227 membrane-bounded organelle; GO:0016021 integral component of membrane; GO:0005576 extracellular region; GO:0043230 extracellular organelle;	GO:0061630 ubiquitin protein ligase activity; GO:0046914 transition metal ion binding; GO:0019787 ubiquitin-like protein transferase activity; GO:0003824 catalytic activity; GO:0005488 binding; GO:0043167 ion binding; GO:0004842 ubiquitin-protein transferase activity; GO:0046872 metal ion binding; GO:0043169 cation binding; GO:0005515 protein binding; GO:0061659 ubiquitin-like protein ligase acti…	K15704			IPR003137; IPR001841; IPR013083;	"PA domain; Zinc finger, RING-type; Zinc finger, RING/FYVE/PHD-type; "
P09543	"2',3'-cyclic-nucleotide 3'-phosphodiesterase OS=Homo sapiens OX=9606 GN=CNP"	CNP	47.578	103.41	42.3	16	20	16	0.79	0.782	1.459	1.866	7.1122e-08	1.01	0.133945	1.847	3.912e-07	mitochondria	GO:0044700 single organism signaling; GO:0065008 regulation of biological quality; GO:0007420 brain development; GO:0048666 neuron development; GO:0009117 nucleotide metabolic process; GO:0006839 mitochondrial transport; GO:0048869 cellular developmental process; GO:0032989 cellular component morphogenesis; GO:0022008 neurogenesis; GO:0044699 single-organism process; GO:0044237 cellular metabolic…	GO:0016020 membrane; GO:0019867 outer membrane; GO:0005615 extracellular space; GO:0044421 extracellular region part; GO:0005874 microtubule; GO:0031090 organelle membrane; GO:0031410 cytoplasmic vesicle; GO:0071944 cell periphery; GO:0005737 cytoplasm; GO:0031982 vesicle; GO:0035748 myelin sheath abaxonal region; GO:0044424 intracellular part; GO:0099512 supramolecular fiber; GO:0098858 actin-ba…	GO:0003723 RNA binding; GO:0030551 cyclic nucleotide binding; GO:0004112 cyclic-nucleotide phosphodiesterase activity; GO:1901265 nucleoside phosphate binding; GO:0016787 hydrolase activity; GO:0000166 nucleotide binding; GO:1901363 heterocyclic compound binding; GO:0097159 organic cyclic compound binding; GO:0004113 2',3'-cyclic-nucleotide 3'-phosphodiesterase activity; GO:0003824 catalytic acti…	K01121			IPR009097; IPR027417;	RNA ligase/cyclic nucleotide phosphodiesterase; P-loop containing nucleoside triphosphate hydrolase;
P08962	CD63 antigen OS=Homo sapiens OX=9606 GN=CD63	CD63	25.636	14.19	12.6	3	6	3	0.808	0.762	1.422	1.866	1.0597e-08	1.06	0.084181	1.76	1.9473e-07	plasma membrane	GO:0060627 regulation of vesicle-mediated transport; GO:0021700 developmental maturation; GO:0045321 leukocyte activation; GO:0051674 localization of cell; GO:0002092 positive regulation of receptor internalization; GO:0023051 regulation of signaling; GO:0048869 cellular developmental process; GO:0044699 single-organism process; GO:0015031 protein transport; GO:0051234 establishment of localizati…	GO:0016020 membrane; GO:0042827 platelet dense granule; GO:0044421 extracellular region part; GO:0031090 organelle membrane; GO:0005737 cytoplasm; GO:0031088 platelet dense granule membrane; GO:0044433 cytoplasmic vesicle part; GO:0005887 integral component of plasma membrane; GO:0005623 cell; GO:0044422 organelle part; GO:0005765 lysosomal membrane; GO:0070062 extracellular exosome; GO:0031902 l…	GO:0005515 protein binding; GO:0005488 binding;	K06497	CD63; CD63 antigen	hsa04142 Lysosome - Homo sapiens (human); hsa05205 Proteoglycans in cancer - Homo sapiens (human);	IPR008952;	"Tetraspanin, EC2 domain; "
Q5VW38	Protein GPR107 OS=Homo sapiens OX=9606 GN=GPR107	GPR107	66.99	17.365	6.5	4	5	4	0.831	0.754	1.403	1.861	0.00060392	1.102	0.74376	1.688	0.0027998	plasma membrane	GO:0006810 transport; GO:0072583 clathrin-dependent endocytosis; GO:0016192 vesicle-mediated transport; GO:0006898 receptor-mediated endocytosis; GO:0051179 localization; GO:0006897 endocytosis; GO:0051234 establishment of localization;	GO:0097708 intracellular vesicle; GO:0043229 intracellular organelle; GO:0016020 membrane; GO:0031410 cytoplasmic vesicle; GO:0005737 cytoplasm; GO:0031982 vesicle; GO:0044446 intracellular organelle part; GO:0031224 intrinsic component of membrane; GO:0012505 endomembrane system; GO:0031981 nuclear lumen; GO:0044424 intracellular part; GO:0005623 cell; GO:0016021 integral component of membrane; …	GO:0032050 clathrin heavy chain binding; GO:0005515 protein binding; GO:0030276 clathrin binding; GO:0005488 binding;
P19883	Follistatin OS=Homo sapiens OX=9606 GN=FST	FST	38.007	2.1453	3.8	1	1	1	0.862	0.75	1.391	1.855		1.149		1.614		extracellular	GO:0044700 single organism signaling; GO:0009968 negative regulation of signal transduction; GO:0023051 regulation of signaling; GO:0048869 cellular developmental process; GO:0044699 single-organism process; GO:0051253 negative regulation of RNA metabolic process; GO:2001141 regulation of RNA biosynthetic process; GO:0007165 signal transduction; GO:0010646 regulation of cell communication; GO:000…	GO:0005576 extracellular region;	GO:0097367 carbohydrate derivative binding; GO:0048185 activin binding; GO:0005488 binding; GO:0043167 ion binding; GO:0043394 proteoglycan binding; GO:0044877 macromolecular complex binding; GO:0043395 heparan sulfate proteoglycan binding; GO:0043168 anion binding; GO:0005515 protein binding; GO:0001948 glycoprotein binding; GO:0004871 signal transducer activity; GO:1901681 sulfur compound bindi…	K04661	FST; follistatin	hsa04350 TGF-beta signaling pathway - Homo sapiens (human);	IPR017878; IPR002350; IPR015369; IPR003645;	"TB domain; Kazal domain; Follistatin/Osteonectin EGF domain; Follistatin-like, N-terminal; "
Q8WVX3	Uncharacterized protein C4orf3 OS=Homo sapiens OX=9606 GN=C4orf3	C4orf3	7.6035	2.3942	12.1	2	2	2	0.899	0.748	1.357	1.814		1.202		1.509		plasma membrane		GO:0031224 intrinsic component of membrane; GO:0016020 membrane; GO:0016021 integral component of membrane; GO:0044425 membrane part;
Q8NBJ4	Golgi membrane protein 1 OS=Homo sapiens OX=9606 GN=GOLM1	GOLM1	45.333	30.58	15	6	8	6	0.788	0.78	1.407	1.804	2.1547e-07	1.01	0.79558	1.786	2.1571e-08	extracellular	GO:0006997 nucleus organization; GO:0016043 cellular component organization; GO:0050789 regulation of biological process; GO:0080090 regulation of primary metabolic process; GO:0006996 organelle organization; GO:0019222 regulation of metabolic process; GO:0019216 regulation of lipid metabolic process; GO:0009987 cellular process; GO:0065007 biological regulation; GO:0071840 cellular component org…	GO:0043229 intracellular organelle; GO:0016020 membrane; GO:0031226 intrinsic component of plasma membrane; GO:0005615 extracellular space; GO:0044421 extracellular region part; GO:0071944 cell periphery; GO:0005737 cytoplasm; GO:0031982 vesicle; GO:0012505 endomembrane system; GO:0031224 intrinsic component of membrane; GO:0044424 intracellular part; GO:0005887 integral component of plasma membr…	GO:0005515 protein binding; GO:0005488 binding;
P35052	Glypican-1 OS=Homo sapiens OX=9606 GN=GPC1	GPC1	61.68	26.485	10.9	5	6	5	0.782	0.795	1.43	1.799	0.000155411	0.984	0.32852	1.829	0.0003005	extracellular	GO:0044085 cellular component biogenesis; GO:0030201 heparan sulfate proteoglycan metabolic process; GO:0007272 ensheathment of neurons; GO:0014037 Schwann cell differentiation; GO:0032989 cellular component morphogenesis; GO:0044255 cellular lipid metabolic process; GO:0044237 cellular metabolic process; GO:0030203 glycosaminoglycan metabolic process; GO:0009605 response to external stimulus; GO…	GO:0016020 membrane; GO:0005615 extracellular space; GO:0044421 extracellular region part; GO:0031410 cytoplasmic vesicle; GO:0098857 membrane microdomain; GO:0071944 cell periphery; GO:0031982 vesicle; GO:0005737 cytoplasm; GO:0031224 intrinsic component of membrane; GO:0044424 intracellular part; GO:0005887 integral component of plasma membrane; GO:0005623 cell; GO:0044422 organelle part; GO:00…	GO:0019838 growth factor binding; GO:0043167 ion binding; GO:0043394 proteoglycan binding; GO:0043395 heparan sulfate proteoglycan binding; GO:0005515 protein binding; GO:0005507 copper ion binding; GO:1901681 sulfur compound binding; GO:0050840 extracellular matrix binding; GO:0097367 carbohydrate derivative binding; GO:0046914 transition metal ion binding; GO:0043236 laminin binding; GO:0005488…	K08107	GPC1; glypican 1	hsa05205 Proteoglycans in cancer - Homo sapiens (human); hsa05418 Fluid shear stress and atherosclerosis - Homo sapiens (human);
Q9UNK9	Protein angel homolog 1 OS=Homo sapiens OX=9606 GN=ANGEL1	ANGEL1	75.275	2.1648	1.9	1	1	1	0.716	0.816	1.465	1.795		0.877		2.046		extracellular		GO:0043229 intracellular organelle; GO:0005783 endoplasmic reticulum; GO:0005801 cis-Golgi network; GO:0005737 cytoplasm; GO:0012505 endomembrane system; GO:0044424 intracellular part; GO:0005829 cytosol; GO:0005623 cell; GO:0043231 intracellular membrane-bounded organelle; GO:0043226 organelle; GO:0005634 nucleus; GO:0005622 intracellular; GO:0044464 cell part; GO:0048471 perinuclear region of c…	GO:0008190 eukaryotic initiation factor 4E binding; GO:0019904 protein domain specific binding; GO:0005515 protein binding; GO:0005488 binding; GO:0031369 translation initiation factor binding;	K18729			IPR005135;	Endonuclease/exonuclease/phosphatase;
Q9UM47	Neurogenic locus notch homolog protein 3 OS=Homo sapiens OX=9606 GN=NOTCH3	NOTCH3	243.63	13.488	1.1	2	2	2	0.746	0.806	1.446	1.794	0.100457	0.926	0.72552	1.938	0.075799	plasma membrane	GO:0044700 single organism signaling; GO:0007166 cell surface receptor signaling pathway; GO:0097659 nucleic acid-templated transcription; GO:0007420 brain development; GO:0009891 positive regulation of biosynthetic process; GO:0044237 cellular metabolic process; GO:0008152 metabolic process; GO:0001525 angiogenesis; GO:0072104 glomerular capillary formation; GO:0010558 negative regulation of mac…	GO:0016020 membrane; GO:0005783 endoplasmic reticulum; GO:0042175 nuclear outer membrane-endoplasmic reticulum membrane network; GO:0031090 organelle membrane; GO:0071944 cell periphery; GO:0005737 cytoplasm; GO:0031224 intrinsic component of membrane; GO:0032991 macromolecular complex; GO:0044424 intracellular part; GO:0005623 cell; GO:0044422 organelle part; GO:0043228 non-membrane-bounded orga…	GO:0050839 cell adhesion molecule binding; GO:0060089 molecular transducer activity; GO:0004872 receptor activity; GO:0005488 binding; GO:0043167 ion binding; GO:0045296 cadherin binding; GO:0043169 cation binding; GO:0046872 metal ion binding; GO:0005515 protein binding; GO:0005509 calcium ion binding; GO:0019899 enzyme binding;	K20995	NOTCH3; Notch 3	hsa04330 Notch signaling pathway - Homo sapiens (human); hsa05200 Pathways in cancer - Homo sapiens (human); hsa04371 Apelin signaling pathway - Homo sapiens (human); hsa05165 Human papillomavirus infection - Homo sapiens (human); hsa05224 Breast cancer - Homo sapiens (human); hsa04919 Thyroid hormone signaling pathway - Homo sapiens (human); hsa05206 MicroRNAs in cancer - Homo sapiens (human); h…	IPR010660; IPR024600; IPR001881; IPR000742; IPR009030; IPR000800; IPR020683; IPR011656;	"Notch, NOD domain; Domain of unknown function DUF3454, notch; EGF-like calcium-binding domain; EGF-like domain; Growth factor receptor cysteine-rich domain; Notch domain; Ankyrin repeat-containing domain; Notch, NODP domain; "
Q8NC54	Keratinocyte-associated transmembrane protein 2 OS=Homo sapiens OX=9606 GN=KCT2	KCT2	29.234	1.9967	4.9	1	2	1	0.799	0.789	1.412	1.79		1.013		1.767		plasma membrane		GO:0031224 intrinsic component of membrane; GO:0016020 membrane; GO:0016021 integral component of membrane; GO:0044425 membrane part;
O14657	Torsin-1B OS=Homo sapiens OX=9606 GN=TOR1B	TOR1B	37.978	20.93	19.9	5	6	5	0.74	0.812	1.445	1.78		0.911		1.953		extracellular	GO:0044085 cellular component biogenesis; GO:0006997 nucleus organization; GO:0016043 cellular component organization; GO:0010256 endomembrane system organization; GO:0051260 protein homooligomerization; GO:0061077 chaperone-mediated protein folding; GO:0044699 single-organism process; GO:0050896 response to stimulus; GO:0006998 nuclear envelope organization; GO:0051259 protein oligomerization; G…	GO:0016020 membrane; GO:0044421 extracellular region part; GO:0005783 endoplasmic reticulum; GO:0031090 organelle membrane; GO:0031982 vesicle; GO:0005737 cytoplasm; GO:0044424 intracellular part; GO:0005623 cell; GO:0044422 organelle part; GO:0070062 extracellular exosome; GO:0031974 membrane-enclosed lumen; GO:0031965 nuclear membrane; GO:0070013 intracellular organelle lumen; GO:0044464 cell p…	GO:0005524 ATP binding; GO:1901265 nucleoside phosphate binding; GO:0001882 nucleoside binding; GO:0043167 ion binding; GO:0016817 hydrolase activity, acting on acid anhydrides; GO:0005515 protein binding; GO:0016787 hydrolase activity; GO:0000166 nucleotide binding; GO:0017111 nucleoside-triphosphatase activity; GO:0016887 ATPase activity; GO:0097159 organic cyclic compound binding; GO:1901363 h…				IPR027417;	P-loop containing nucleoside triphosphate hydrolase;
O95297	Myelin protein zero-like protein 1 OS=Homo sapiens OX=9606 GN=MPZL1	MPZL1	29.082	31.231	28.6	7	10	7	0.83	0.792	1.401	1.769	2.4407e-05	1.048	0.37554	1.688	0.00029755	plasma membrane	GO:0050794 regulation of cellular process; GO:0044700 single organism signaling; GO:0051716 cellular response to stimulus; GO:0007166 cell surface receptor signaling pathway; GO:0044763 single-organism cellular process; GO:0007169 transmembrane receptor protein tyrosine kinase signaling pathway; GO:0044699 single-organism process; GO:0023052 signaling; GO:0050896 response to stimulus; GO:0007165 …	GO:0016020 membrane; GO:0031226 intrinsic component of plasma membrane; GO:0071944 cell periphery; GO:0030054 cell junction; GO:0070161 anchoring junction; GO:0031224 intrinsic component of membrane; GO:0005887 integral component of plasma membrane; GO:0005623 cell; GO:0016021 integral component of membrane; GO:0005886 plasma membrane; GO:0005925 focal adhesion; GO:0044459 plasma membrane part; G…	GO:0005515 protein binding; GO:0005198 structural molecule activity; GO:0005488 binding;	K06770	MPZ; myelin protein zero	hsa04514 Cell adhesion molecules (CAMs) - Homo sapiens (human);	IPR007110; IPR013783; IPR003599; IPR013106;	Immunoglobulin-like domain; Immunoglobulin-like fold; Immunoglobulin subtype; Immunoglobulin V-set domain;
Q12913	Receptor-type tyrosine-protein phosphatase eta OS=Homo sapiens OX=9606 GN=PTPRJ	PTPRJ	145.94	26.668	7.8	8	8	8	0.812	0.793	1.396	1.76	0.031585	1.024	0.79258	1.719	0.014923	plasma membrane	GO:0044700 single organism signaling; GO:0065008 regulation of biological quality; GO:0048008 platelet-derived growth factor receptor signaling pathway; GO:0045321 leukocyte activation; GO:0051896 regulation of protein kinase B signaling; GO:0007166 cell surface receptor signaling pathway; GO:1901185 negative regulation of ERBB signaling pathway; GO:0044237 cellular metabolic process; GO:0008285 …	GO:0016020 membrane; GO:0044421 extracellular region part; GO:0031090 organelle membrane; GO:0031410 cytoplasmic vesicle; GO:0071944 cell periphery; GO:0030054 cell junction; GO:0032587 ruffle membrane; GO:0005737 cytoplasm; GO:0031982 vesicle; GO:0044433 cytoplasmic vesicle part; GO:0031224 intrinsic component of membrane; GO:0044424 intracellular part; GO:0005887 integral component of plasma me…	GO:0045295 gamma-catenin binding; GO:0005102 receptor binding; GO:0016791 phosphatase activity; GO:0019901 protein kinase binding; GO:0070851 growth factor receptor binding; GO:0051019 mitogen-activated protein kinase binding; GO:0005515 protein binding; GO:0016787 hydrolase activity; GO:0004721 phosphoprotein phosphatase activity; GO:0019900 kinase binding; GO:0005161 platelet-derived growth fac…	K05698	PTPRJ; receptor-type tyrosine-protein phosphatase eta [EC:3.1.3.48]	hsa04520 Adherens junction - Homo sapiens (human);	IPR029021; IPR000387; IPR003595; IPR013783; IPR000242; IPR003961;	"Protein-tyrosine phosphatase-like; Tyrosine specific protein phosphatases domain; Protein-tyrosine phosphatase, catalytic; Immunoglobulin-like fold; PTP type protein phosphatase; Fibronectin type III; "
O15403	Monocarboxylate transporter 7 OS=Homo sapiens OX=9606 GN=SLC16A6	SLC16A6	57.393	6.9151	7.3	3	4	3	0.66	0.849	1.485	1.749	0.0074203	0.777	0.115281	2.25	0.0099234	plasma membrane	GO:0006820 anion transport; GO:0006810 transport; GO:0055085 transmembrane transport; GO:0015711 organic anion transport; GO:1902578 single-organism localization; GO:0015718 monocarboxylic acid transport; GO:0006811 ion transport; GO:0044699 single-organism process; GO:0071702 organic substance transport; GO:0046942 carboxylic acid transport; GO:0051179 localization; GO:0015849 organic acid trans…	GO:0016020 membrane; GO:0031226 intrinsic component of plasma membrane; GO:0044459 plasma membrane part; GO:0044425 membrane part; GO:0044464 cell part; GO:0071944 cell periphery; GO:0031224 intrinsic component of membrane; GO:0005887 integral component of plasma membrane; GO:0005623 cell; GO:0016021 integral component of membrane; GO:0005886 plasma membrane;	GO:0005342 organic acid transmembrane transporter activity; GO:0022804 active transmembrane transporter activity; GO:0015291 secondary active transmembrane transporter activity; GO:0015075 ion transmembrane transporter activity; GO:0015293 symporter activity; GO:0022892 substrate-specific transporter activity; GO:0008028 monocarboxylic acid transmembrane transporter activity; GO:0008514 organic a…	K08183			IPR020846;	Major facilitator superfamily domain;
O95793	Double-stranded RNA-binding protein Staufen homolog 1 OS=Homo sapiens OX=9606 GN=STAU1	STAU1	63.182	50.6	21.3	12	18	10	0.74	0.826	1.445	1.749	1.0447e-08	0.896	0.22104	1.953	7.012e-09	nucleus	GO:0050794 regulation of cellular process; GO:0033554 cellular response to stress; GO:1900271 regulation of long-term synaptic potentiation; GO:0065008 regulation of biological quality; GO:0043903 regulation of symbiosis, encompassing mutualism through parasitism; GO:0023051 regulation of signaling; GO:0050896 response to stimulus; GO:0042592 homeostatic process; GO:0010646 regulation of cell com…	GO:0016020 membrane; GO:0030425 dendrite; GO:0044421 extracellular region part; GO:0005783 endoplasmic reticulum; GO:0071944 cell periphery; GO:0031982 vesicle; GO:0005737 cytoplasm; GO:0043025 neuronal cell body; GO:0032991 macromolecular complex; GO:0044424 intracellular part; GO:0005623 cell; GO:0044422 organelle part; GO:0036464 cytoplasmic ribonucleoprotein granule; GO:0043228 non-membrane-b…	GO:0097159 organic cyclic compound binding; GO:1901363 heterocyclic compound binding; GO:0003723 RNA binding; GO:0019903 protein phosphatase binding; GO:0003725 double-stranded RNA binding; GO:0005488 binding; GO:0003676 nucleic acid binding; GO:0005515 protein binding; GO:0019902 phosphatase binding; GO:0019899 enzyme binding; GO:0008157 protein phosphatase 1 binding;	K17597			IPR014720; IPR032478;	"Double-stranded RNA-binding domain; Staufen, C-terminal; "
Q9H8M1	"Coenzyme Q-binding protein COQ10 homolog B, mitochondrial OS=Homo sapiens OX=9606 GN=COQ10B"	COQ10B	27.07	2.9271	4.2	1	1	1	0.816	0.795	1.39	1.748		1.026		1.703		mitochondria	GO:0051188 cofactor biosynthetic process; GO:0042181 ketone biosynthetic process; GO:1901663 quinone biosynthetic process; GO:0006744 ubiquinone biosynthetic process; GO:0006733 oxidoreduction coenzyme metabolic process; GO:0044711 single-organism biosynthetic process; GO:0055114 oxidation-reduction process; GO:1901661 quinone metabolic process; GO:0044281 small molecule metabolic process; GO:004…	GO:0043229 intracellular organelle; GO:0016020 membrane; GO:0044429 mitochondrial part; GO:0031090 organelle membrane; GO:0031967 organelle envelope; GO:0044446 intracellular organelle part; GO:0005737 cytoplasm; GO:0044424 intracellular part; GO:0005623 cell; GO:0044422 organelle part; GO:0005739 mitochondrion; GO:0005740 mitochondrial envelope; GO:0043231 intracellular membrane-bounded organell…	GO:0048037 cofactor binding; GO:0048038 quinone binding; GO:0048039 ubiquinone binding; GO:0005488 binding;	K18588			IPR023393; IPR005031;	"START-like domain; Coenzyme Q-binding protein COQ10, START domain; "
Q9P1Z2	Calcium-binding and coiled-coil domain-containing protein 1 OS=Homo sapiens OX=9606 GN=CALCOCO1	CALCOCO1	77.335	4.9123	8.7	4	4	4	0.814	0.798	1.389	1.741	0.115282	1.02	0.87676	1.706	0.064216	cyto_nucl	GO:0044700 single organism signaling; GO:0007166 cell surface receptor signaling pathway; GO:0097659 nucleic acid-templated transcription; GO:0009891 positive regulation of biosynthetic process; GO:0044699 single-organism process; GO:0009058 biosynthetic process; GO:0071383 cellular response to steroid hormone stimulus; GO:0044237 cellular metabolic process; GO:2001141 regulation of RNA biosynthe…	GO:0043229 intracellular organelle; GO:0043232 intracellular non-membrane-bounded organelle; GO:0044446 intracellular organelle part; GO:0005737 cytoplasm; GO:0031981 nuclear lumen; GO:0044424 intracellular part; GO:0005623 cell; GO:0005829 cytosol; GO:0044422 organelle part; GO:0044427 chromosomal part; GO:0043228 non-membrane-bounded organelle; GO:0031974 membrane-enclosed lumen; GO:0043226 org…	GO:0003677 DNA binding; GO:0070016 armadillo repeat domain binding; GO:0005515 protein binding; GO:0003682 chromatin binding; GO:0003712 transcription cofactor activity; GO:0043565 sequence-specific DNA binding; GO:0001047 core promoter binding; GO:1901363 heterocyclic compound binding; GO:0097159 organic cyclic compound binding; GO:0000975 regulatory region DNA binding; GO:0001067 regulatory reg…				IPR012852;	Calcium binding and coiled-coil domain-like;
P05023	Sodium/potassium-transporting ATPase subunit alpha-1 OS=Homo sapiens OX=9606 GN=ATP1A1	ATP1A1	112.89	323.31	47.7	45	101	45	0.797	0.799	1.39	1.74	1e-32	0.997	0.77924	1.744	1e-32	plasma membrane	GO:0044700 single organism signaling; GO:0032353 negative regulation of hormone biosynthetic process; GO:0065008 regulation of biological quality; GO:0055075 potassium ion homeostasis; GO:0030004 cellular monovalent inorganic cation homeostasis; GO:0045933 positive regulation of muscle contraction; GO:0019216 regulation of lipid metabolic process; GO:0044237 cellular metabolic process; GO:0061337…	GO:0016020 membrane; GO:0044421 extracellular region part; GO:0098857 membrane microdomain; GO:0005737 cytoplasm; GO:0032991 macromolecular complex; GO:0005887 integral component of plasma membrane; GO:0005623 cell; GO:0090533 cation-transporting ATPase complex; GO:0014704 intercalated disc; GO:0070062 extracellular exosome; GO:0030315 T-tubule; GO:0098590 plasma membrane region; GO:0005622 intra…	GO:0042625 ATPase coupled ion transmembrane transporter activity; GO:0042562 hormone binding; GO:0016791 phosphatase activity; GO:0031402 sodium ion binding; GO:0005391 sodium:potassium-exchanging ATPase activity; GO:0015077 monovalent inorganic cation transmembrane transporter activity; GO:0005496 steroid binding; GO:0022891 substrate-specific transmembrane transporter activity; GO:0097159 organ…	K01539	ATP1A; sodium/potassium-transporting ATPase subunit alpha [EC:3.6.3.9]	hsa04260 Cardiac muscle contraction - Homo sapiens (human); hsa04978 Mineral absorption - Homo sapiens (human); hsa04964 Proximal tubule bicarbonate reclamation - Homo sapiens (human); hsa04973 Carbohydrate digestion and absorption - Homo sapiens (human); hsa04022 cGMP-PKG signaling pathway - Homo sapiens (human); hsa04024 cAMP signaling pathway - Homo sapiens (human); hsa04919 Thyroid hormone si…	IPR023298; IPR004014; IPR008250; IPR023299; IPR006068; IPR023214;	"P-type ATPase, transmembrane domain; Cation-transporting P-type ATPase, N-terminal; P-type ATPase, A domain; P-type ATPase, cytoplasmic domain N; Cation-transporting P-type ATPase, C-terminal; HAD-like domain; "
P62745	Rho-related GTP-binding protein RhoB OS=Homo sapiens OX=9606 GN=RHOB	RHOB	22.123	11.567	27.6	4	10	3	0.742	0.824	1.431	1.737	0.0195007	0.9	0.31102	1.929	0.0157803	cytoplasm	GO:0044700 single organism signaling; GO:0065008 regulation of biological quality; GO:0007596 blood coagulation; GO:0010941 regulation of cell death; GO:0030335 positive regulation of cell migration; GO:0061154 endothelial tube morphogenesis; GO:0015031 protein transport; GO:0010594 regulation of endothelial cell migration; GO:0022610 biological adhesion; GO:0001525 angiogenesis; GO:0051240 posit…	GO:0016020 membrane; GO:0044421 extracellular region part; GO:0031090 organelle membrane; GO:0031410 cytoplasmic vesicle; GO:0071944 cell periphery; GO:0030054 cell junction; GO:0005737 cytoplasm; GO:0031982 vesicle; GO:0044433 cytoplasmic vesicle part; GO:0044424 intracellular part; GO:0005623 cell; GO:0032155 cell division site part; GO:0044422 organelle part; GO:0005769 early endosome; GO:0070…	GO:1901265 nucleoside phosphate binding; GO:0001882 nucleoside binding; GO:0043167 ion binding; GO:0016817 hydrolase activity, acting on acid anhydrides; GO:0016787 hydrolase activity; GO:0005515 protein binding; GO:0000166 nucleotide binding; GO:0017111 nucleoside-triphosphatase activity; GO:0097159 organic cyclic compound binding; GO:1901363 heterocyclic compound binding; GO:0032549 ribonucleos…	K07856			IPR005225; IPR027417;	Small GTP-binding protein domain; P-loop containing nucleoside triphosphate hydrolase;
Q9BQE4	Selenoprotein S OS=Homo sapiens OX=9606 GN=SELENOS	SELENOS	21.163	15.683	19.6	3	3	3	0.805	0.804	1.392	1.731	0.0044234	1.001	0.99056	1.729	0.02202	cytoplasm	GO:0044700 single organism signaling; GO:0010941 regulation of cell death; GO:0065008 regulation of biological quality; GO:0070874 negative regulation of glycogen metabolic process; GO:0032885 regulation of polysaccharide biosynthetic process; GO:0032680 regulation of tumor necrosis factor production; GO:0036503 ERAD pathway; GO:1905897 regulation of response to endoplasmic reticulum stress; GO:0…	GO:0016020 membrane; GO:0042175 nuclear outer membrane-endoplasmic reticulum membrane network; GO:0044421 extracellular region part; GO:0005615 extracellular space; GO:0005783 endoplasmic reticulum; GO:0005874 microtubule; GO:0005881 cytoplasmic microtubule; GO:0071944 cell periphery; GO:0098796 membrane protein complex; GO:0034362 low-density lipoprotein particle; GO:0034358 plasma lipoprotein p…	GO:0002020 protease binding; GO:0060089 molecular transducer activity; GO:0004872 receptor activity; GO:0051117 ATPase binding; GO:1990381 ubiquitin-specific protease binding; GO:0005488 binding; GO:0016209 antioxidant activity; GO:0005515 protein binding; GO:0019899 enzyme binding;	K14025	SELS; selenoprotein S	hsa04141 Protein processing in endoplasmic reticulum - Homo sapiens (human);
Q9NXH8	Torsin-4A OS=Homo sapiens OX=9606 GN=TOR4A	TOR4A	46.914	24.886	14.4	5	7	5	0.872	0.781	1.351	1.73		1.117		1.549		cytoplasm	GO:0006810 transport; GO:0045055 regulated exocytosis; GO:1902578 single-organism localization; GO:0032940 secretion by cell; GO:0016192 vesicle-mediated transport; GO:0044763 single-organism cellular process; GO:0044699 single-organism process; GO:0002576 platelet degranulation; GO:0051179 localization; GO:0009987 cellular process; GO:0006887 exocytosis; GO:0051234 establishment of localization;…	GO:0016020 membrane; GO:0034774 secretory granule lumen; GO:0031410 cytoplasmic vesicle; GO:0031982 vesicle; GO:0005737 cytoplasm; GO:0044433 cytoplasmic vesicle part; GO:0031224 intrinsic component of membrane; GO:0044424 intracellular part; GO:0005623 cell; GO:0044422 organelle part; GO:0031974 membrane-enclosed lumen; GO:0031983 vesicle lumen; GO:0070013 intracellular organelle lumen; GO:00444…	GO:0005524 ATP binding; GO:1901265 nucleoside phosphate binding; GO:0001882 nucleoside binding; GO:0043167 ion binding; GO:0000166 nucleotide binding; GO:0097159 organic cyclic compound binding; GO:1901363 heterocyclic compound binding; GO:0032549 ribonucleoside binding; GO:0097367 carbohydrate derivative binding; GO:0032553 ribonucleotide binding; GO:0005488 binding; GO:0032550 purine ribonucleo…				IPR003593; IPR027417;	AAA+ ATPase domain; P-loop containing nucleoside triphosphate hydrolase;
Q96J84	Kin of IRRE-like protein 1 OS=Homo sapiens OX=9606 GN=KIRREL1	KIRREL1	83.535	58.49	7.1	4	4	4	0.791	0.814	1.395	1.714	0.0108354	0.972	0.6601	1.764	0.0121404	extracellular	GO:0030833 regulation of actin filament polymerization; GO:0065008 regulation of biological quality; GO:0032273 positive regulation of protein polymerization; GO:0044699 single-organism process; GO:0030832 regulation of actin filament length; GO:0031400 negative regulation of protein modification process; GO:0051130 positive regulation of cellular component organization; GO:0022610 biological adh…	GO:0030425 dendrite; GO:0016020 membrane; GO:0044421 extracellular region part; GO:0030054 cell junction; GO:0098857 membrane microdomain; GO:0071944 cell periphery; GO:0005737 cytoplasm; GO:0031982 vesicle; GO:0031224 intrinsic component of membrane; GO:0044424 intracellular part; GO:0005911 cell-cell junction; GO:0005623 cell; GO:0070062 extracellular exosome; GO:0098590 plasma membrane region;…	GO:0005515 protein binding; GO:0008092 cytoskeletal protein binding; GO:0017022 myosin binding; GO:0005488 binding;				IPR003598; IPR007110; IPR013783; IPR013162; IPR003599; IPR013098;	"Immunoglobulin subtype 2; Immunoglobulin-like domain; Immunoglobulin-like fold; CD80-like, immunoglobulin C2-set; Immunoglobulin subtype; Immunoglobulin I-set; "
O75976	Carboxypeptidase D OS=Homo sapiens OX=9606 GN=CPD	CPD	152.93	45.556	11.9	15	19	15	0.769	0.817	1.398	1.711	2.5246e-09	0.941	0.187735	1.818	3.4525e-07	plasma membrane	GO:0006518 peptide metabolic process; GO:0006807 nitrogen compound metabolic process; GO:0016485 protein processing; GO:0043603 cellular amide metabolic process; GO:0044238 primary metabolic process; GO:0044237 cellular metabolic process; GO:0071704 organic substance metabolic process; GO:0008152 metabolic process; GO:0034641 cellular nitrogen compound metabolic process; GO:0010467 gene expressio…	GO:0016020 membrane; GO:0005615 extracellular space; GO:0044421 extracellular region part; GO:0071944 cell periphery; GO:0031982 vesicle; GO:0031224 intrinsic component of membrane; GO:0005623 cell; GO:0005576 extracellular region; GO:0016021 integral component of membrane; GO:0005886 plasma membrane; GO:0043226 organelle; GO:0070062 extracellular exosome; GO:0044425 membrane part; GO:0044464 cel…	GO:0004180 carboxypeptidase activity; GO:0008233 peptidase activity; GO:0008238 exopeptidase activity; GO:0008236 serine-type peptidase activity; GO:0008235 metalloexopeptidase activity; GO:0043167 ion binding; GO:0016787 hydrolase activity; GO:0008237 metallopeptidase activity; GO:0070008 serine-type exopeptidase activity; GO:0008270 zinc ion binding; GO:0046914 transition metal ion binding; GO:…	K07752			IPR008969; IPR000834; IPR034241; IPR014766; IPR034224; IPR033848;	"Carboxypeptidase-like, regulatory domain; Peptidase M14, carboxypeptidase A; Carboxypeptidase D, carboxypeptidase-like domain 1; Carboxypeptidase, regulatory domain; Carboxypeptidase D, carboxypeptidase-like domain 2; Carboxypeptidase D, carboxypeptidase-like domain 3; "
P10909	Clusterin OS=Homo sapiens OX=9606 GN=CLU	CLU	52.494	120.8	16	7	10	7	0.845	0.785	1.339	1.706	1.0313e-09	1.076	0.52356	1.585	1.1956e-08	extracellular	GO:0044085 cellular component biogenesis; GO:0044700 single organism signaling; GO:1902430 negative regulation of beta-amyloid formation; GO:0010941 regulation of cell death; GO:1905892 negative regulation of cellular response to thapsigargin; GO:0007272 ensheathment of neurons; GO:0032680 regulation of tumor necrosis factor production; GO:0032436 positive regulation of proteasomal ubiquitin-depe…	GO:0030425 dendrite; GO:0016020 membrane; GO:0044421 extracellular region part; GO:0031090 organelle membrane; GO:0005737 cytoplasm; GO:0044433 cytoplasmic vesicle part; GO:0032991 macromolecular complex; GO:0005623 cell; GO:0044422 organelle part; GO:0070062 extracellular exosome; GO:0005622 intracellular; GO:1990777 lipoprotein particle; GO:0099503 secretory vesicle; GO:0043005 neuron projectio…	GO:0051787 misfolded protein binding; GO:0005515 protein binding; GO:0031625 ubiquitin protein ligase binding; GO:0044389 ubiquitin-like protein ligase binding; GO:0051087 chaperone binding; GO:0005488 binding; GO:0019899 enzyme binding;	K17252	CLU; clusterin	hsa04610 Complement and coagulation cascades - Homo sapiens (human);	IPR016015; IPR016014;	"Clusterin, C-terminal; Clusterin, N-terminal; "
Q9NZ53	Podocalyxin-like protein 2 OS=Homo sapiens OX=9606 GN=PODXL2	PODXL2	65.075	14.342	2.3	1	3	1	0.957	0.759	1.291	1.701		1.261		1.349		extracellular	GO:0016477 cell migration; GO:0007159 leukocyte cell-cell adhesion; GO:0051674 localization of cell; GO:0050901 leukocyte tethering or rolling; GO:0061756 leukocyte adhesion to vascular endothelial cell; GO:0044763 single-organism cellular process; GO:0098609 cell-cell adhesion; GO:0044699 single-organism process; GO:0002376 immune system process; GO:0048870 cell motility; GO:0022610 biological a…	GO:0016020 membrane; GO:0031226 intrinsic component of plasma membrane; GO:0044459 plasma membrane part; GO:0044425 membrane part; GO:0044464 cell part; GO:0071944 cell periphery; GO:0031224 intrinsic component of membrane; GO:0005887 integral component of plasma membrane; GO:0005623 cell; GO:0016021 integral component of membrane; GO:0005886 plasma membrane;	GO:0097367 carbohydrate derivative binding; GO:0005515 protein binding; GO:0005539 glycosaminoglycan binding; GO:0005488 binding;	K06818
Q9Y6I9	Testis-expressed protein 264 OS=Homo sapiens OX=9606 GN=TEX264	TEX264	34.188	38.791	9.9	3	4	3	0.791	0.818	1.391	1.7	0.00048063	0.967	0.30508	1.759	0.0021793	extracellular	GO:0006810 transport; GO:0045055 regulated exocytosis; GO:1902578 single-organism localization; GO:0032940 secretion by cell; GO:0016192 vesicle-mediated transport; GO:0044763 single-organism cellular process; GO:0044699 single-organism process; GO:0002576 platelet degranulation; GO:0051179 localization; GO:0009987 cellular process; GO:0006887 exocytosis; GO:0051234 establishment of localization;…	GO:0034774 secretory granule lumen; GO:0044421 extracellular region part; GO:0031410 cytoplasmic vesicle; GO:0005737 cytoplasm; GO:0031982 vesicle; GO:0044433 cytoplasmic vesicle part; GO:0044424 intracellular part; GO:0005623 cell; GO:0044422 organelle part; GO:0031974 membrane-enclosed lumen; GO:0070062 extracellular exosome; GO:0031983 vesicle lumen; GO:0070013 intracellular organelle lumen; G…	GO:0005515 protein binding; GO:0005488 binding;				IPR011256;	"Regulatory factor, effector binding domain; "
P15121	Aldose reductase OS=Homo sapiens OX=9606 GN=AKR1B1	AKR1B1	35.853	114	55.1	15	32	15	0.79	0.812	1.379	1.698	1e-32	0.973	0.032305	1.746	1e-32	cytoplasm	GO:0042446 hormone biosynthetic process; GO:0044700 single organism signaling; GO:0065008 regulation of biological quality; GO:0010941 regulation of cell death; GO:0022414 reproductive process; GO:0006066 alcohol metabolic process; GO:0030638 polyketide metabolic process; GO:0044237 cellular metabolic process; GO:0008610 lipid biosynthetic process; GO:0008152 metabolic process; GO:0044262 cellula…	GO:0043218 compact myelin; GO:0005615 extracellular space; GO:0044421 extracellular region part; GO:0030054 cell junction; GO:0031982 vesicle; GO:0099568 cytoplasmic region; GO:0005737 cytoplasm; GO:0032838 cell projection cytoplasm; GO:0044424 intracellular part; GO:0005911 cell-cell junction; GO:0098858 actin-based cell projection; GO:0005623 cell; GO:0097386 glial cell projection; GO:0044422 o…	GO:0009055 electron carrier activity; GO:0016614 oxidoreductase activity, acting on CH-OH group of donors; GO:0004032 alditol:NADP+ 1-oxidoreductase activity; GO:0016616 oxidoreductase activity, acting on the CH-OH group of donors, NAD or NADP as acceptor; GO:0003824 catalytic activity; GO:0008106 alcohol dehydrogenase (NADP+) activity; GO:0016903 oxidoreductase activity, acting on the aldehyde o…	K00011	AKR1B; aldehyde reductase [EC:1.1.1.21]	hsa00051 Fructose and mannose metabolism - Homo sapiens (human); hsa00790 Folate biosynthesis - Homo sapiens (human); hsa00040 Pentose and glucuronate interconversions - Homo sapiens (human); hsa01100 Metabolic pathways - Homo sapiens (human); hsa00052 Galactose metabolism - Homo sapiens (human); hsa00561 Glycerolipid metabolism - Homo sapiens (human);	IPR023210;	NADP-dependent oxidoreductase domain;
Q9NYJ8	TGF-beta-activated kinase 1 and MAP3K7-binding protein 2 OS=Homo sapiens OX=9606 GN=TAB2	TAB2	76.493	32.438	2.2	1	1	1	1.238	0.661	1.121	1.696		1.873		0.905		nucleus	GO:0044700 single organism signaling; GO:0032270 positive regulation of cellular protein metabolic process; GO:0002220 innate immune response activating cell surface receptor signaling pathway; GO:0007166 cell surface receptor signaling pathway; GO:0035872 nucleotide-binding domain, leucine rich repeat containing receptor signaling pathway; GO:0031347 regulation of defense response; GO:0044237 ce…	GO:0010008 endosome membrane; GO:0043229 intracellular organelle; GO:0097708 intracellular vesicle; GO:0016020 membrane; GO:0098588 bounding membrane of organelle; GO:0031410 cytoplasmic vesicle; GO:0031090 organelle membrane; GO:0071944 cell periphery; GO:0005737 cytoplasm; GO:0044446 intracellular organelle part; GO:0031982 vesicle; GO:0044433 cytoplasmic vesicle part; GO:0044440 endosomal part…	GO:0031593 polyubiquitin binding; GO:0046914 transition metal ion binding; GO:0005488 binding; GO:0043167 ion binding; GO:0070530 K63-linked polyubiquitin binding; GO:0043130 ubiquitin binding; GO:0046872 metal ion binding; GO:0043169 cation binding; GO:0005515 protein binding; GO:0008270 zinc ion binding; GO:0032182 ubiquitin-like protein binding;	K04404	MAP3K7IP2; TAK1-binding protein 2	hsa04380 Osteoclast differentiation - Homo sapiens (human); hsa04657 IL-17 signaling pathway - Homo sapiens (human); hsa04620 Toll-like receptor signaling pathway - Homo sapiens (human); hsa05168 Herpes simplex infection - Homo sapiens (human); hsa05169 Epstein-Barr virus infection - Homo sapiens (human); hsa05140 Leishmaniasis - Homo sapiens (human); hsa04668 TNF signaling pathway - Homo sapiens…	IPR003892; IPR001876;	"Ubiquitin system component Cue; Zinc finger, RanBP2-type; "
O60353	Frizzled-6 OS=Homo sapiens OX=9606 GN=FZD6	FZD6	79.291	3.3587	2.7	2	2	2	0.824	0.813	1.364	1.678		1.014		1.655		plasma membrane	GO:0001738 morphogenesis of a polarized epithelium; GO:0044700 single organism signaling; GO:0065008 regulation of biological quality; GO:0007596 blood coagulation; GO:0007166 cell surface receptor signaling pathway; GO:0007420 brain development; GO:0035148 tube formation; GO:0043009 chordate embryonic development; GO:0035107 appendage morphogenesis; GO:0048562 embryonic organ morphogenesis; GO:0…	GO:0097708 intracellular vesicle; GO:0043229 intracellular organelle; GO:0016020 membrane; GO:0031226 intrinsic component of plasma membrane; GO:0016324 apical plasma membrane; GO:0031090 organelle membrane; GO:0031410 cytoplasmic vesicle; GO:0071944 cell periphery; GO:0044446 intracellular organelle part; GO:0005737 cytoplasm; GO:0031982 vesicle; GO:0044433 cytoplasmic vesicle part; GO:0012506 v…	GO:0038023 signaling receptor activity; GO:0060089 molecular transducer activity; GO:0004872 receptor activity; GO:0031625 ubiquitin protein ligase binding; GO:0017147 Wnt-protein binding; GO:0005488 binding; GO:0004930 G-protein coupled receptor activity; GO:0005515 protein binding; GO:0042813 Wnt-activated receptor activity; GO:0004888 transmembrane signaling receptor activity; GO:0044389 ubiqu…	K02376	FZD6; frizzled 6	hsa05200 Pathways in cancer - Homo sapiens (human); hsa04934 Cushing's syndrome - Homo sapiens (human); hsa05165 Human papillomavirus infection - Homo sapiens (human); hsa04916 Melanogenesis - Homo sapiens (human); hsa04150 mTOR signaling pathway - Homo sapiens (human); hsa05224 Breast cancer - Homo sapiens (human); hsa05225 Hepatocellular carcinoma - Homo sapiens (human); hsa04390 Hippo signalin…	IPR020067; IPR017981;	"Frizzled domain; GPCR, family 2-like; "
P04181	"Ornithine aminotransferase, mitochondrial OS=Homo sapiens OX=9606 GN=OAT"	OAT	48.534	93.858	35.3	13	23	13	0.874	0.795	1.334	1.678	4.3189e-10	1.099	0.20232	1.526	7.7269e-11	mitochondria	GO:0044085 cellular component biogenesis; GO:0016043 cellular component organization; GO:0055129 L-proline biosynthetic process; GO:0016053 organic acid biosynthetic process; GO:0007601 visual perception; GO:0044699 single-organism process; GO:0009058 biosynthetic process; GO:1901566 organonitrogen compound biosynthetic process; GO:0044237 cellular metabolic process; GO:0050877 neurological syste…	GO:0005759 mitochondrial matrix; GO:0043229 intracellular organelle; GO:0044429 mitochondrial part; GO:0005737 cytoplasm; GO:0044446 intracellular organelle part; GO:0031981 nuclear lumen; GO:0044424 intracellular part; GO:0005623 cell; GO:0005739 mitochondrion; GO:0044422 organelle part; GO:0031974 membrane-enclosed lumen; GO:0043226 organelle; GO:0043231 intracellular membrane-bounded organelle…	GO:0097159 organic cyclic compound binding; GO:1901363 heterocyclic compound binding; GO:0016769 transferase activity, transferring nitrogenous groups; GO:0004587 ornithine-oxo-acid transaminase activity; GO:0042802 identical protein binding; GO:0003824 catalytic activity; GO:0005488 binding; GO:0043167 ion binding; GO:0043168 anion binding; GO:0005515 protein binding; GO:0008483 transaminase act…	K00819	rocD; ornithine--oxo-acid transaminase [EC:2.6.1.13]	hsa01100 Metabolic pathways - Homo sapiens (human); hsa00330 Arginine and proline metabolism - Homo sapiens (human);	IPR015424; IPR015422; IPR015421;	"Pyridoxal phosphate-dependent transferase; Pyridoxal phosphate-dependent transferase, major region, subdomain 2; Pyridoxal phosphate-dependent transferase, major region, subdomain 1; "
Q8IV08	Phospholipase D3 OS=Homo sapiens OX=9606 GN=PLD3	PLD3	54.705	13.1	8.2	4	5	4	0.882	0.793	1.328	1.675	0.0119037	1.112	0.166216	1.506	0.0181237	plasma membrane	GO:0016042 lipid catabolic process; GO:1901575 organic substance catabolic process; GO:0008152 metabolic process; GO:0044710 single-organism metabolic process; GO:0044712 single-organism catabolic process; GO:0044699 single-organism process; GO:0044238 primary metabolic process; GO:0009056 catabolic process; GO:0071704 organic substance metabolic process; GO:0006629 lipid metabolic process;	GO:0043229 intracellular organelle; GO:0016020 membrane; GO:0042175 nuclear outer membrane-endoplasmic reticulum membrane network; GO:0005783 endoplasmic reticulum; GO:0044421 extracellular region part; GO:0044446 intracellular organelle part; GO:0005737 cytoplasm; GO:0031982 vesicle; GO:0031224 intrinsic component of membrane; GO:0012505 endomembrane system; GO:0044424 intracellular part; GO:000…	GO:0042578 phosphoric ester hydrolase activity; GO:0003824 catalytic activity; GO:0005488 binding; GO:0070290 N-acylphosphatidylethanolamine-specific phospholipase D activity; GO:0016788 hydrolase activity, acting on ester bonds; GO:0004630 phospholipase D activity; GO:0004620 phospholipase activity; GO:0005515 protein binding; GO:0008081 phosphoric diester hydrolase activity; GO:0016787 hydrolas…	K16860	PLD3_4; phospholipase D3/4 [EC:3.1.4.4]	hsa00564 Glycerophospholipid metabolism - Homo sapiens (human); hsa01100 Metabolic pathways - Homo sapiens (human); hsa00565 Ether lipid metabolism - Homo sapiens (human);	IPR032803; IPR001736;	PLD-like domain; Phospholipase D/Transphosphatidylase;
P11166	"Solute carrier family 2, facilitated glucose transporter member 1 OS=Homo sapiens OX=9606 GN=SLC2A1"	SLC2A1	54.083	86.42	13.8	8	12	8	0.763	0.838	1.397	1.667	2.16493e-14	0.911	0.5752	1.831	1.783e-09	plasma membrane	GO:0044085 cellular component biogenesis; GO:0065008 regulation of biological quality; GO:0050796 regulation of insulin secretion; GO:0023051 regulation of signaling; GO:0044699 single-organism process; GO:0051046 regulation of secretion; GO:0009058 biosynthetic process; GO:0005984 disaccharide metabolic process; GO:0044237 cellular metabolic process; GO:0051234 establishment of localization; GO:…	GO:0016020 membrane; GO:0044421 extracellular region part; GO:0031090 organelle membrane; GO:0098857 membrane microdomain; GO:0099568 cytoplasmic region; GO:0005737 cytoplasm; GO:0005887 integral component of plasma membrane; GO:0005623 cell; GO:0044422 organelle part; GO:0043228 non-membrane-bounded organelle; GO:0070062 extracellular exosome; GO:0098590 plasma membrane region; GO:0005622 intrac…	GO:0055056 D-glucose transmembrane transporter activity; GO:0005355 glucose transmembrane transporter activity; GO:0043621 protein self-association; GO:0051119 sugar transmembrane transporter activity; GO:0042910 xenobiotic transporter activity; GO:1901476 carbohydrate transporter activity; GO:0022892 substrate-specific transporter activity; GO:0051183 vitamin transporter activity; GO:0005515 pro…	K07299	SLC2A1; MFS transporter, SP family, solute carrier family 2 (facilitated glucose transporter), member 1	hsa04920 Adipocytokine signaling pathway - Homo sapiens (human); hsa05200 Pathways in cancer - Homo sapiens (human); hsa04066 HIF-1 signaling pathway - Homo sapiens (human); hsa04922 Glucagon signaling pathway - Homo sapiens (human); hsa05230 Central carbon metabolism in cancer - Homo sapiens (human); hsa05211 Renal cell carcinoma - Homo sapiens (human); hsa05166 HTLV-I infection - Homo sapiens (…	IPR020846;	Major facilitator superfamily domain;
Q9NWM8	Peptidyl-prolyl cis-trans isomerase FKBP14 OS=Homo sapiens OX=9606 GN=FKBP14	FKBP14	24.171	12.484	29.4	5	6	5	0.766	0.874	1.456	1.666	0.0034752	0.876	0.197457	1.901	0.0022021	extracellular	GO:0050794 regulation of cellular process; GO:0044700 single organism signaling; GO:0033554 cellular response to stress; GO:0034976 response to endoplasmic reticulum stress; GO:0035967 cellular response to topologically incorrect protein; GO:0071310 cellular response to organic substance; GO:0061077 chaperone-mediated protein folding; GO:0044267 cellular protein metabolic process; GO:0044699 sing…	GO:0005788 endoplasmic reticulum lumen; GO:0043229 intracellular organelle; GO:0005783 endoplasmic reticulum; GO:0005737 cytoplasm; GO:0044446 intracellular organelle part; GO:0012505 endomembrane system; GO:0044424 intracellular part; GO:0005623 cell; GO:0044422 organelle part; GO:0043226 organelle; GO:0043231 intracellular membrane-bounded organelle; GO:0031974 membrane-enclosed lumen; GO:00700…	GO:0097159 organic cyclic compound binding; GO:1901363 heterocyclic compound binding; GO:0003755 peptidyl-prolyl cis-trans isomerase activity; GO:0016853 isomerase activity; GO:0003824 catalytic activity; GO:0005488 binding; GO:0043167 ion binding; GO:0043169 cation binding; GO:0046872 metal ion binding; GO:0008144 drug binding; GO:0005509 calcium ion binding; GO:0005528 FK506 binding; GO:0005527…	K09577			IPR011992; IPR002048; IPR001179;	EF-hand domain pair; EF-hand domain; FKBP-type peptidyl-prolyl cis-trans isomerase domain;
Q15262	Receptor-type tyrosine-protein phosphatase kappa OS=Homo sapiens OX=9606 GN=PTPRK	PTPRK	162.1	3.9266	1.7	2	2	2	0.761	0.839	1.398	1.666		0.907		1.837		plasma membrane	GO:0044085 cellular component biogenesis; GO:0044700 single organism signaling; GO:0010837 regulation of keratinocyte proliferation; GO:0007166 cell surface receptor signaling pathway; GO:0034644 cellular response to UV; GO:0044237 cellular metabolic process; GO:0008285 negative regulation of cell proliferation; GO:0022610 biological adhesion; GO:0008152 metabolic process; GO:0007178 transmembran…	GO:0016020 membrane; GO:0030425 dendrite; GO:0071944 cell periphery; GO:0030054 cell junction; GO:0097730 non-motile cilium; GO:0043025 neuronal cell body; GO:0031224 intrinsic component of membrane; GO:0044424 intracellular part; GO:0005887 integral component of plasma membrane; GO:0005911 cell-cell junction; GO:0005623 cell; GO:0097731 9+0 non-motile cilium; GO:0044422 organelle part; GO:004444…	GO:0038023 signaling receptor activity; GO:0045295 gamma-catenin binding; GO:0016791 phosphatase activity; GO:0019901 protein kinase binding; GO:0005515 protein binding; GO:0016787 hydrolase activity; GO:0004721 phosphoprotein phosphatase activity; GO:0004888 transmembrane signaling receptor activity; GO:0019900 kinase binding; GO:0004871 signal transducer activity; GO:0060089 molecular transduce…	K06776			IPR000387; IPR007110; IPR003595; IPR003599; IPR000998; IPR003961; IPR013098; IPR013320; IPR029021; IPR000242; IPR013783;	"Tyrosine specific protein phosphatases domain; Immunoglobulin-like domain; Protein-tyrosine phosphatase, catalytic; Immunoglobulin subtype; MAM domain; Fibronectin type III; Immunoglobulin I-set; Concanavalin A-like lectin/glucanase domain; Protein-tyrosine phosphatase-like; PTP type protein phosphatase; Immunoglobulin-like fold; "
P52789	Hexokinase-2 OS=Homo sapiens OX=9606 GN=HK2	HK2	102.38	304.17	47.9	36	46	33	0.82	0.82	1.36	1.659	1.62448e-12	1	0.91268	1.659	1.11022e-16	cytoplasm	GO:0009116 nucleoside metabolic process; GO:0065008 regulation of biological quality; GO:0048732 gland development; GO:0006165 nucleoside diphosphate phosphorylation; GO:0019362 pyridine nucleotide metabolic process; GO:0006096 glycolytic process; GO:0042593 glucose homeostasis; GO:0009185 ribonucleoside diphosphate metabolic process; GO:0010821 regulation of mitochondrion organization; GO:004423…	GO:0043229 intracellular organelle; GO:0016020 membrane; GO:0019867 outer membrane; GO:0044429 mitochondrial part; GO:0098588 bounding membrane of organelle; GO:0031090 organelle membrane; GO:0005741 mitochondrial outer membrane; GO:0005737 cytoplasm; GO:0044446 intracellular organelle part; GO:0031967 organelle envelope; GO:0044424 intracellular part; GO:0005829 cytosol; GO:0005623 cell; GO:0044…	GO:1901265 nucleoside phosphate binding; GO:0016773 phosphotransferase activity, alcohol group as acceptor; GO:0005515 protein binding; GO:0048029 monosaccharide binding; GO:1901363 heterocyclic compound binding; GO:0097159 organic cyclic compound binding; GO:0016301 kinase activity; GO:0008865 fructokinase activity; GO:0032553 ribonucleotide binding; GO:0003824 catalytic activity; GO:0005488 bin…	K00844	HK; hexokinase [EC:2.7.1.1]	hsa00051 Fructose and mannose metabolism - Homo sapiens (human); hsa04066 HIF-1 signaling pathway - Homo sapiens (human); hsa01100 Metabolic pathways - Homo sapiens (human); hsa04973 Carbohydrate digestion and absorption - Homo sapiens (human); hsa00500 Starch and sucrose metabolism - Homo sapiens (human); hsa04910 Insulin signaling pathway - Homo sapiens (human); hsa01200 Carbon metabolism - Hom…	IPR022672; IPR022673;	"Hexokinase, N-terminal; Hexokinase, C-terminal; "
Q9UK22	F-box only protein 2 OS=Homo sapiens OX=9606 GN=FBXO2	FBXO2	33.327	80.188	28	7	10	7	0.775	0.849	1.404	1.654	1.51245e-05	0.913	0.25376	1.812	5.2005e-07	cytoplasm	GO:0044699 single-organism process; GO:0036503 ERAD pathway; GO:0044237 cellular metabolic process; GO:0008285 negative regulation of cell proliferation; GO:0031396 regulation of protein ubiquitination; GO:0008152 metabolic process; GO:0030433 ubiquitin-dependent ERAD pathway; GO:0019538 protein metabolic process; GO:0043170 macromolecule metabolic process; GO:0051716 cellular response to stimulu…	GO:0030425 dendrite; GO:0016020 membrane; GO:0044421 extracellular region part; GO:0005783 endoplasmic reticulum; GO:0031090 organelle membrane; GO:0031982 vesicle; GO:0005737 cytoplasm; GO:0019005 SCF ubiquitin ligase complex; GO:0032991 macromolecular complex; GO:0044424 intracellular part; GO:0005623 cell; GO:0043197 dendritic spine; GO:0044422 organelle part; GO:0070062 extracellular exosome;…	GO:0001540 beta-amyloid binding; GO:0097367 carbohydrate derivative binding; GO:0019787 ubiquitin-like protein transferase activity; GO:0003824 catalytic activity; GO:0042277 peptide binding; GO:0005488 binding; GO:0004842 ubiquitin-protein transferase activity; GO:0030246 carbohydrate binding; GO:0005515 protein binding; GO:0033218 amide binding; GO:0001948 glycoprotein binding; GO:0016740 trans…	K10099	FBXO2; F-box protein 2	hsa04120 Ubiquitin mediated proteolysis - Homo sapiens (human); hsa04141 Protein processing in endoplasmic reticulum - Homo sapiens (human);	IPR001810; IPR007397; IPR008979;	F-box domain; F-box associated (FBA) domain; Galactose-binding domain-like;
P61769	Beta-2-microglobulin OS=Homo sapiens OX=9606 GN=B2M	B2M	13.714	16.917	19.3	3	4	3	0.777	0.848	1.396	1.646	8.0123e-05	0.916	0.29494	1.797	3.5854e-05	extracellular	GO:0044700 single organism signaling; GO:0098542 defense response to other organism; GO:1904437 positive regulation of transferrin receptor binding; GO:0032091 negative regulation of protein binding; GO:0002480 antigen processing and presentation of exogenous peptide antigen via MHC class I, TAP-independent; GO:0031347 regulation of defense response; GO:0044237 cellular metabolic process; GO:0009…	GO:0016020 membrane; GO:0044421 extracellular region part; GO:0009897 external side of plasma membrane; GO:0031090 organelle membrane; GO:0005737 cytoplasm; GO:0044433 cytoplasmic vesicle part; GO:0032991 macromolecular complex; GO:0005623 cell; GO:0044422 organelle part; GO:0005769 early endosome; GO:0031905 early endosome lumen; GO:0070062 extracellular exosome; GO:0005925 focal adhesion; GO:00…	GO:0097367 carbohydrate derivative binding; GO:0005515 protein binding; GO:0042802 identical protein binding; GO:0001948 glycoprotein binding; GO:0005488 binding;	K08055	B2M; beta-2-microglobulin	hsa04612 Antigen processing and presentation - Homo sapiens (human);	IPR007110; IPR013783; IPR003597;	Immunoglobulin-like domain; Immunoglobulin-like fold; Immunoglobulin C1-set;
Q68D85	Natural cytotoxicity triggering receptor 3 ligand 1 OS=Homo sapiens OX=9606 GN=NCR3LG1	NCR3LG1	50.827	3.5791	7	2	2	2	0.865	0.808	1.33	1.646	0.00154454	1.071	0.195677	1.538	0.0085583	extracellular	GO:0002682 regulation of immune system process; GO:0050789 regulation of biological process; GO:0050776 regulation of immune response; GO:0065007 biological regulation; GO:0048583 regulation of response to stimulus;	GO:0016020 membrane; GO:0019028 viral capsid; GO:0044464 cell part; GO:0071944 cell periphery; GO:0044425 membrane part; GO:0019012 virion; GO:0031224 intrinsic component of membrane; GO:0005623 cell; GO:0016021 integral component of membrane; GO:0044423 virion part; GO:0005886 plasma membrane;	GO:0005515 protein binding; GO:0005198 structural molecule activity; GO:0005488 binding;	K16349			IPR007110; IPR013783; IPR010999; IPR000840; IPR003599; IPR003597;	Immunoglobulin-like domain; Immunoglobulin-like fold; Retroviral matrix protein; Gamma-retroviral matrix protein; Immunoglobulin subtype; Immunoglobulin C1-set;
Q15043	Zinc transporter ZIP14 OS=Homo sapiens OX=9606 GN=SLC39A14	SLC39A14	54.212	63.641	10.6	4	10	4	0.856	0.818	1.343	1.642	0.53804	1.046	0.77776	1.569	0.46254	plasma membrane	GO:0034755 iron ion transmembrane transport; GO:0071421 manganese ion transmembrane transport; GO:0065008 regulation of biological quality; GO:0055076 transition metal ion homeostasis; GO:0072503 cellular divalent inorganic cation homeostasis; GO:0072511 divalent inorganic cation transport; GO:0034220 ion transmembrane transport; GO:0030001 metal ion transport; GO:0030003 cellular cation homeosta…	GO:0031252 cell leading edge; GO:0016020 membrane; GO:0031226 intrinsic component of plasma membrane; GO:0042995 cell projection; GO:0071944 cell periphery; GO:0005737 cytoplasm; GO:0031224 intrinsic component of membrane; GO:0044424 intracellular part; GO:0005887 integral component of plasma membrane; GO:0005623 cell; GO:0016021 integral component of membrane; GO:0005886 plasma membrane; GO:0044…	GO:0005384 manganese ion transmembrane transporter activity; GO:0046873 metal ion transmembrane transporter activity; GO:0072509 divalent inorganic cation transmembrane transporter activity; GO:0015075 ion transmembrane transporter activity; GO:0005385 zinc ion transmembrane transporter activity; GO:0005381 iron ion transmembrane transporter activity; GO:0022892 substrate-specific transporter act…	K14720	SLC39A14; solute carrier family 39 (zinc transporter), member 14	hsa04216 Ferroptosis - Homo sapiens (human);
P07099	Epoxide hydrolase 1 OS=Homo sapiens OX=9606 GN=EPHX1	EPHX1	52.948	84.288	21.8	11	16	11	0.811	0.835	1.369	1.64	2.3722e-11	0.971	0.98506	1.688	1.62115e-12	endoplasmic reticulum	GO:0071466 cellular response to xenobiotic stimulus; GO:0051716 cellular response to stimulus; GO:0014070 response to organic cyclic compound; GO:0006725 cellular aromatic compound metabolic process; GO:0009636 response to toxic substance; GO:0010033 response to organic substance; GO:0050896 response to stimulus; GO:0044237 cellular metabolic process; GO:0019439 aromatic compound catabolic proces…	GO:0016020 membrane; GO:0043229 intracellular organelle; GO:0042175 nuclear outer membrane-endoplasmic reticulum membrane network; GO:0005783 endoplasmic reticulum; GO:0031090 organelle membrane; GO:0044446 intracellular organelle part; GO:0005737 cytoplasm; GO:0031224 intrinsic component of membrane; GO:0012505 endomembrane system; GO:0044424 intracellular part; GO:0005623 cell; GO:0016021 integ…	GO:0033961 cis-stilbene-oxide hydrolase activity; GO:0016787 hydrolase activity; GO:0016801 hydrolase activity, acting on ether bonds; GO:0004301 epoxide hydrolase activity; GO:0003824 catalytic activity; GO:0016803 ether hydrolase activity;	K01253	EPHX1; microsomal epoxide hydrolase [EC:3.3.2.9]	hsa04976 Bile secretion - Homo sapiens (human); hsa05204 Chemical carcinogenesis - Homo sapiens (human); hsa00980 Metabolism of xenobiotics by cytochrome P450 - Homo sapiens (human);	IPR010497; IPR029058;	"Epoxide hydrolase, N-terminal; Alpha/Beta hydrolase fold; "
P48960	CD97 antigen OS=Homo sapiens OX=9606 GN=CD97	CD97	91.868	129.09	21.6	13	21	13	0.78	0.841	1.377	1.637	1e-32	0.927	0.00098245	1.765	1e-32	plasma membrane	GO:0050794 regulation of cellular process; GO:0044700 single organism signaling; GO:0045321 leukocyte activation; GO:0002283 neutrophil activation involved in immune response; GO:0002252 immune effector process; GO:0007166 cell surface receptor signaling pathway; GO:0044699 single-organism process; GO:0050896 response to stimulus; GO:0051234 establishment of localization; GO:0022610 biological ad…	GO:0016020 membrane; GO:0005615 extracellular space; GO:0044421 extracellular region part; GO:0031090 organelle membrane; GO:0031410 cytoplasmic vesicle; GO:0030054 cell junction; GO:0071944 cell periphery; GO:0005737 cytoplasm; GO:0031982 vesicle; GO:0044433 cytoplasmic vesicle part; GO:0031224 intrinsic component of membrane; GO:0044424 intracellular part; GO:0005887 integral component of plasm…	GO:0038023 signaling receptor activity; GO:0060089 molecular transducer activity; GO:0004872 receptor activity; GO:0005488 binding; GO:0043167 ion binding; GO:0004930 G-protein coupled receptor activity; GO:0043169 cation binding; GO:0046872 metal ion binding; GO:0005515 protein binding; GO:0005509 calcium ion binding; GO:0004888 transmembrane signaling receptor activity; GO:0004871 signal transd…	K08446			IPR017981; IPR001881; IPR000742; IPR009030; IPR000203;	"GPCR, family 2-like; EGF-like calcium-binding domain; EGF-like domain; Growth factor receptor cysteine-rich domain; GPS motif; "
O60507	Protein-tyrosine sulfotransferase 1 OS=Homo sapiens OX=9606 GN=TPST1	TPST1	42.188	6.9896	4.9	1	1	1	0.826	0.825	1.35	1.636		1.001		1.634		extracellular	GO:0006478 peptidyl-tyrosine sulfation; GO:0006790 sulfur compound metabolic process; GO:0006950 response to stress; GO:0044267 cellular protein metabolic process; GO:0018212 peptidyl-tyrosine modification; GO:0051923 sulfation; GO:0050896 response to stimulus; GO:0044238 primary metabolic process; GO:0044237 cellular metabolic process; GO:0071704 organic substance metabolic process; GO:0018193 p…	GO:0043229 intracellular organelle; GO:0016020 membrane; GO:0098588 bounding membrane of organelle; GO:0031090 organelle membrane; GO:0044446 intracellular organelle part; GO:0005737 cytoplasm; GO:0000139 Golgi membrane; GO:0031224 intrinsic component of membrane; GO:0012505 endomembrane system; GO:0044424 intracellular part; GO:0005623 cell; GO:0016021 integral component of membrane; GO:0044422 …	GO:0008146 sulfotransferase activity; GO:0016782 transferase activity, transferring sulfur-containing groups; GO:0008476 protein-tyrosine sulfotransferase activity; GO:0003824 catalytic activity; GO:0016740 transferase activity;	K01021			IPR027417;	P-loop containing nucleoside triphosphate hydrolase;
Q92570	Nuclear receptor subfamily 4 group A member 3 OS=Homo sapiens OX=9606 GN=NR4A3	NR4A3	68.229	2.0481	2.6	2	2	2	0.706	0.87	1.419	1.631		0.811		2.01		nucleus	GO:0044700 single organism signaling; GO:0002694 regulation of leukocyte activation; GO:0010941 regulation of cell death; GO:0021766 hippocampus development; GO:0043523 regulation of neuron apoptotic process; GO:0009891 positive regulation of biosynthetic process; GO:0014742 positive regulation of muscle hypertrophy; GO:0044237 cellular metabolic process; GO:0008152 metabolic process; GO:0014743 …	GO:0043229 intracellular organelle; GO:0005737 cytoplasm; GO:0044446 intracellular organelle part; GO:0032991 macromolecular complex; GO:0031981 nuclear lumen; GO:0044424 intracellular part; GO:0005667 transcription factor complex; GO:0005623 cell; GO:0044422 organelle part; GO:0043226 organelle; GO:0043231 intracellular membrane-bounded organelle; GO:0031974 membrane-enclosed lumen; GO:0005654 n…	GO:0003707 steroid hormone receptor activity; GO:0000981 RNA polymerase II transcription factor activity, sequence-specific DNA binding; GO:0001077 transcriptional activator activity, RNA polymerase II core promoter proximal region sequence-specific binding; GO:0035259 glucocorticoid receptor binding; GO:0005102 receptor binding; GO:0003690 double-stranded DNA binding; GO:0019901 protein kinase b…	K08559	NR4A3; nuclear receptor subfamily 4 group A member 3	hsa05202 Transcriptional misregulation in cancer - Homo sapiens (human);	IPR013088; IPR000536; IPR001628;	"Zinc finger, NHR/GATA-type; Nuclear hormone receptor, ligand-binding domain; Zinc finger, nuclear hormone receptor-type; "
P04114	Apolipoprotein B-100 OS=Homo sapiens OX=9606 GN=APOB	APOB	515.6	4.7165	1.5	6	5	4	0.74	0.859	1.398	1.627	0.071843	0.861	0.60164	1.889	0.067358	endoplasmic reticulum	GO:0044700 single organism signaling; GO:0044085 cellular component biogenesis; GO:0010744 positive regulation of macrophage derived foam cell differentiation; GO:0065008 regulation of biological quality; GO:0022414 reproductive process; GO:0006066 alcohol metabolic process; GO:0043009 chordate embryonic development; GO:0034379 very-low-density lipoprotein particle assembly; GO:0044255 cellular l…	GO:0016020 membrane; GO:0044421 extracellular region part; GO:0045334 clathrin-coated endocytic vesicle; GO:0031090 organelle membrane; GO:0034362 low-density lipoprotein particle; GO:0005737 cytoplasm; GO:0044433 cytoplasmic vesicle part; GO:0034385 triglyceride-rich plasma lipoprotein particle; GO:0043025 neuronal cell body; GO:0032991 macromolecular complex; GO:0005623 cell; GO:0034361 very-lo…	GO:0035473 lipase binding; GO:0005102 receptor binding; GO:0043167 ion binding; GO:0005319 lipid transporter activity; GO:0022892 substrate-specific transporter activity; GO:0005515 protein binding; GO:0008201 heparin binding; GO:1901681 sulfur compound binding; GO:0070325 lipoprotein particle receptor binding; GO:0097367 carbohydrate derivative binding; GO:0017127 cholesterol transporter activit…	K14462	APOB; apolipoprotein B	hsa04975 Fat digestion and absorption - Homo sapiens (human); hsa04977 Vitamin digestion and absorption - Homo sapiens (human); hsa04979 Cholesterol metabolism - Homo sapiens (human);	IPR011030; IPR015818; IPR015817; IPR001747; IPR022176; IPR015816; IPR015819; IPR016024; IPR015255; IPR009454;	"Vitellinogen, superhelical; Vitellinogen, open beta-sheet, subdomain 2; Vitellinogen, open beta-sheet, subdomain 1; Lipid transport protein, N-terminal; Apolipoprotein B100 C-terminal; Vitellinogen, beta-sheet N-terminal; Lipid transport protein, beta-sheet shell; Armadillo-type fold; Vitellinogen, open beta-sheet; Lipid transport, open beta-sheet; "
Q13144	Translation initiation factor eIF-2B subunit epsilon OS=Homo sapiens OX=9606 GN=EIF2B5	EIF2B5	80.379	37.575	14.6	6	7	6	0.79	0.844	1.365	1.617	0.39532	0.936	0.87634	1.728	0.34764	nucleus	GO:0010941 regulation of cell death; GO:0006518 peptide metabolic process; GO:0032270 positive regulation of cellular protein metabolic process; GO:0021766 hippocampus development; GO:0022414 reproductive process; GO:0007272 ensheathment of neurons; GO:0010608 posttranscriptional regulation of gene expression; GO:0007420 brain development; GO:0009891 positive regulation of biosynthetic process; G…	GO:0043229 intracellular organelle; GO:0005737 cytoplasm; GO:0032991 macromolecular complex; GO:0044424 intracellular part; GO:0005623 cell; GO:0005829 cytosol; GO:0043231 intracellular membrane-bounded organelle; GO:0043226 organelle; GO:0005634 nucleus; GO:0005622 intracellular; GO:0044464 cell part; GO:0043227 membrane-bounded organelle; GO:0005851 eukaryotic translation initiation factor 2B c…	GO:0097159 organic cyclic compound binding; GO:1901363 heterocyclic compound binding; GO:0003723 RNA binding; GO:0008135 translation factor activity, RNA binding; GO:0005085 guanyl-nucleotide exchange factor activity; GO:0031369 translation initiation factor binding; GO:0005488 binding; GO:0003676 nucleic acid binding; GO:0003743 translation initiation factor activity; GO:0005515 protein binding;…	K03240	EIF2B5; translation initiation factor eIF-2B subunit epsilon	hsa03013 RNA transport - Homo sapiens (human);	IPR011004; IPR003307; IPR016024; IPR029044; IPR016021;	Trimeric LpxA-like; W2 domain; Armadillo-type fold; Nucleotide-diphospho-sugar transferases; MIF4G-like domain;
P52569	Cationic amino acid transporter 2 OS=Homo sapiens OX=9606 GN=SLC7A2	SLC7A2	71.672	5.0032	3.5	2	3	1	0.823	0.832	1.345	1.617		0.989		1.634		plasma membrane	GO:0061461 L-lysine import; GO:0002694 regulation of leukocyte activation; GO:1903411 L-ornithine import into cell; GO:0045321 leukocyte activation; GO:0043030 regulation of macrophage activation; GO:0043090 amino acid import; GO:1990822 basic amino acid transmembrane transport; GO:0097639 L-lysine import across plasma membrane; GO:0044699 single-organism process; GO:0009058 biosynthetic process;…	GO:0016020 membrane; GO:0031226 intrinsic component of plasma membrane; GO:0044459 plasma membrane part; GO:0044425 membrane part; GO:0044464 cell part; GO:0071944 cell periphery; GO:0030054 cell junction; GO:0031224 intrinsic component of membrane; GO:0005887 integral component of plasma membrane; GO:0005623 cell; GO:0016021 integral component of membrane; GO:0005886 plasma membrane;	GO:0005342 organic acid transmembrane transporter activity; GO:0005287 high-affinity basic amino acid transmembrane transporter activity; GO:0015189 L-lysine transmembrane transporter activity; GO:0015075 ion transmembrane transporter activity; GO:0015179 L-amino acid transmembrane transporter activity; GO:0097625 low-affinity basic amino acid transmembrane transporter activity; GO:0022892 substr…	K13864			IPR029485;	"Cationic amino acid transporter, C-terminal; "
Q96BD0	Solute carrier organic anion transporter family member 4A1 OS=Homo sapiens OX=9606 GN=SLCO4A1	SLCO4A1	77.193	6.5532	6.1	4	4	4	0.787	0.864	1.396	1.616	0.00076214	0.911	0.42666	1.774	0.0036837	plasma membrane	GO:0065008 regulation of biological quality; GO:0009914 hormone transport; GO:0072337 modified amino acid transport; GO:0070327 thyroid hormone transport; GO:0044699 single-organism process; GO:0071702 organic substance transport; GO:0051234 establishment of localization; GO:0006810 transport; GO:0006820 anion transport; GO:0015711 organic anion transport; GO:1902578 single-organism localization;…	GO:0016020 membrane; GO:0044464 cell part; GO:0071944 cell periphery; GO:0044425 membrane part; GO:0031224 intrinsic component of membrane; GO:0005623 cell; GO:0016021 integral component of membrane; GO:0005886 plasma membrane;	GO:0022804 active transmembrane transporter activity; GO:0015291 secondary active transmembrane transporter activity; GO:0072349 modified amino acid transmembrane transporter activity; GO:0015349 thyroid hormone transmembrane transporter activity; GO:0005488 binding; GO:0005515 protein binding; GO:0022857 transmembrane transporter activity; GO:0005215 transporter activity;	K14354			IPR020846; IPR002350;	Major facilitator superfamily domain; Kazal domain;
P60033	CD81 antigen OS=Homo sapiens OX=9606 GN=CD81	CD81	25.809	31.614	25	3	5	3	0.718	0.872	1.406	1.612	0.0035353	0.823	0.151002	1.958	0.00150035	plasma membrane	GO:0044409 entry into host; GO:0044700 single organism signaling; GO:0002694 regulation of leukocyte activation; GO:0065008 regulation of biological quality; GO:0032944 regulation of mononuclear cell proliferation; GO:0032270 positive regulation of cellular protein metabolic process; GO:0007166 cell surface receptor signaling pathway; GO:0009891 positive regulation of biosynthetic process; GO:190…	GO:0016020 membrane; GO:0044421 extracellular region part; GO:0031226 intrinsic component of plasma membrane; GO:0030054 cell junction; GO:0071944 cell periphery; GO:0031982 vesicle; GO:0070161 anchoring junction; GO:0031224 intrinsic component of membrane; GO:0005887 integral component of plasma membrane; GO:0005623 cell; GO:0005576 extracellular region; GO:0016021 integral component of membrane…	GO:0005102 receptor binding; GO:0023023 MHC protein complex binding; GO:0005488 binding; GO:0023026 MHC class II protein complex binding; GO:0044877 macromolecular complex binding; GO:0005515 protein binding; GO:1990459 transferrin receptor binding; GO:0003823 antigen binding; GO:0032403 protein complex binding;	K06508	CD81; CD81 antigen	hsa05144 Malaria - Homo sapiens (human); hsa04662 B cell receptor signaling pathway - Homo sapiens (human); hsa05160 Hepatitis C - Homo sapiens (human);	IPR028977; IPR008952;	"CD81 antigen, large extracellular loop domain; Tetraspanin, EC2 domain; "
Q96C23	Aldose 1-epimerase OS=Homo sapiens OX=9606 GN=GALM	GALM	37.765	56.687	28.4	7	12	7	0.861	0.821	1.322	1.61	0.000119244	1.049	0.75214	1.535	0.00042047	cytoplasm	GO:0046365 monosaccharide catabolic process; GO:0044724 single-organism carbohydrate catabolic process; GO:0044712 single-organism catabolic process; GO:0044281 small molecule metabolic process; GO:0044699 single-organism process; GO:0044282 small molecule catabolic process; GO:0044238 primary metabolic process; GO:0005975 carbohydrate metabolic process; GO:0016052 carbohydrate catabolic process;…	GO:0070062 extracellular exosome; GO:0043226 organelle; GO:0044421 extracellular region part; GO:0044464 cell part; GO:0005622 intracellular; GO:0005737 cytoplasm; GO:0031982 vesicle; GO:1903561 extracellular vesicle; GO:0044424 intracellular part; GO:0005623 cell; GO:0043227 membrane-bounded organelle; GO:0005576 extracellular region; GO:0043230 extracellular organelle;	GO:0016853 isomerase activity; GO:0016854 racemase and epimerase activity; GO:0016857 racemase and epimerase activity, acting on carbohydrates and derivatives; GO:0003824 catalytic activity; GO:0005488 binding; GO:0030246 carbohydrate binding; GO:0004034 aldose 1-epimerase activity;	K01785	galM; aldose 1-epimerase [EC:5.1.3.3]	hsa01100 Metabolic pathways - Homo sapiens (human); hsa00052 Galactose metabolism - Homo sapiens (human); hsa00010 Glycolysis / Gluconeogenesis - Homo sapiens (human);	IPR011013; IPR014718;	Galactose mutarotase-like domain; Glycoside hydrolase-type carbohydrate-binding;
P17301	Integrin alpha-2 OS=Homo sapiens OX=9606 GN=ITGA2	ITGA2	129.29	29.627	10.2	10	11	10	0.807	0.832	1.338	1.608	1.3009e-07	0.97	0.88442	1.658	1.4972e-06	plasma membrane	GO:0044085 cellular component biogenesis; GO:0044700 single organism signaling; GO:0044409 entry into host; GO:0051971 positive regulation of transmission of nerve impulse; GO:0060100 positive regulation of phagocytosis, engulfment; GO:0048732 gland development; GO:0022414 reproductive process; GO:0010608 posttranscriptional regulation of gene expression; GO:0009891 positive regulation of biosynt…	GO:0016020 membrane; GO:0098636 protein complex involved in cell adhesion; GO:0009897 external side of plasma membrane; GO:0098796 membrane protein complex; GO:0030054 cell junction; GO:0071944 cell periphery; GO:0005737 cytoplasm; GO:0032991 macromolecular complex; GO:0031224 intrinsic component of membrane; GO:0044424 intracellular part; GO:0005887 integral component of plasma membrane; GO:0005…	GO:0038023 signaling receptor activity; GO:0098639 collagen binding involved in cell-matrix adhesion; GO:0046982 protein heterodimerization activity; GO:0005102 receptor binding; GO:0043167 ion binding; GO:0046983 protein dimerization activity; GO:0044877 macromolecular complex binding; GO:0005515 protein binding; GO:0005178 integrin binding; GO:0004888 transmembrane signaling receptor activity; …	K06481	ITGA2; integrin alpha 2	hsa05200 Pathways in cancer - Homo sapiens (human); hsa05414 Dilated cardiomyopathy (DCM) - Homo sapiens (human); hsa05165 Human papillomavirus infection - Homo sapiens (human); hsa04640 Hematopoietic cell lineage - Homo sapiens (human); hsa04810 Regulation of actin cytoskeleton - Homo sapiens (human); hsa05222 Small cell lung cancer - Homo sapiens (human); hsa04151 PI3K-Akt signaling pathway - H…	IPR032695; IPR013649; IPR002035;	"Integrin domain; Integrin alpha-2; von Willebrand factor, type A; "
Q9Y4H2	Insulin receptor substrate 2 OS=Homo sapiens OX=9606 GN=IRS2	IRS2	137.33	193.04	13.4	12	15	12	0.846	0.848	1.361	1.605	0.00021718	0.998	0.89038	1.609	0.000103289	nucleus	GO:0044700 single organism signaling; GO:0002694 regulation of leukocyte activation; GO:0010941 regulation of cell death; GO:0048732 gland development; GO:0032885 regulation of polysaccharide biosynthetic process; GO:0050796 regulation of insulin secretion; GO:0042593 glucose homeostasis; GO:0009891 positive regulation of biosynthetic process; GO:0010748 negative regulation of plasma membrane lon…	GO:0016020 membrane; GO:0071944 cell periphery; GO:0044464 cell part; GO:0005622 intracellular; GO:0005737 cytoplasm; GO:0032991 macromolecular complex; GO:0044424 intracellular part; GO:0043234 protein complex; GO:0005623 cell; GO:0005829 cytosol; GO:0005886 plasma membrane; GO:0044444 cytoplasmic part;	GO:0052742 phosphatidylinositol kinase activity; GO:0016773 phosphotransferase activity, alcohol group as acceptor; GO:0019903 protein phosphatase binding; GO:0005085 guanyl-nucleotide exchange factor activity; GO:0005102 receptor binding; GO:0044877 macromolecular complex binding; GO:0019901 protein kinase binding; GO:0071889 14-3-3 protein binding; GO:0005515 protein binding; GO:0098772 molecul…	K07187	IRS2; insulin receptor substrate 2	hsa04920 Adipocytokine signaling pathway - Homo sapiens (human); hsa04932 Non-alcoholic fatty liver disease (NAFLD) - Homo sapiens (human); hsa04910 Insulin signaling pathway - Homo sapiens (human); hsa04211 Longevity regulating pathway - Homo sapiens (human); hsa04022 cGMP-PKG signaling pathway - Homo sapiens (human); hsa04152 AMPK signaling pathway - Homo sapiens (human); hsa04923 Regulation of…	IPR011993; IPR002404; IPR001849;	PH domain-like; IRS-type PTB domain; Pleckstrin homology domain;
P18827	Syndecan-1 OS=Homo sapiens OX=9606 GN=SDC1	SDC1	32.461	6.5893	16.1	3	4	3	0.597	0.919	1.474	1.604		0.65		2.469		extracellular	GO:0060627 regulation of vesicle-mediated transport; GO:0044700 single organism signaling; GO:0022414 reproductive process; GO:0007166 cell surface receptor signaling pathway; GO:0008584 male gonad development; GO:0046683 response to organophosphorus; GO:0045445 myoblast differentiation; GO:0044255 cellular lipid metabolic process; GO:0044237 cellular metabolic process; GO:0030203 glycosaminoglyc…	GO:0016020 membrane; GO:0044421 extracellular region part; GO:0009897 external side of plasma membrane; GO:0071944 cell periphery; GO:0005737 cytoplasm; GO:0031982 vesicle; GO:0032991 macromolecular complex; GO:0031224 intrinsic component of membrane; GO:0044424 intracellular part; GO:0005887 integral component of plasma membrane; GO:0005623 cell; GO:0044422 organelle part; GO:0005775 vacuolar lu…	GO:0097367 carbohydrate derivative binding; GO:0008022 protein C-terminus binding; GO:0005515 protein binding; GO:0001948 glycoprotein binding; GO:0005488 binding;	K06257	SDC1; syndecan 1	hsa05144 Malaria - Homo sapiens (human); hsa05205 Proteoglycans in cancer - Homo sapiens (human); hsa05418 Fluid shear stress and atherosclerosis - Homo sapiens (human); hsa04512 ECM-receptor interaction - Homo sapiens (human); hsa04514 Cell adhesion molecules (CAMs) - Homo sapiens (human);	IPR027789; IPR003585;	Syndecan/Neurexin domain; Neurexin/syndecan/glycophorin C;
Q9Y5Y0	Feline leukemia virus subgroup C receptor-related protein 1 OS=Homo sapiens OX=9606 GN=FLVCR1	FLVCR1	59.862	22.177	11.5	5	6	5	0.881	0.815	1.307	1.604		1.081		1.484		plasma membrane	GO:0046620 regulation of organ growth; GO:0021700 developmental maturation; GO:0065008 regulation of biological quality; GO:0001568 blood vessel development; GO:0043009 chordate embryonic development; GO:0002262 myeloid cell homeostasis; GO:0048869 cellular developmental process; GO:0006839 mitochondrial transport; GO:0044699 single-organism process; GO:0051234 establishment of localization; GO:0…	GO:0043229 intracellular organelle; GO:0016020 membrane; GO:0031226 intrinsic component of plasma membrane; GO:0044429 mitochondrial part; GO:0031090 organelle membrane; GO:0071944 cell periphery; GO:0044446 intracellular organelle part; GO:0031967 organelle envelope; GO:0005737 cytoplasm; GO:0031224 intrinsic component of membrane; GO:0044424 intracellular part; GO:0005887 integral component of …	GO:0015232 heme transporter activity; GO:0005515 protein binding; GO:0005488 binding; GO:0051184 cofactor transporter activity; GO:0005215 transporter activity;	K08220			IPR020846;	Major facilitator superfamily domain;
Q96C12	Armadillo repeat-containing protein 5 OS=Homo sapiens OX=9606 GN=ARMC5	ARMC5	97.68	2.8882	1.7	1	1	1	1.283	0.668	1.07	1.602		1.921		0.834		nucleus		GO:0043229 intracellular organelle; GO:0030054 cell junction; GO:0005737 cytoplasm; GO:0044446 intracellular organelle part; GO:0070161 anchoring junction; GO:0031981 nuclear lumen; GO:0044424 intracellular part; GO:0005829 cytosol; GO:0005623 cell; GO:0044422 organelle part; GO:0043226 organelle; GO:0043231 intracellular membrane-bounded organelle; GO:0031974 membrane-enclosed lumen; GO:0005654 …	GO:0005515 protein binding; GO:0005488 binding;				IPR011989; IPR000210; IPR016024;	Armadillo-like helical; BTB/POZ domain; Armadillo-type fold;
P08183	Multidrug resistance protein 1 OS=Homo sapiens OX=9606 GN=ABCB1	ABCB1	141.48	2.3785	1.2	2	2	2	0.926	0.804	1.275	1.586		1.152		1.377		plasma membrane	GO:0016043 cellular component organization; GO:0065008 regulation of biological quality; GO:0044699 single-organism process; GO:0045332 phospholipid translocation; GO:0097035 regulation of membrane lipid distribution; GO:0050896 response to stimulus; GO:0099039 sphingolipid translocation; GO:1903047 mitotic cell cycle process; GO:0072089 stem cell proliferation; GO:0051234 establishment of locali…	GO:0016020 membrane; GO:0044421 extracellular region part; GO:0016324 apical plasma membrane; GO:0071944 cell periphery; GO:0031982 vesicle; GO:0031224 intrinsic component of membrane; GO:0005623 cell; GO:0005576 extracellular region; GO:0016021 integral component of membrane; GO:0005886 plasma membrane; GO:0043226 organelle; GO:0070062 extracellular exosome; GO:0044459 plasma membrane part; GO:0…	GO:1901265 nucleoside phosphate binding; GO:0015399 primary active transmembrane transporter activity; GO:0042910 xenobiotic transporter activity; GO:0005319 lipid transporter activity; GO:0022892 substrate-specific transporter activity; GO:0016817 hydrolase activity, acting on acid anhydrides; GO:0005515 protein binding; GO:0016787 hydrolase activity; GO:0035620 ceramide transporter activity; GO…	K05658	ABCB1; ATP-binding cassette, subfamily B (MDR/TAP), member 1 [EC:3.6.3.44]	hsa04976 Bile secretion - Homo sapiens (human); hsa05206 MicroRNAs in cancer - Homo sapiens (human); hsa05226 Gastric cancer - Homo sapiens (human); hsa02010 ABC transporters - Homo sapiens (human);	IPR003593; IPR003439; IPR027417; IPR011527;	"AAA+ ATPase domain; ABC transporter-like; P-loop containing nucleoside triphosphate hydrolase; ABC transporter type 1, transmembrane domain; "
Q8IWT6	Volume-regulated anion channel subunit LRRC8A OS=Homo sapiens OX=9606 GN=LRRC8A	LRRC8A	94.198	18.561	8.8	6	8	6	0.816	0.845	1.339	1.585	0.029597	0.966	0.68472	1.641	0.026538	plasma membrane	GO:0050794 regulation of cellular process; GO:0044700 single organism signaling; GO:0016043 cellular component organization; GO:0044707 single-multicellular organism process; GO:0065008 regulation of biological quality; GO:0045321 leukocyte activation; GO:0034220 ion transmembrane transport; GO:0009628 response to abiotic stimulus; GO:0048869 cellular developmental process; GO:0044070 regulation …	GO:0016020 membrane; GO:0071944 cell periphery; GO:0005737 cytoplasm; GO:0032991 macromolecular complex; GO:0031224 intrinsic component of membrane; GO:0044424 intracellular part; GO:1902495 transmembrane transporter complex; GO:0005623 cell; GO:0016021 integral component of membrane; GO:0005886 plasma membrane; GO:0005622 intracellular; GO:0044464 cell part; GO:0044425 membrane part; GO:0009986 …	GO:0015075 ion transmembrane transporter activity; GO:0022838 substrate-specific channel activity; GO:0005488 binding; GO:0022803 passive transmembrane transporter activity; GO:0005253 anion channel activity; GO:0022892 substrate-specific transporter activity; GO:0005515 protein binding; GO:0005216 ion channel activity; GO:0005225 volume-sensitive anion channel activity; GO:0015267 channel activi…				IPR032675; IPR021040;	"Leucine-rich repeat domain, L domain-like; LRRC8, pannexin-like TM region; "
Q9UI14	Prenylated Rab acceptor protein 1 OS=Homo sapiens OX=9606 GN=RABAC1	RABAC1	20.648	12.576	24.3	4	5	4	0.787	0.855	1.353	1.582	5.9167e-05	0.92	0.5146	1.719	0.0008953	plasma membrane		GO:0097708 intracellular vesicle; GO:0043229 intracellular organelle; GO:0016020 membrane; GO:0031410 cytoplasmic vesicle; GO:0071944 cell periphery; GO:0030054 cell junction; GO:0005737 cytoplasm; GO:0031982 vesicle; GO:0031224 intrinsic component of membrane; GO:0012505 endomembrane system; GO:0044424 intracellular part; GO:0005623 cell; GO:0016021 integral component of membrane; GO:0005886 pla…	GO:0008022 protein C-terminus binding; GO:0005515 protein binding; GO:0042802 identical protein binding; GO:0070064 proline-rich region binding; GO:0005488 binding;	K20359
Q4VC44	FLYWCH-type zinc finger-containing protein 1 OS=Homo sapiens OX=9606 GN=FLYWCH1	FLYWCH1	80.107	5.306	4.3	2	3	2	0.979	0.786	1.243	1.581		1.246		1.27		nucleus		GO:0043226 organelle; GO:0043231 intracellular membrane-bounded organelle; GO:0043229 intracellular organelle; GO:0005634 nucleus; GO:0044464 cell part; GO:0005622 intracellular; GO:0044424 intracellular part; GO:0043227 membrane-bounded organelle; GO:0005623 cell;	GO:0097159 organic cyclic compound binding; GO:1901363 heterocyclic compound binding; GO:0003677 DNA binding; GO:0005488 binding; GO:0003676 nucleic acid binding; GO:0043167 ion binding; GO:0043169 cation binding; GO:0046872 metal ion binding;				IPR007588; IPR029279;	"Zinc finger, FLYWCH-type; FLYWCH-type zinc finger-containing protein, N-terminal; "
P30530	Tyrosine-protein kinase receptor UFO OS=Homo sapiens OX=9606 GN=AXL	AXL	98.336	19.559	10.5	8	9	8	0.88	0.833	1.311	1.574	0.0032155	1.056	0.7707	1.49	0.0061039	plasma membrane	GO:0044409 entry into host; GO:0044700 single organism signaling; GO:0002694 regulation of leukocyte activation; GO:0010941 regulation of cell death; GO:0021700 developmental maturation; GO:0032680 regulation of tumor necrosis factor production; GO:0022414 reproductive process; GO:0043523 regulation of neuron apoptotic process; GO:0018212 peptidyl-tyrosine modification; GO:0044237 cellular metabo…	GO:0016020 membrane; GO:0044217 other organism part; GO:0005615 extracellular space; GO:0044421 extracellular region part; GO:0031226 intrinsic component of plasma membrane; GO:0033643 host cell part; GO:0044216 other organism cell; GO:0071944 cell periphery; GO:0031982 vesicle; GO:0031224 intrinsic component of membrane; GO:0005887 integral component of plasma membrane; GO:0044228 host cell surf…	GO:1901265 nucleoside phosphate binding; GO:0016773 phosphotransferase activity, alcohol group as acceptor; GO:0046983 protein dimerization activity; GO:0004713 protein tyrosine kinase activity; GO:0005515 protein binding; GO:0004672 protein kinase activity; GO:0004888 transmembrane signaling receptor activity; GO:0004871 signal transducer activity; GO:0001786 phosphatidylserine binding; GO:00047…	K05115	AXL; AXL receptor tyrosine kinase [EC:2.7.10.1]	hsa01521 EGFR tyrosine kinase inhibitor resistance - Homo sapiens (human);	IPR007110; IPR003599; IPR001245; IPR003961; IPR011009; IPR013783; IPR000719; IPR020635;	"Immunoglobulin-like domain; Immunoglobulin subtype; Serine-threonine/tyrosine-protein kinase catalytic domain; Fibronectin type III; Protein kinase-like domain; Immunoglobulin-like fold; Protein kinase domain; Tyrosine-protein kinase, catalytic domain; "
Q9UDY8	Mucosa-associated lymphoid tissue lymphoma translocation protein 1 OS=Homo sapiens OX=9606 GN=MALT1	MALT1	92.271	83.257	16	11	14	11	0.765	0.851	1.338	1.572	6.4957e-05	0.899	0.196084	1.749	2.161e-05	cyto_nucl	GO:0044700 single organism signaling; GO:0044085 cellular component biogenesis; GO:0002694 regulation of leukocyte activation; GO:0010941 regulation of cell death; GO:0045321 leukocyte activation; GO:0032270 positive regulation of cellular protein metabolic process; GO:0002220 innate immune response activating cell surface receptor signaling pathway; GO:0007166 cell surface receptor signaling pat…	GO:0016020 membrane; GO:0043229 intracellular organelle; GO:0043232 intracellular non-membrane-bounded organelle; GO:0071944 cell periphery; GO:0044446 intracellular organelle part; GO:0005737 cytoplasm; GO:0032991 macromolecular complex; GO:0031981 nuclear lumen; GO:0044452 nucleolar part; GO:0044424 intracellular part; GO:0005730 nucleolus; GO:0005829 cytosol; GO:0005623 cell; GO:0001650 fibril…	GO:0008233 peptidase activity; GO:0019787 ubiquitin-like protein transferase activity; GO:0043621 protein self-association; GO:0008234 cysteine-type peptidase activity; GO:0016787 hydrolase activity; GO:0005515 protein binding; GO:0004871 signal transducer activity; GO:0004175 endopeptidase activity; GO:0002020 protease binding; GO:0003824 catalytic activity; GO:0005488 binding; GO:0004842 ubiqui…	K07369	MALT1; mucosa-associated lymphoid tissue lymphoma translocation protein 1 [EC:3.4.22.-]	hsa05152 Tuberculosis - Homo sapiens (human); hsa04660 T cell receptor signaling pathway - Homo sapiens (human); hsa04625 C-type lectin receptor signaling pathway - Homo sapiens (human); hsa04662 B cell receptor signaling pathway - Homo sapiens (human); hsa04064 NF-kappa B signaling pathway - Homo sapiens (human);	IPR003598; IPR001309; IPR029030; IPR007110; IPR013783; IPR003599; IPR011029;	"Immunoglobulin subtype 2; Peptidase C14, p20 domain; Caspase-like domain; Immunoglobulin-like domain; Immunoglobulin-like fold; Immunoglobulin subtype; Death-like domain; "
Q5VTL8	Pre-mRNA-splicing factor 38B OS=Homo sapiens OX=9606 GN=PRPF38B	PRPF38B	64.467	19.954	7.5	5	6	5	0.794	0.847	1.329	1.569	6.1073e-05	0.937	0.67562	1.674	4.1764e-05	nucleus	GO:0006396 RNA processing; GO:0006725 cellular aromatic compound metabolic process; GO:1901360 organic cyclic compound metabolic process; GO:0006807 nitrogen compound metabolic process; GO:0044238 primary metabolic process; GO:0044237 cellular metabolic process; GO:0071704 organic substance metabolic process; GO:0006397 mRNA processing; GO:0016070 RNA metabolic process; GO:0008152 metabolic proce…	GO:0043229 intracellular organelle; GO:0044446 intracellular organelle part; GO:0032991 macromolecular complex; GO:0044424 intracellular part; GO:0005681 spliceosomal complex; GO:0005623 cell; GO:0071011 precatalytic spliceosome; GO:0044422 organelle part; GO:0043231 intracellular membrane-bounded organelle; GO:0043226 organelle; GO:0005634 nucleus; GO:0005622 intracellular; GO:0044464 cell part;…	GO:0097159 organic cyclic compound binding; GO:1901363 heterocyclic compound binding; GO:0003723 RNA binding; GO:0005488 binding; GO:0003676 nucleic acid binding;	K12850	PRPF38B; pre-mRNA-splicing factor 38B	hsa03040 Spliceosome - Homo sapiens (human);
P49795	Regulator of G-protein signaling 19 OS=Homo sapiens OX=9606 GN=RGS19	RGS19	24.635	1.7837	3.7	1	1	1	1.046	0.767	1.198	1.562		1.364		1.145		cytoplasm	GO:0044700 single organism signaling; GO:0050794 regulation of cellular process; GO:0009968 negative regulation of signal transduction; GO:0023051 regulation of signaling; GO:0044699 single-organism process; GO:0048519 negative regulation of biological process; GO:0048523 negative regulation of cellular process; GO:0006914 autophagy; GO:0050896 response to stimulus; GO:0044237 cellular metabolic …	GO:0097708 intracellular vesicle; GO:0043229 intracellular organelle; GO:0016020 membrane; GO:0098862 cluster of actin-based cell projections; GO:0005903 brush border; GO:0031410 cytoplasmic vesicle; GO:0098857 membrane microdomain; GO:0005737 cytoplasm; GO:0031982 vesicle; GO:0012505 endomembrane system; GO:0044424 intracellular part; GO:0005623 cell; GO:0030135 coated vesicle; GO:0043231 intrac…	GO:0030234 enzyme regulator activity; GO:0060589 nucleoside-triphosphatase regulator activity; GO:0005488 binding; GO:0030695 GTPase regulator activity; GO:0005515 protein binding; GO:0001965 G-protein alpha-subunit binding; GO:0098772 molecular function regulator; GO:0008047 enzyme activator activity; GO:0005096 GTPase activator activity;	K16449			IPR024066; IPR016137;	"RGS, subdomain 1; RGS domain; "
Q8NBZ7	UDP-glucuronic acid decarboxylase 1 OS=Homo sapiens OX=9606 GN=UXS1	UXS1	47.576	24.275	8.1	2	2	2	0.794	0.864	1.342	1.553		0.919		1.69		mitochondria	GO:0009226 nucleotide-sugar biosynthetic process; GO:0044085 cellular component biogenesis; GO:0016043 cellular component organization; GO:0006725 cellular aromatic compound metabolic process; GO:0009058 biosynthetic process; GO:0044237 cellular metabolic process; GO:0071704 organic substance metabolic process; GO:0051259 protein oligomerization; GO:0008152 metabolic process; GO:0046483 heterocyc…	GO:0016020 membrane; GO:0044421 extracellular region part; GO:0031090 organelle membrane; GO:0005737 cytoplasm; GO:0031982 vesicle; GO:0031224 intrinsic component of membrane; GO:0044424 intracellular part; GO:0005623 cell; GO:0044422 organelle part; GO:0070062 extracellular exosome; GO:0044425 membrane part; GO:0005622 intracellular; GO:0044464 cell part; GO:0098791 Golgi subcompartment; GO:1903…	GO:1901265 nucleoside phosphate binding; GO:0043167 ion binding; GO:0046983 protein dimerization activity; GO:0016829 lyase activity; GO:0070403 NAD+ binding; GO:0005515 protein binding; GO:0000166 nucleotide binding; GO:0048037 cofactor binding; GO:1901363 heterocyclic compound binding; GO:0097159 organic cyclic compound binding; GO:0042802 identical protein binding; GO:0003824 catalytic activit…	K08678	UXS1; UDP-glucuronate decarboxylase [EC:4.1.1.35]	hsa01100 Metabolic pathways - Homo sapiens (human); hsa00520 Amino sugar and nucleotide sugar metabolism - Homo sapiens (human);	IPR016040; IPR021761;	NAD(P)-binding domain; UDP-glucuronate decarboxylase N-terminal;
O94925	"Glutaminase kidney isoform, mitochondrial OS=Homo sapiens OX=9606 GN=GLS"	GLS	73.46	166.36	28.7	16	28	16	0.889	0.847	1.312	1.549	1.11022e-16	1.05	0.161156	1.476	4.22995e-14	mitochondria	GO:0044700 single organism signaling; GO:0044085 cellular component biogenesis; GO:0046717 acid secretion; GO:1901606 alpha-amino acid catabolic process; GO:0001967 suckling behavior; GO:0016053 organic acid biosynthetic process; GO:0044699 single-organism process; GO:0009058 biosynthetic process; GO:0044237 cellular metabolic process; GO:0050877 neurological system process; GO:0009084 glutamine …	GO:0005759 mitochondrial matrix; GO:0043229 intracellular organelle; GO:0044429 mitochondrial part; GO:0005737 cytoplasm; GO:0044446 intracellular organelle part; GO:0044424 intracellular part; GO:0005829 cytosol; GO:0005623 cell; GO:0005739 mitochondrion; GO:0044422 organelle part; GO:0031974 membrane-enclosed lumen; GO:0043226 organelle; GO:0043231 intracellular membrane-bounded organelle; GO:0…	GO:0003824 catalytic activity; GO:0005488 binding; GO:0016787 hydrolase activity; GO:0005515 protein binding; GO:0016811 hydrolase activity, acting on carbon-nitrogen (but not peptide) bonds, in linear amides; GO:0004359 glutaminase activity; GO:0016810 hydrolase activity, acting on carbon-nitrogen (but not peptide) bonds;	K01425	glsA; glutaminase [EC:3.5.1.2]	hsa01100 Metabolic pathways - Homo sapiens (human); hsa04964 Proximal tubule bicarbonate reclamation - Homo sapiens (human); hsa04727 GABAergic synapse - Homo sapiens (human); hsa05230 Central carbon metabolism in cancer - Homo sapiens (human); hsa00220 Arginine biosynthesis - Homo sapiens (human); hsa05206 MicroRNAs in cancer - Homo sapiens (human); hsa04724 Glutamatergic synapse - Homo sapiens …	IPR012338; IPR020683;	Beta-lactamase/transpeptidase-like; Ankyrin repeat-containing domain;
P20339	Ras-related protein Rab-5A OS=Homo sapiens OX=9606 GN=RAB5A	RAB5A	23.658	30.859	52.6	8	18	5	0.878	0.829	1.284	1.549	4.4075e-05	1.059	0.77022	1.462	5.3854e-07	mitochondria	GO:0044700 single organism signaling; GO:0060627 regulation of vesicle-mediated transport; GO:0019079 viral genome replication; GO:0007596 blood coagulation; GO:0065008 regulation of biological quality; GO:0007166 cell surface receptor signaling pathway; GO:0060491 regulation of cell projection assembly; GO:0044255 cellular lipid metabolic process; GO:0044237 cellular metabolic process; GO:001503…	GO:0016020 membrane; GO:0030425 dendrite; GO:0044421 extracellular region part; GO:0031090 organelle membrane; GO:0098857 membrane microdomain; GO:0005737 cytoplasm; GO:0044433 cytoplasmic vesicle part; GO:0043025 neuronal cell body; GO:0098559 cytoplasmic side of early endosome membrane; GO:0005623 cell; GO:0044422 organelle part; GO:0005769 early endosome; GO:0043228 non-membrane-bounded organe…	GO:1901265 nucleoside phosphate binding; GO:0001882 nucleoside binding; GO:0043167 ion binding; GO:0016817 hydrolase activity, acting on acid anhydrides; GO:0016787 hydrolase activity; GO:0005515 protein binding; GO:0000166 nucleotide binding; GO:0017111 nucleoside-triphosphatase activity; GO:0097159 organic cyclic compound binding; GO:1901363 heterocyclic compound binding; GO:0032549 ribonucleos…	K07887	RAB5A; Ras-related protein Rab-5A	hsa05152 Tuberculosis - Homo sapiens (human); hsa04144 Endocytosis - Homo sapiens (human); hsa04145 Phagosome - Homo sapiens (human); hsa04962 Vasopressin-regulated water reabsorption - Homo sapiens (human); hsa04014 Ras signaling pathway - Homo sapiens (human); hsa05014 Amyotrophic lateral sclerosis (ALS) - Homo sapiens (human); hsa05146 Amoebiasis - Homo sapiens (human);	IPR005225; IPR027417;	Small GTP-binding protein domain; P-loop containing nucleoside triphosphate hydrolase;
P21926	CD9 antigen OS=Homo sapiens OX=9606 GN=CD9	CD9	25.416	59.383	23.7	6	9	6	0.804	0.839	1.299	1.548	7.2071e-09	0.958	0.188256	1.616	1.2411e-09	plasma membrane	GO:0044085 cellular component biogenesis; GO:0044700 single organism signaling; GO:0065008 regulation of biological quality; GO:0007596 blood coagulation; GO:0001101 response to acid chemical; GO:0031623 receptor internalization; GO:0007272 ensheathment of neurons; GO:0022414 reproductive process; GO:0007166 cell surface receptor signaling pathway; GO:0007420 brain development; GO:0048869 cellula…	GO:0016020 membrane; GO:0005615 extracellular space; GO:0044421 extracellular region part; GO:0009897 external side of plasma membrane; GO:0016324 apical plasma membrane; GO:0045334 clathrin-coated endocytic vesicle; GO:0031090 organelle membrane; GO:0031410 cytoplasmic vesicle; GO:0030054 cell junction; GO:0071944 cell periphery; GO:0031982 vesicle; GO:0005737 cytoplasm; GO:0030669 clathrin-coat…	GO:0050839 cell adhesion molecule binding; GO:0005102 receptor binding; GO:0005488 binding; GO:0044877 macromolecular complex binding; GO:0005515 protein binding; GO:0005178 integrin binding; GO:0032403 protein complex binding;	K06460	CD9; CD9 antigen	hsa04640 Hematopoietic cell lineage - Homo sapiens (human);	IPR028977; IPR008952;	"CD81 antigen, large extracellular loop domain; Tetraspanin, EC2 domain; "
Q9HB90	Ras-related GTP-binding protein C OS=Homo sapiens OX=9606 GN=RRAGC	RRAGC	44.223	7.5562	8.5	3	4	3	0.888	0.82	1.268	1.546	0.0164406	1.083	0.96528	1.428	0.0119561	cytoplasm	GO:0044700 single organism signaling; GO:0001101 response to acid chemical; GO:0097659 nucleic acid-templated transcription; GO:0023051 regulation of signaling; GO:0044699 single-organism process; GO:0009058 biosynthetic process; GO:0006914 autophagy; GO:0044237 cellular metabolic process; GO:0009605 response to external stimulus; GO:0008152 metabolic process; GO:0007165 signal transduction; GO:0…	GO:0043231 intracellular membrane-bounded organelle; GO:0043226 organelle; GO:0043229 intracellular organelle; GO:0005634 nucleus; GO:0044464 cell part; GO:0005622 intracellular; GO:0005764 lysosome; GO:0005737 cytoplasm; GO:0005773 vacuole; GO:0044424 intracellular part; GO:0043227 membrane-bounded organelle; GO:0005623 cell; GO:0005829 cytosol; GO:0044444 cytoplasmic part; GO:0000323 lytic vacu…	GO:1901265 nucleoside phosphate binding; GO:0046983 protein dimerization activity; GO:0016817 hydrolase activity, acting on acid anhydrides; GO:0016787 hydrolase activity; GO:0005515 protein binding; GO:1901363 heterocyclic compound binding; GO:0097159 organic cyclic compound binding; GO:0016462 pyrophosphatase activity; GO:0019003 GDP binding; GO:0003824 catalytic activity; GO:0032553 ribonucleo…	K16186	RRAGC_D; Ras-related GTP-binding protein C/D	hsa04150 mTOR signaling pathway - Homo sapiens (human); hsa04140 Autophagy - animal - Homo sapiens (human);	IPR027417;	P-loop containing nucleoside triphosphate hydrolase;
P42702	Leukemia inhibitory factor receptor OS=Homo sapiens OX=9606 GN=LIFR	LIFR	123.74	8.5019	4.4	4	4	4	0.831	0.854	1.316	1.541		0.973		1.584		plasma membrane	GO:0050794 regulation of cellular process; GO:0044700 single organism signaling; GO:0051716 cellular response to stimulus; GO:0070120 ciliary neurotrophic factor-mediated signaling pathway; GO:0042127 regulation of cell proliferation; GO:0034097 response to cytokine; GO:0007166 cell surface receptor signaling pathway; GO:0071310 cellular response to organic substance; GO:0048861 leukemia inhibito…	GO:0016020 membrane; GO:0031226 intrinsic component of plasma membrane; GO:0005615 extracellular space; GO:0044421 extracellular region part; GO:0071944 cell periphery; GO:0031982 vesicle; GO:0043235 receptor complex; GO:0031224 intrinsic component of membrane; GO:0032991 macromolecular complex; GO:0005887 integral component of plasma membrane; GO:0005623 cell; GO:0016021 integral component of me…	GO:0038023 signaling receptor activity; GO:0004896 cytokine receptor activity; GO:0005102 receptor binding; GO:0019838 growth factor binding; GO:0005126 cytokine receptor binding; GO:0005515 protein binding; GO:0004888 transmembrane signaling receptor activity; GO:0004871 signal transducer activity; GO:0004897 ciliary neurotrophic factor receptor activity; GO:0060089 molecular transducer activity…	K05058	LIFR; leukemia inhibitory factor receptor	hsa04060 Cytokine-cytokine receptor interaction - Homo sapiens (human); hsa04550 Signaling pathways regulating pluripotency of stem cells - Homo sapiens (human); hsa04630 Jak-STAT signaling pathway - Homo sapiens (human);	IPR013783; IPR003961;	Immunoglobulin-like fold; Fibronectin type III;
P09972	Fructose-bisphosphate aldolase C OS=Homo sapiens OX=9606 GN=ALDOC	ALDOC	39.455	204.3	71.2	21	45	15	0.858	0.856	1.318	1.54	1.0255e-11	1.002	0.74866	1.536	1.1857e-10	cytoplasm	GO:0009116 nucleoside metabolic process; GO:0045321 leukocyte activation; GO:0006165 nucleoside diphosphate phosphorylation; GO:0019362 pyridine nucleotide metabolic process; GO:0006096 glycolytic process; GO:0009185 ribonucleoside diphosphate metabolic process; GO:0044237 cellular metabolic process; GO:0006006 glucose metabolic process; GO:0008152 metabolic process; GO:0006094 gluconeogenesis; G…	GO:0034774 secretory granule lumen; GO:1904724 tertiary granule lumen; GO:0044421 extracellular region part; GO:0031410 cytoplasmic vesicle; GO:0005737 cytoplasm; GO:0031982 vesicle; GO:0044433 cytoplasmic vesicle part; GO:0044424 intracellular part; GO:0005623 cell; GO:1904813 ficolin-1-rich granule lumen; GO:0044422 organelle part; GO:0043228 non-membrane-bounded organelle; GO:0005856 cytoskele…	GO:0008092 cytoskeletal protein binding; GO:0004332 fructose-bisphosphate aldolase activity; GO:0003824 catalytic activity; GO:0016830 carbon-carbon lyase activity; GO:0005488 binding; GO:0016829 lyase activity; GO:0005515 protein binding; GO:0016832 aldehyde-lyase activity;	K01623	ALDO; fructose-bisphosphate aldolase, class I [EC:4.1.2.13]	hsa00051 Fructose and mannose metabolism - Homo sapiens (human); hsa04066 HIF-1 signaling pathway - Homo sapiens (human); hsa01100 Metabolic pathways - Homo sapiens (human); hsa00030 Pentose phosphate pathway - Homo sapiens (human); hsa00010 Glycolysis / Gluconeogenesis - Homo sapiens (human); hsa01230 Biosynthesis of amino acids - Homo sapiens (human); hsa01200 Carbon metabolism - Homo sapiens (…	IPR013785;	Aldolase-type TIM barrel;
Q05DH4	Protein FAM160A1 OS=Homo sapiens OX=9606 GN=FAM160A1	FAM160A1	116.62	3.0639	1.3	1	1	1	0.754	0.885	1.359	1.536		0.852		1.802		cytoplasm
Q8NHH9	Atlastin-2 OS=Homo sapiens OX=9606 GN=ATL2	ATL2	66.228	84.576	22.6	10	14	9	0.911	0.832	1.276	1.534	3.5386e-06	1.095	0.19644	1.401	5.6717e-05	plasma membrane	GO:0044085 cellular component biogenesis; GO:0016043 cellular component organization; GO:0010256 endomembrane system organization; GO:0071822 protein complex subunit organization; GO:0051260 protein homooligomerization; GO:0051259 protein oligomerization; GO:0043933 macromolecular complex subunit organization; GO:0022607 cellular component assembly; GO:0007030 Golgi organization; GO:0065003 macro…	GO:0043229 intracellular organelle; GO:0016020 membrane; GO:0042175 nuclear outer membrane-endoplasmic reticulum membrane network; GO:0005783 endoplasmic reticulum; GO:0044446 intracellular organelle part; GO:0005737 cytoplasm; GO:0031224 intrinsic component of membrane; GO:0012505 endomembrane system; GO:0044424 intracellular part; GO:0005623 cell; GO:0016021 integral component of membrane; GO:0…	GO:1901265 nucleoside phosphate binding; GO:0001882 nucleoside binding; GO:0043167 ion binding; GO:0016817 hydrolase activity, acting on acid anhydrides; GO:0005515 protein binding; GO:0016787 hydrolase activity; GO:0000166 nucleotide binding; GO:0017111 nucleoside-triphosphatase activity; GO:1901363 heterocyclic compound binding; GO:0097159 organic cyclic compound binding; GO:0032549 ribonucleos…	K17339			IPR015894; IPR027417; IPR030386; IPR003191;	"Guanylate-binding protein, N-terminal; P-loop containing nucleoside triphosphate hydrolase; GB1/RHD3-type guanine nucleotide-binding (G) domain; Guanylate-binding protein, C-terminal; "
Q9BQI0	Allograft inflammatory factor 1-like OS=Homo sapiens OX=9606 GN=AIF1L	AIF1L	17.068	3.1868	10	1	1	1	0.806	0.866	1.328	1.533		0.931		1.648		cytoplasm		GO:0016020 membrane; GO:0044421 extracellular region part; GO:0071944 cell periphery; GO:0030054 cell junction; GO:0032587 ruffle membrane; GO:0005737 cytoplasm; GO:0031982 vesicle; GO:0032991 macromolecular complex; GO:0044424 intracellular part; GO:0005623 cell; GO:0043228 non-membrane-bounded organelle; GO:0070062 extracellular exosome; GO:0005856 cytoskeleton; GO:0098590 plasma membrane regio…	GO:0051015 actin filament binding; GO:0008092 cytoskeletal protein binding; GO:0005488 binding; GO:0043167 ion binding; GO:0044877 macromolecular complex binding; GO:0003779 actin binding; GO:0046872 metal ion binding; GO:0043169 cation binding; GO:0005515 protein binding; GO:0005509 calcium ion binding; GO:0032403 protein complex binding;	K18617			IPR002048; IPR011992;	EF-hand domain; EF-hand domain pair;
O94916	Nuclear factor of activated T-cells 5 OS=Homo sapiens OX=9606 GN=NFAT5	NFAT5	165.76	22.608	3.1	4	5	4	0.845	0.851	1.305	1.533	0.030502	0.993	0.92134	1.544	0.036017	nucleus	GO:0044700 single organism signaling; GO:0097659 nucleic acid-templated transcription; GO:0023051 regulation of signaling; GO:0009891 positive regulation of biosynthetic process; GO:0044699 single-organism process; GO:0009058 biosynthetic process; GO:0044237 cellular metabolic process; GO:2001141 regulation of RNA biosynthetic process; GO:0008152 metabolic process; GO:0007165 signal transduction;…	GO:0043229 intracellular organelle; GO:0044446 intracellular organelle part; GO:0005737 cytoplasm; GO:0031981 nuclear lumen; GO:0044424 intracellular part; GO:0005623 cell; GO:0005829 cytosol; GO:0044422 organelle part; GO:0043231 intracellular membrane-bounded organelle; GO:0043226 organelle; GO:0031974 membrane-enclosed lumen; GO:0005654 nucleoplasm; GO:0005634 nucleus; GO:0070013 intracellular…	GO:0000981 RNA polymerase II transcription factor activity, sequence-specific DNA binding; GO:0001228 transcriptional activator activity, RNA polymerase II transcription regulatory region sequence-specific binding; GO:0003677 DNA binding; GO:0000976 transcription regulatory region sequence-specific DNA binding; GO:0001077 transcriptional activator activity, RNA polymerase II core promoter proxima…	K17335			IPR013783; IPR008967; IPR014756; IPR032397; IPR011539; IPR002909;	"Immunoglobulin-like fold; p53-like transcription factor, DNA-binding; Immunoglobulin E-set; Rel homology dimerisation domain; Rel homology domain (RHD), DNA-binding domain; IPT domain; "
Q96I59	"Probable asparagine--tRNA ligase, mitochondrial OS=Homo sapiens OX=9606 GN=NARS2"	NARS2	54.089	37.602	11.5	5	5	5	0.868	0.844	1.291	1.53	0.108103	1.028	0.98526	1.487	0.2596	mitochondria	GO:0006518 peptide metabolic process; GO:0006725 cellular aromatic compound metabolic process; GO:0044267 cellular protein metabolic process; GO:0044699 single-organism process; GO:0009058 biosynthetic process; GO:0006421 asparaginyl-tRNA aminoacylation; GO:1901566 organonitrogen compound biosynthetic process; GO:0043039 tRNA aminoacylation; GO:0044237 cellular metabolic process; GO:0071704 organ…	GO:0005759 mitochondrial matrix; GO:0043229 intracellular organelle; GO:0044429 mitochondrial part; GO:0005737 cytoplasm; GO:0044446 intracellular organelle part; GO:0031981 nuclear lumen; GO:0044424 intracellular part; GO:0005829 cytosol; GO:0005623 cell; GO:0005739 mitochondrion; GO:0044422 organelle part; GO:0031974 membrane-enclosed lumen; GO:0043226 organelle; GO:0043231 intracellular membra…	GO:0016876 ligase activity, forming aminoacyl-tRNA and related compounds; GO:0005524 ATP binding; GO:1901265 nucleoside phosphate binding; GO:0016875 ligase activity, forming carbon-oxygen bonds; GO:0016874 ligase activity; GO:0001882 nucleoside binding; GO:0043167 ion binding; GO:0000166 nucleotide binding; GO:0097159 organic cyclic compound binding; GO:1901363 heterocyclic compound binding; GO:…	K01893	NARS; asparaginyl-tRNA synthetase [EC:6.1.1.22]	hsa00970 Aminoacyl-tRNA biosynthesis - Homo sapiens (human);	IPR004364; IPR012340; IPR004365; IPR006195;	"Aminoacyl-tRNA synthetase, class II (D/K/N); Nucleic acid-binding, OB-fold; OB-fold nucleic acid binding domain, AA-tRNA synthetase-type; Aminoacyl-tRNA synthetase, class II; "
Q9NYZ1	Golgi apparatus membrane protein TVP23 homolog B OS=Homo sapiens OX=9606 GN=TVP23B	TVP23B	23.576	1.8493	3.9	1	1	1	0.838	0.856	1.308	1.528		0.979		1.561		plasma membrane	GO:0016192 vesicle-mediated transport; GO:0044763 single-organism cellular process; GO:0044699 single-organism process; GO:0071702 organic substance transport; GO:0015031 protein transport; GO:0051234 establishment of localization; GO:0045184 establishment of protein localization; GO:0006810 transport; GO:1902578 single-organism localization; GO:0032940 secretion by cell; GO:0009306 protein secre…	GO:0043229 intracellular organelle; GO:0016020 membrane; GO:0098588 bounding membrane of organelle; GO:0031090 organelle membrane; GO:0005737 cytoplasm; GO:0044446 intracellular organelle part; GO:0000139 Golgi membrane; GO:0031224 intrinsic component of membrane; GO:0012505 endomembrane system; GO:0044424 intracellular part; GO:0030173 integral component of Golgi membrane; GO:0005623 cell; GO:00…
Q9Y2F5	Little elongation complex subunit 1 OS=Homo sapiens OX=9606 GN=ICE1	ICE1	247.89	17.018	3.3	6	6	6	0.889	0.837	1.277	1.526	0.020655	1.062	0.58374	1.436	0.075703	nucleus	GO:0042795 snRNA transcription from RNA polymerase II promoter; GO:0097659 nucleic acid-templated transcription; GO:0009891 positive regulation of biosynthetic process; GO:0009058 biosynthetic process; GO:0044237 cellular metabolic process; GO:0051130 positive regulation of cellular component organization; GO:2001141 regulation of RNA biosynthetic process; GO:0008152 metabolic process; GO:0009893…	GO:0043229 intracellular organelle; GO:0043232 intracellular non-membrane-bounded organelle; GO:0044446 intracellular organelle part; GO:0032991 macromolecular complex; GO:0031981 nuclear lumen; GO:0044424 intracellular part; GO:0016604 nuclear body; GO:0005623 cell; GO:0015030 Cajal body; GO:0044422 organelle part; GO:0044427 chromosomal part; GO:0043228 non-membrane-bounded organelle; GO:003197…	GO:0005515 protein binding; GO:0042802 identical protein binding; GO:0042803 protein homodimerization activity; GO:0005488 binding; GO:0046983 protein dimerization activity;
P02786	Transferrin receptor protein 1 OS=Homo sapiens OX=9606 GN=TFRC	TFRC	84.87	303.46	47.4	31	75	31	0.83	0.86	1.31	1.523	1e-32	0.965	0.165136	1.578	1e-32	plasma membrane	GO:0044409 entry into host; GO:0002694 regulation of leukocyte activation; GO:0045191 regulation of isotype switching; GO:0065008 regulation of biological quality; GO:0032944 regulation of mononuclear cell proliferation; GO:0002824 positive regulation of adaptive immune response based on somatic recombination of immune receptors built from immunoglobulin superfamily domains; GO:0044237 cellular m…	GO:0016323 basolateral plasma membrane; GO:0016020 membrane; GO:0005615 extracellular space; GO:0044421 extracellular region part; GO:0009897 external side of plasma membrane; GO:0031090 organelle membrane; GO:0031410 cytoplasmic vesicle; GO:0071944 cell periphery; GO:0005737 cytoplasm; GO:0031982 vesicle; GO:0044433 cytoplasmic vesicle part; GO:0032991 macromolecular complex; GO:0031224 intrinsi…	GO:0015399 primary active transmembrane transporter activity; GO:0046983 protein dimerization activity; GO:0022892 substrate-specific transporter activity; GO:0008320 protein transmembrane transporter activity; GO:0038024 cargo receptor activity; GO:0005515 protein binding; GO:0004998 transferrin receptor activity; GO:0022891 substrate-specific transmembrane transporter activity; GO:0097159 organ…	K06503	TFRC; transferrin receptor	hsa04144 Endocytosis - Homo sapiens (human); hsa04066 HIF-1 signaling pathway - Homo sapiens (human); hsa04145 Phagosome - Homo sapiens (human); hsa04640 Hematopoietic cell lineage - Homo sapiens (human); hsa04216 Ferroptosis - Homo sapiens (human);	IPR003137; IPR007484; IPR007365;	"PA domain; Peptidase M28; Transferrin receptor-like, dimerisation domain; "
P26572	"Alpha-1,3-mannosyl-glycoprotein 2-beta-N-acetylglucosaminyltransferase OS=Homo sapiens OX=9606 GN=MGAT1"	MGAT1	50.878	17.455	6.3	2	2	2	0.772	0.884	1.342	1.518		0.873		1.738		extracellular	GO:0044707 single-multicellular organism process; GO:0043413 macromolecule glycosylation; GO:0006725 cellular aromatic compound metabolic process; GO:0043009 chordate embryonic development; GO:0044267 cellular protein metabolic process; GO:0044699 single-organism process; GO:0009058 biosynthetic process; GO:0044237 cellular metabolic process; GO:0071704 organic substance metabolic process; GO:004…	GO:0043229 intracellular organelle; GO:0016020 membrane; GO:0044421 extracellular region part; GO:0098588 bounding membrane of organelle; GO:0031090 organelle membrane; GO:0005737 cytoplasm; GO:0044446 intracellular organelle part; GO:0031982 vesicle; GO:0000139 Golgi membrane; GO:0031224 intrinsic component of membrane; GO:0012505 endomembrane system; GO:0044424 intracellular part; GO:0005623 ce…	GO:0008375 acetylglucosaminyltransferase activity; GO:0003827 alpha-1,3-mannosylglycoprotein 2-beta-N-acetylglucosaminyltransferase activity; GO:0016758 transferase activity, transferring hexosyl groups; GO:0003824 catalytic activity; GO:0005488 binding; GO:0043167 ion binding; GO:0046872 metal ion binding; GO:0008194 UDP-glycosyltransferase activity; GO:0043169 cation binding; GO:0016757 transfe…	K00726	MGAT1; alpha-1,3-mannosyl-glycoprotein beta-1,2-N-acetylglucosaminyltransferase [EC:2.4.1.101]	hsa01100 Metabolic pathways - Homo sapiens (human); hsa00510 N-Glycan biosynthesis - Homo sapiens (human);	IPR029044;	Nucleotide-diphospho-sugar transferases;
Q17RY6	Lymphocyte antigen 6K OS=Homo sapiens OX=9606 GN=LY6K	LY6K	18.673	12.451	25.5	4	6	4	0.844	0.857	1.301	1.518	1.58228e-05	0.985	0.79002	1.541	5.5012e-05	extracellular	GO:0000003 reproduction; GO:0043687 post-translational protein modification; GO:0035036 sperm-egg recognition; GO:0051674 localization of cell; GO:0022414 reproductive process; GO:0044267 cellular protein metabolic process; GO:0009988 cell-cell recognition; GO:0044699 single-organism process; GO:0009058 biosynthetic process; GO:0008037 cell recognition; GO:0044237 cellular metabolic process; GO:0…	GO:0016020 membrane; GO:0071944 cell periphery; GO:0044464 cell part; GO:0005622 intracellular; GO:0044425 membrane part; GO:0005737 cytoplasm; GO:0031225 anchored component of membrane; GO:0031224 intrinsic component of membrane; GO:0009986 cell surface; GO:0044424 intracellular part; GO:0005623 cell; GO:0005576 extracellular region; GO:0005886 plasma membrane;
Q13885	Tubulin beta-2A chain OS=Homo sapiens OX=9606 GN=TUBB2A	TUBB2A	49.906	20.903	50.1	17	121	2	0.906	0.843	1.279	1.517	0.000144084	1.075	0.43966	1.412	0.0016846	cytoplasm	GO:0016043 cellular component organization; GO:0007010 cytoskeleton organization; GO:0007017 microtubule-based process; GO:0009987 cellular process; GO:0006996 organelle organization; GO:0071840 cellular component organization or biogenesis;	GO:0043229 intracellular organelle; GO:0099513 polymeric cytoskeletal fiber; GO:0044421 extracellular region part; GO:0005874 microtubule; GO:0043232 intracellular non-membrane-bounded organelle; GO:0044430 cytoskeletal part; GO:0005737 cytoplasm; GO:0044446 intracellular organelle part; GO:0031982 vesicle; GO:0099512 supramolecular fiber; GO:0044424 intracellular part; GO:0099080 supramolecular …	GO:1901265 nucleoside phosphate binding; GO:0001882 nucleoside binding; GO:0043167 ion binding; GO:0016817 hydrolase activity, acting on acid anhydrides; GO:0005515 protein binding; GO:0016787 hydrolase activity; GO:0000166 nucleotide binding; GO:0017111 nucleoside-triphosphatase activity; GO:1901363 heterocyclic compound binding; GO:0097159 organic cyclic compound binding; GO:0032549 ribonucleos…	K07375	TUBB; tubulin beta	hsa04540 Gap junction - Homo sapiens (human); hsa05130 Pathogenic Escherichia coli infection - Homo sapiens (human); hsa04145 Phagosome - Homo sapiens (human);	IPR003008; IPR023123; IPR008280; IPR018316;	"Tubulin/FtsZ, GTPase domain; Tubulin, C-terminal; Tubulin/FtsZ, C-terminal; Tubulin/FtsZ, 2-layer sandwich domain; "
P61026	Ras-related protein Rab-10 OS=Homo sapiens OX=9606 GN=RAB10	RAB10	22.541	22.807	35	8	16	6	0.894	0.839	1.271	1.515	0.00112462	1.066	0.37006	1.422	0.00054117	cytoplasm	GO:0044700 single organism signaling; GO:0001738 morphogenesis of a polarized epithelium; GO:0045321 leukocyte activation; GO:0090002 establishment of protein localization to plasma membrane; GO:0032989 cellular component morphogenesis; GO:0015031 protein transport; GO:0022610 biological adhesion; GO:0070972 protein localization to endoplasmic reticulum; GO:0009719 response to endogenous stimulus…	GO:0016020 membrane; GO:0044421 extracellular region part; GO:0031090 organelle membrane; GO:0005737 cytoplasm; GO:0044433 cytoplasmic vesicle part; GO:0005913 cell-cell adherens junction; GO:0005623 cell; GO:0044422 organelle part; GO:0070062 extracellular exosome; GO:0098827 endoplasmic reticulum subcompartment; GO:0005925 focal adhesion; GO:0005622 intracellular; GO:0099503 secretory vesicle; …	GO:1901265 nucleoside phosphate binding; GO:0016817 hydrolase activity, acting on acid anhydrides; GO:0016787 hydrolase activity; GO:0005515 protein binding; GO:0031489 myosin V binding; GO:0097159 organic cyclic compound binding; GO:1901363 heterocyclic compound binding; GO:0098641 cadherin binding involved in cell-cell adhesion; GO:0016462 pyrophosphatase activity; GO:0019003 GDP binding; GO:00…	K07903	RAB10; Ras-related protein Rab-10	hsa04144 Endocytosis - Homo sapiens (human); hsa04152 AMPK signaling pathway - Homo sapiens (human);	IPR005225; IPR027417;	Small GTP-binding protein domain; P-loop containing nucleoside triphosphate hydrolase;
O95415	Brain protein I3 OS=Homo sapiens OX=9606 GN=BRI3	BRI3	13.645	1.8118	5.6	1	1	1	0.824	0.866	1.31	1.513		0.952		1.59		plasma membrane	GO:0045321 leukocyte activation; GO:0002283 neutrophil activation involved in immune response; GO:0002252 immune effector process; GO:0044699 single-organism process; GO:0050896 response to stimulus; GO:0051234 establishment of localization; GO:1902578 single-organism localization; GO:0002275 myeloid cell activation involved in immune response; GO:0036230 granulocyte activation; GO:0009987 cellul…	GO:0016020 membrane; GO:0031090 organelle membrane; GO:0031410 cytoplasmic vesicle; GO:0071944 cell periphery; GO:0005737 cytoplasm; GO:0031982 vesicle; GO:0044433 cytoplasmic vesicle part; GO:0031224 intrinsic component of membrane; GO:0044424 intracellular part; GO:0005623 cell; GO:0044422 organelle part; GO:0005765 lysosomal membrane; GO:0005622 intracellular; GO:0044425 membrane part; GO:0044…	GO:0005515 protein binding; GO:0042802 identical protein binding; GO:0005488 binding;
P11234	Ras-related protein Ral-B OS=Homo sapiens OX=9606 GN=RALB	RALB	23.408	26.482	32.5	8	11	6	0.97	0.811	1.227	1.513	0.079884	1.196	0.20348	1.265	0.167463	cytoplasm	GO:0060627 regulation of vesicle-mediated transport; GO:0044700 single organism signaling; GO:0032270 positive regulation of cellular protein metabolic process; GO:0031331 positive regulation of cellular catabolic process; GO:0032092 positive regulation of protein binding; GO:0051046 regulation of secretion; GO:0044699 single-organism process; GO:0032091 negative regulation of protein binding; GO…	GO:0016020 membrane; GO:0044421 extracellular region part; GO:0071944 cell periphery; GO:0031982 vesicle; GO:0030496 midbody; GO:0005623 cell; GO:0005576 extracellular region; GO:0005886 plasma membrane; GO:0043226 organelle; GO:0070062 extracellular exosome; GO:0044464 cell part; GO:0005622 intracellular; GO:1903561 extracellular vesicle; GO:0043227 membrane-bounded organelle; GO:0043230 extrace…	GO:1901265 nucleoside phosphate binding; GO:0031625 ubiquitin protein ligase binding; GO:0016817 hydrolase activity, acting on acid anhydrides; GO:0016787 hydrolase activity; GO:0005515 protein binding; GO:1901363 heterocyclic compound binding; GO:0097159 organic cyclic compound binding; GO:0016462 pyrophosphatase activity; GO:0019003 GDP binding; GO:0003824 catalytic activity; GO:0032553 ribonuc…	K07835	RALB; Ras-related protein Ral-B	hsa04072 Phospholipase D signaling pathway - Homo sapiens (human); hsa04015 Rap1 signaling pathway - Homo sapiens (human); hsa05200 Pathways in cancer - Homo sapiens (human); hsa05210 Colorectal cancer - Homo sapiens (human); hsa04014 Ras signaling pathway - Homo sapiens (human); hsa05212 Pancreatic cancer - Homo sapiens (human);	IPR005225; IPR027417;	Small GTP-binding protein domain; P-loop containing nucleoside triphosphate hydrolase;
Q6KCM7	Calcium-binding mitochondrial carrier protein SCaMC-2 OS=Homo sapiens OX=9606 GN=SLC25A25	SLC25A25	52.662	1.7187	2.3	1	1	1	0.831	0.865	1.305	1.509		0.961		1.57		cytoplasm	GO:0009116 nucleoside metabolic process; GO:0042278 purine nucleoside metabolic process; GO:0009167 purine ribonucleoside monophosphate metabolic process; GO:0006839 mitochondrial transport; GO:0009117 nucleotide metabolic process; GO:0044699 single-organism process; GO:0015868 purine ribonucleotide transport; GO:0044237 cellular metabolic process; GO:0051503 adenine nucleotide transport; GO:0006…	GO:0016020 membrane; GO:0044421 extracellular region part; GO:0031090 organelle membrane; GO:0031982 vesicle; GO:0005737 cytoplasm; GO:0031224 intrinsic component of membrane; GO:0044424 intracellular part; GO:0005623 cell; GO:0044422 organelle part; GO:0005740 mitochondrial envelope; GO:0070062 extracellular exosome; GO:0044425 membrane part; GO:0005622 intracellular; GO:0044464 cell part; GO:00…	GO:0015216 purine nucleotide transmembrane transporter activity; GO:1901505 carbohydrate derivative transporter activity; GO:0015075 ion transmembrane transporter activity; GO:0043167 ion binding; GO:0022892 substrate-specific transporter activity; GO:0000295 adenine nucleotide transmembrane transporter activity; GO:0015932 nucleobase-containing compound transmembrane transporter activity; GO:002…	K14684			IPR011992; IPR023395; IPR002048;	EF-hand domain pair; Mitochondrial carrier domain; EF-hand domain;
Q14956	Transmembrane glycoprotein NMB OS=Homo sapiens OX=9606 GN=GPNMB	GPNMB	63.922	9.4849	4.7	2	2	2	0.781	0.884	1.333	1.508	0.024817	0.883	0.167945	1.707	0.0041394	peroxisome	GO:0044700 single organism signaling; GO:0002694 regulation of leukocyte activation; GO:0050672 negative regulation of lymphocyte proliferation; GO:0001649 osteoblast differentiation; GO:1902807 negative regulation of cell cycle G1/S phase transition; GO:0030335 positive regulation of cell migration; GO:0010941 regulation of cell death; GO:0032944 regulation of mononuclear cell proliferation; GO:…	GO:0097708 intracellular vesicle; GO:0043229 intracellular organelle; GO:0016020 membrane; GO:0031226 intrinsic component of plasma membrane; GO:0031410 cytoplasmic vesicle; GO:0071944 cell periphery; GO:0042470 melanosome; GO:0005737 cytoplasm; GO:0031982 vesicle; GO:0031224 intrinsic component of membrane; GO:0044424 intracellular part; GO:0005887 integral component of plasma membrane; GO:00056…	GO:0030546 receptor activator activity; GO:0048018 receptor agonist activity; GO:0005102 receptor binding; GO:0043394 proteoglycan binding; GO:0043167 ion binding; GO:0044877 macromolecular complex binding; GO:0005178 integrin binding; GO:0005515 protein binding; GO:0008201 heparin binding; GO:0098772 molecular function regulator; GO:1901681 sulfur compound binding; GO:0004871 signal transducer a…	K20732			IPR022409; IPR000601;	PKD/Chitinase domain; PKD domain;
Q9Y6Q1	Calpain-6 OS=Homo sapiens OX=9606 GN=CAPN6	CAPN6	74.576	-2	1.2	1	1	1	0.824	0.868	1.308	1.507		0.949		1.587		cytoplasm	GO:0050794 regulation of cellular process; GO:0016043 cellular component organization; GO:0033043 regulation of organelle organization; GO:0044238 primary metabolic process; GO:0007017 microtubule-based process; GO:0071704 organic substance metabolic process; GO:0000226 microtubule cytoskeleton organization; GO:0008152 metabolic process; GO:0050789 regulation of biological process; GO:0006996 org…	GO:0043229 intracellular organelle; GO:0099513 polymeric cytoskeletal fiber; GO:0005874 microtubule; GO:0043232 intracellular non-membrane-bounded organelle; GO:0044430 cytoskeletal part; GO:0005737 cytoplasm; GO:0044446 intracellular organelle part; GO:0099512 supramolecular fiber; GO:0044424 intracellular part; GO:0005829 cytosol; GO:0099080 supramolecular complex; GO:0005623 cell; GO:0005819 s…	GO:0004175 endopeptidase activity; GO:0004198 calcium-dependent cysteine-type endopeptidase activity; GO:0008233 peptidase activity; GO:0008092 cytoskeletal protein binding; GO:0003824 catalytic activity; GO:0008017 microtubule binding; GO:0005488 binding; GO:0015631 tubulin binding; GO:0070011 peptidase activity, acting on L-amino acid peptides; GO:0005515 protein binding; GO:0016787 hydrolase a…	K08575			IPR022683; IPR033884; IPR033883; IPR022682; IPR000008; IPR001300;	"Peptidase C2, calpain, domain III; Calpain C2 domain; Calpain subdomain III; Peptidase C2, calpain, large subunit, domain III; C2 domain; Peptidase C2, calpain, catalytic domain; "
O14763	Tumor necrosis factor receptor superfamily member 10B OS=Homo sapiens OX=9606 GN=TNFRSF10B	TNFRSF10B	47.878	7.0237	10.9	4	4	4	0.786	0.883	1.329	1.505		0.89		1.691		plasma membrane	GO:0044700 single organism signaling; GO:0010941 regulation of cell death; GO:0032270 positive regulation of cellular protein metabolic process; GO:0007166 cell surface receptor signaling pathway; GO:1901224 positive regulation of NIK/NF-kappaB signaling; GO:0071345 cellular response to cytokine stimulus; GO:0009607 response to biotic stimulus; GO:0071900 regulation of protein serine/threonine ki…	GO:0016020 membrane; GO:0031226 intrinsic component of plasma membrane; GO:0044459 plasma membrane part; GO:0005622 intracellular; GO:0044425 membrane part; GO:0044464 cell part; GO:0071944 cell periphery; GO:0031224 intrinsic component of membrane; GO:0009986 cell surface; GO:0005887 integral component of plasma membrane; GO:0005623 cell; GO:0016021 integral component of membrane; GO:0005886 pla…	GO:0038023 signaling receptor activity; GO:0045569 TRAIL binding; GO:0060089 molecular transducer activity; GO:0004872 receptor activity; GO:0005035 death receptor activity; GO:0005031 tumor necrosis factor-activated receptor activity; GO:0005488 binding; GO:0005515 protein binding; GO:0004888 transmembrane signaling receptor activity; GO:0004871 signal transducer activity; GO:0099600 transmembra…	K04722	TNFRSF10; tumor necrosis factor receptor superfamily member 10	hsa05162 Measles - Homo sapiens (human); hsa04650 Natural killer cell mediated cytotoxicity - Homo sapiens (human); hsa04210 Apoptosis - Homo sapiens (human); hsa04115 p53 signaling pathway - Homo sapiens (human); hsa04217 Necroptosis - Homo sapiens (human); hsa04060 Cytokine-cytokine receptor interaction - Homo sapiens (human); hsa05164 Influenza A - Homo sapiens (human);	IPR001368; IPR000488; IPR034029; IPR034024; IPR011029;	"TNFR/NGFR cysteine-rich region; Death domain; Tumour necrosis factor receptor 10A/B, death domain; Tumor necrosis factor receptor 10, N-terminal; Death-like domain; "
P36897	TGF-beta receptor type-1 OS=Homo sapiens OX=9606 GN=TGFBR1	TGFBR1	55.959	9.6566	5.6	2	2	2	0.743	0.9	1.354	1.504		0.826		1.822		endoplasmic reticulum	GO:0044700 single organism signaling; GO:0010941 regulation of cell death; GO:0090130 tissue migration; GO:0048732 gland development; GO:0030199 collagen fibril organization; GO:0022414 reproductive process; GO:0043009 chordate embryonic development; GO:0060415 muscle tissue morphogenesis; GO:0009891 positive regulation of biosynthetic process; GO:0044237 cellular metabolic process; GO:0045927 po…	GO:0016020 membrane; GO:0061695 transferase complex, transferring phosphorus-containing groups; GO:0031410 cytoplasmic vesicle; GO:0098857 membrane microdomain; GO:0030054 cell junction; GO:0071944 cell periphery; GO:0005737 cytoplasm; GO:0031982 vesicle; GO:0031224 intrinsic component of membrane; GO:0032991 macromolecular complex; GO:0044424 intracellular part; GO:1902554 serine/threonine prote…	GO:0005025 transforming growth factor beta receptor activity, type I; GO:1901265 nucleoside phosphate binding; GO:0016773 phosphotransferase activity, alcohol group as acceptor; GO:0019838 growth factor binding; GO:0005102 receptor binding; GO:0005160 transforming growth factor beta receptor binding; GO:0005515 protein binding; GO:0004672 protein kinase activity; GO:0004702 signal transducer, dow…	K04674	TGFBR1; TGF-beta receptor type-1 [EC:2.7.11.30]	hsa05142 Chagas disease (American trypanosomiasis) - Homo sapiens (human); hsa04218 Cellular senescence - Homo sapiens (human); hsa04371 Apelin signaling pathway - Homo sapiens (human); hsa05220 Chronic myeloid leukemia - Homo sapiens (human); hsa04060 Cytokine-cytokine receptor interaction - Homo sapiens (human); hsa04350 TGF-beta signaling pathway - Homo sapiens (human); hsa05225 Hepatocellular…	IPR000472; IPR000719; IPR011009; IPR003605;	Activin types I and II receptor domain; Protein kinase domain; Protein kinase-like domain; GS domain;
O43752	Syntaxin-6 OS=Homo sapiens OX=9606 GN=STX6	STX6	29.176	77.535	49.8	8	12	8	0.836	0.878	1.319	1.502	5.8273e-08	0.952	0.82278	1.578	1.6333e-08	cytoplasm	GO:0090174 organelle membrane fusion; GO:0046907 intracellular transport; GO:0016043 cellular component organization; GO:0010256 endomembrane system organization; GO:0044699 single-organism process; GO:0048193 Golgi vesicle transport; GO:0022406 membrane docking; GO:0015031 protein transport; GO:0090161 Golgi ribbon formation; GO:0060341 regulation of cellular localization; GO:0051234 establishme…	GO:0016020 membrane; GO:0031090 organelle membrane; GO:0005737 cytoplasm; GO:0044433 cytoplasmic vesicle part; GO:0032991 macromolecular complex; GO:0032588 trans-Golgi network membrane; GO:0005623 cell; GO:0044422 organelle part; GO:0005769 early endosome; GO:0070382 exocytic vesicle; GO:0005654 nucleoplasm; GO:0031301 integral component of organelle membrane; GO:0008021 synaptic vesicle; GO:003…	GO:0000149 SNARE binding; GO:0005484 SNAP receptor activity; GO:0005515 protein binding; GO:0019905 syntaxin binding; GO:0005488 binding;	K08498	STX6; syntaxin 6	hsa04130 SNARE interactions in vesicular transport - Homo sapiens (human);	IPR000727; IPR010989; IPR015260;	"Target SNARE coiled-coil homology domain; SNARE; Syntaxin 6, N-terminal; "
P16070	CD44 antigen OS=Homo sapiens OX=9606 GN=CD44	CD44	81.537	37.43	11.1	9	29	9	0.828	0.867	1.296	1.495	1e-32	0.955	0.70356	1.565	1e-32	extr_plas	GO:0044700 single organism signaling; GO:0010941 regulation of cell death; GO:0045321 leukocyte activation; GO:0032270 positive regulation of cellular protein metabolic process; GO:0007166 cell surface receptor signaling pathway; GO:0070486 leukocyte aggregation; GO:0071345 cellular response to cytokine stimulus; GO:0030203 glycosaminoglycan metabolic process; GO:0022610 biological adhesion; GO:0…	GO:0016020 membrane; GO:0044421 extracellular region part; GO:0031090 organelle membrane; GO:0031410 cytoplasmic vesicle; GO:0030054 cell junction; GO:0071944 cell periphery; GO:0005737 cytoplasm; GO:0031982 vesicle; GO:0044433 cytoplasmic vesicle part; GO:0032991 macromolecular complex; GO:0031224 intrinsic component of membrane; GO:0044424 intracellular part; GO:0005887 integral component of pl…	GO:0097367 carbohydrate derivative binding; GO:0005488 binding; GO:0005540 hyaluronic acid binding; GO:0044877 macromolecular complex binding; GO:0005515 protein binding; GO:0005518 collagen binding; GO:0005539 glycosaminoglycan binding; GO:0032403 protein complex binding;	K06256	CD44; CD44 antigen	hsa05205 Proteoglycans in cancer - Homo sapiens (human); hsa05206 MicroRNAs in cancer - Homo sapiens (human); hsa05169 Epstein-Barr virus infection - Homo sapiens (human); hsa04512 ECM-receptor interaction - Homo sapiens (human); hsa04640 Hematopoietic cell lineage - Homo sapiens (human); hsa05131 Shigellosis - Homo sapiens (human);	IPR016187; IPR000538; IPR016186;	C-type lectin fold; Link domain; C-type lectin-like/link domain;
Q9UJG1	Motile sperm domain-containing protein 1 OS=Homo sapiens OX=9606 GN=MOSPD1	MOSPD1	24.086	1.0815	4.2	1	1	1	0.863	0.858	1.281	1.493		1.006		1.484		plasma membrane	GO:0050794 regulation of cellular process; GO:0060255 regulation of macromolecule metabolic process; GO:0019219 regulation of nucleobase-containing compound metabolic process; GO:0009891 positive regulation of biosynthetic process; GO:0048523 negative regulation of cellular process; GO:0031324 negative regulation of cellular metabolic process; GO:0048519 negative regulation of biological process;…	GO:0043226 organelle; GO:0043231 intracellular membrane-bounded organelle; GO:0043229 intracellular organelle; GO:0016020 membrane; GO:0005634 nucleus; GO:0044425 membrane part; GO:0044464 cell part; GO:0005622 intracellular; GO:0005737 cytoplasm; GO:0048471 perinuclear region of cytoplasm; GO:0031224 intrinsic component of membrane; GO:0044424 intracellular part; GO:0043227 membrane-bounded orga…					IPR008962; IPR000535;	PapD-like; Major sperm protein (MSP) domain;
P55290	Cadherin-13 OS=Homo sapiens OX=9606 GN=CDH13	CDH13	78.286	1.7903	1.7	1	1	1	0.859	0.86	1.283	1.492		0.999		1.494		endoplasmic reticulum	GO:0060627 regulation of vesicle-mediated transport; GO:0044085 cellular component biogenesis; GO:0044700 single organism signaling; GO:0050850 positive regulation of calcium-mediated signaling; GO:0090130 tissue migration; GO:0030335 positive regulation of cell migration; GO:0009891 positive regulation of biosynthetic process; GO:0008285 negative regulation of cell proliferation; GO:0055098 resp…	GO:0016020 membrane; GO:0005615 extracellular space; GO:0044421 extracellular region part; GO:0009897 external side of plasma membrane; GO:0098857 membrane microdomain; GO:0030054 cell junction; GO:0071944 cell periphery; GO:0031982 vesicle; GO:0005737 cytoplasm; GO:0031224 intrinsic component of membrane; GO:0044424 intracellular part; GO:0005623 cell; GO:0070062 extracellular exosome; GO:009859…	GO:0042562 hormone binding; GO:0043167 ion binding; GO:0046983 protein dimerization activity; GO:0044877 macromolecular complex binding; GO:0005515 protein binding; GO:0071813 lipoprotein particle binding; GO:0050839 cell adhesion molecule binding; GO:0030169 low-density lipoprotein particle binding; GO:0042802 identical protein binding; GO:0005488 binding; GO:0042803 protein homodimerization act…	K06808			IPR015919; IPR014868; IPR002126;	Cadherin-like; Cadherin prodomain; Cadherin;
Q03405	Urokinase plasminogen activator surface receptor OS=Homo sapiens OX=9606 GN=PLAUR	PLAUR	36.978	44.068	30.1	6	7	6	0.757	0.903	1.346	1.491	0.0065974	0.838	0.069423	1.778	0.00159838	extracellular	GO:0044700 single organism signaling; GO:0010941 regulation of cell death; GO:0007596 blood coagulation; GO:0065008 regulation of biological quality; GO:0045321 leukocyte activation; GO:0032270 positive regulation of cellular protein metabolic process; GO:0007166 cell surface receptor signaling pathway; GO:0044255 cellular lipid metabolic process; GO:0010821 regulation of mitochondrion organizati…	GO:0016020 membrane; GO:0044421 extracellular region part; GO:0031090 organelle membrane; GO:0071437 invadopodium; GO:0019898 extrinsic component of membrane; GO:0005737 cytoplasm; GO:0044433 cytoplasmic vesicle part; GO:0071438 invadopodium membrane; GO:0005887 integral component of plasma membrane; GO:0005623 cell; GO:0044422 organelle part; GO:0070062 extracellular exosome; GO:0005925 focal ad…	GO:0038023 signaling receptor activity; GO:0060089 molecular transducer activity; GO:0004872 receptor activity; GO:0005102 receptor binding; GO:0005488 binding; GO:0019904 protein domain specific binding; GO:0005515 protein binding; GO:0030377 urokinase plasminogen activator receptor activity; GO:0004871 signal transducer activity; GO:0019899 enzyme binding;	K03985	PLAUR; plasminogen activator, urokinase receptor	hsa04610 Complement and coagulation cascades - Homo sapiens (human); hsa05205 Proteoglycans in cancer - Homo sapiens (human);	IPR016054;	Ly-6 antigen/uPA receptor-like;
Q9Y4K0	Lysyl oxidase homolog 2 OS=Homo sapiens OX=9606 GN=LOXL2	LOXL2	86.724	8.1849	7.4	7	8	7	0.905	0.845	1.254	1.484	0.0111245	1.071	0.47582	1.386	0.056997	extracellular	GO:0090130 tissue migration; GO:0030199 collagen fibril organization; GO:0097659 nucleic acid-templated transcription; GO:0044237 cellular metabolic process; GO:0022610 biological adhesion; GO:0001525 angiogenesis; GO:0043542 endothelial cell migration; GO:0008152 metabolic process; GO:0051240 positive regulation of multicellular organismal process; GO:0007155 cell adhesion; GO:0010558 negative r…	GO:0043229 intracellular organelle; GO:0016020 membrane; GO:0005615 extracellular space; GO:0044421 extracellular region part; GO:0043232 intracellular non-membrane-bounded organelle; GO:0044446 intracellular organelle part; GO:0031981 nuclear lumen; GO:0044424 intracellular part; GO:0005623 cell; GO:0005576 extracellular region; GO:0044420 extracellular matrix component; GO:0044422 organelle par…	GO:0042393 histone binding; GO:0003714 transcription corepressor activity; GO:0035064 methylated histone binding; GO:0043167 ion binding; GO:0038024 cargo receptor activity; GO:0005515 protein binding; GO:0005044 scavenger receptor activity; GO:0003682 chromatin binding; GO:0005507 copper ion binding; GO:0003712 transcription cofactor activity; GO:0004720 protein-lysine 6-oxidase activity; GO:001…	K00280			IPR001190; IPR017448;	SRCR domain; SRCR-like domain;
Q8TAA9	Vang-like protein 1 OS=Homo sapiens OX=9606 GN=VANGL1	VANGL1	59.974	33.4	5.7	3	3	3	1.027	0.798	1.184	1.484		1.287		1.153		plasma membrane	GO:0050794 regulation of cellular process; GO:0044700 single organism signaling; GO:0044707 single-multicellular organism process; GO:0090175 regulation of establishment of planar polarity; GO:0007166 cell surface receptor signaling pathway; GO:0044699 single-organism process; GO:0050896 response to stimulus; GO:0051239 regulation of multicellular organismal process; GO:0035567 non-canonical Wnt …	GO:0016020 membrane; GO:0044459 plasma membrane part; GO:0044464 cell part; GO:0071944 cell periphery; GO:0044425 membrane part; GO:0031224 intrinsic component of membrane; GO:0005623 cell; GO:0016021 integral component of membrane; GO:0016328 lateral plasma membrane; GO:0005886 plasma membrane;	GO:0005515 protein binding; GO:0005488 binding;	K04510	VANGL; vang-like	hsa04310 Wnt signaling pathway - Homo sapiens (human);
Q75N03	E3 ubiquitin-protein ligase Hakai OS=Homo sapiens OX=9606 GN=CBLL1	CBLL1	54.519	6.8691	6.5	3	3	2	0.838	0.871	1.292	1.483		0.962		1.542		nucleus	GO:0044409 entry into host; GO:0060627 regulation of vesicle-mediated transport; GO:0050794 regulation of cellular process; GO:0030335 positive regulation of cell migration; GO:0007162 negative regulation of cell adhesion; GO:0045807 positive regulation of endocytosis; GO:0040017 positive regulation of locomotion; GO:0051806 entry into cell of other organism involved in symbiotic interaction; GO:…	GO:0043229 intracellular organelle; GO:0044446 intracellular organelle part; GO:0005737 cytoplasm; GO:0032991 macromolecular complex; GO:0031981 nuclear lumen; GO:0044424 intracellular part; GO:1990234 transferase complex; GO:0016604 nuclear body; GO:0005829 cytosol; GO:0005623 cell; GO:0044422 organelle part; GO:0043231 intracellular membrane-bounded organelle; GO:0043226 organelle; GO:0031974 m…	GO:0019787 ubiquitin-like protein transferase activity; GO:0043167 ion binding; GO:0005515 protein binding; GO:0061659 ubiquitin-like protein ligase activity; GO:0008270 zinc ion binding; GO:1901363 heterocyclic compound binding; GO:0097159 organic cyclic compound binding; GO:0061630 ubiquitin protein ligase activity; GO:0042802 identical protein binding; GO:0046914 transition metal ion binding; …	K15685			IPR001841; IPR013083; IPR013087;	"Zinc finger, RING-type; Zinc finger, RING/FYVE/PHD-type; Zinc finger C2H2-type/integrase DNA-binding domain; "
Q9Y6U3	Adseverin OS=Homo sapiens OX=9606 GN=SCIN	SCIN	80.488	1.6443	2.7	2	2	2	1.01	0.805	1.194	1.483		1.255		1.182		cytoplasm	GO:0030833 regulation of actin filament polymerization; GO:0065008 regulation of biological quality; GO:0010941 regulation of cell death; GO:0032273 positive regulation of protein polymerization; GO:0030835 negative regulation of actin filament depolymerization; GO:0051129 negative regulation of cellular component organization; GO:0045637 regulation of myeloid cell differentiation; GO:0051046 reg…	GO:0044421 extracellular region part; GO:0098862 cluster of actin-based cell projections; GO:0005903 brush border; GO:0005938 cell cortex; GO:0030054 cell junction; GO:0071944 cell periphery; GO:0031982 vesicle; GO:0005737 cytoplasm; GO:0099568 cytoplasmic region; GO:0032991 macromolecular complex; GO:0044424 intracellular part; GO:0005623 cell; GO:0044422 organelle part; GO:0043228 non-membrane-…	GO:0051015 actin filament binding; GO:1901981 phosphatidylinositol phosphate binding; GO:0005545 1-phosphatidylinositol binding; GO:0043167 ion binding; GO:0044877 macromolecular complex binding; GO:0005515 protein binding; GO:0001786 phosphatidylserine binding; GO:1902936 phosphatidylinositol bisphosphate binding; GO:0008092 cytoskeletal protein binding; GO:0072341 modified amino acid binding; G…	K05768	GSN; gelsolin	hsa04666 Fc gamma R-mediated phagocytosis - Homo sapiens (human); hsa04810 Regulation of actin cytoskeleton - Homo sapiens (human); hsa05203 Viral carcinogenesis - Homo sapiens (human);	IPR029006; IPR007123;	ADF-H/Gelsolin-like domain; Gelsolin-like domain;
Q86V85	Integral membrane protein GPR180 OS=Homo sapiens OX=9606 GN=GPR180	GPR180	49.395	35.986	9.5	3	3	3	0.827	0.876	1.298	1.482		0.944		1.57		plasma membrane	GO:0007186 G-protein coupled receptor signaling pathway; GO:0050794 regulation of cellular process; GO:0044700 single organism signaling; GO:0051716 cellular response to stimulus; GO:0007165 signal transduction; GO:0042221 response to chemical; GO:0050789 regulation of biological process; GO:0007154 cell communication; GO:0019236 response to pheromone; GO:0044699 single-organism process; GO:00100…	GO:0016020 membrane; GO:0070062 extracellular exosome; GO:0043226 organelle; GO:0044421 extracellular region part; GO:0044425 membrane part; GO:0031982 vesicle; GO:1903561 extracellular vesicle; GO:0031224 intrinsic component of membrane; GO:0043227 membrane-bounded organelle; GO:0016021 integral component of membrane; GO:0005576 extracellular region; GO:0043230 extracellular organelle;					IPR019336;	"Intimal thickness related receptor, IRP; "
Q92504	Zinc transporter SLC39A7 OS=Homo sapiens OX=9606 GN=SLC39A7	SLC39A7	50.117	5.8825	3	1	3	1	0.835	0.873	1.293	1.481	0.0039577	0.956	0.24072	1.549	0.00121811	plasma membrane	GO:0065008 regulation of biological quality; GO:0034220 ion transmembrane transport; GO:0072511 divalent inorganic cation transport; GO:0055076 transition metal ion homeostasis; GO:0072503 cellular divalent inorganic cation homeostasis; GO:0030001 metal ion transport; GO:0030003 cellular cation homeostasis; GO:0044699 single-organism process; GO:0055082 cellular chemical homeostasis; GO:0055069 z…	GO:0043229 intracellular organelle; GO:0016020 membrane; GO:0042175 nuclear outer membrane-endoplasmic reticulum membrane network; GO:0005783 endoplasmic reticulum; GO:0044446 intracellular organelle part; GO:0005737 cytoplasm; GO:0031224 intrinsic component of membrane; GO:0031981 nuclear lumen; GO:0012505 endomembrane system; GO:0044424 intracellular part; GO:0005623 cell; GO:0016021 integral c…	GO:0046873 metal ion transmembrane transporter activity; GO:0072509 divalent inorganic cation transmembrane transporter activity; GO:0015075 ion transmembrane transporter activity; GO:0005488 binding; GO:0005385 zinc ion transmembrane transporter activity; GO:0046915 transition metal ion transmembrane transporter activity; GO:0022892 substrate-specific transporter activity; GO:0005515 protein bin…	K14713
O95166	Gamma-aminobutyric acid receptor-associated protein OS=Homo sapiens OX=9606 GN=GABARAP	GABARAP	13.918	1.7703	15.4	3	3	2	0.942	0.832	1.232	1.481		1.132		1.308		nucleus	GO:0050794 regulation of cellular process; GO:0044700 single organism signaling; GO:0046907 intracellular transport; GO:0016043 cellular component organization; GO:0097191 extrinsic apoptotic signaling pathway; GO:0008625 extrinsic apoptotic signaling pathway via death domain receptors; GO:0097190 apoptotic signaling pathway; GO:0007166 cell surface receptor signaling pathway; GO:0097352 autophag…	GO:0005790 smooth endoplasmic reticulum; GO:0016020 membrane; GO:0005783 endoplasmic reticulum; GO:0005874 microtubule; GO:0031090 organelle membrane; GO:0031410 cytoplasmic vesicle; GO:0071944 cell periphery; GO:0031982 vesicle; GO:0005737 cytoplasm; GO:0036126 sperm flagellum; GO:0097729 9+2 motile cilium; GO:0032991 macromolecular complex; GO:0099512 supramolecular fiber; GO:0044424 intracellu…	GO:0050811 GABA receptor binding; GO:0008092 cytoskeletal protein binding; GO:0031625 ubiquitin protein ligase binding; GO:0005102 receptor binding; GO:0008017 microtubule binding; GO:0005488 binding; GO:0015631 tubulin binding; GO:0005515 protein binding; GO:0048487 beta-tubulin binding; GO:0044389 ubiquitin-like protein ligase binding; GO:0019899 enzyme binding;	K08341	GABARAP; GABA(A) receptor-associated protein	hsa04371 Apelin signaling pathway - Homo sapiens (human); hsa04727 GABAergic synapse - Homo sapiens (human); hsa04137 Mitophagy - animal - Homo sapiens (human); hsa04621 NOD-like receptor signaling pathway - Homo sapiens (human); hsa05167 Kaposi's sarcoma-associated herpesvirus infection - Homo sapiens (human); hsa04068 FoxO signaling pathway - Homo sapiens (human); hsa04140 Autophagy - animal - …	IPR029071;	Ubiquitin-related domain;
Q03519	Antigen peptide transporter 2 OS=Homo sapiens OX=9606 GN=TAP2	TAP2	75.663	39.83	10.2	5	6	4	1.062	0.786	1.163	1.48	0.117303	1.351	0.174302	1.095	0.49354	plasma membrane	GO:1990668 vesicle fusion with endoplasmic reticulum-Golgi intermediate compartment (ERGIC) membrane; GO:0065008 regulation of biological quality; GO:0046968 peptide antigen transport; GO:0002428 antigen processing and presentation of peptide antigen via MHC class Ib; GO:0044699 single-organism process; GO:0002476 antigen processing and presentation of endogenous peptide antigen via MHC class Ib;…	GO:0016020 membrane; GO:0042175 nuclear outer membrane-endoplasmic reticulum membrane network; GO:0005783 endoplasmic reticulum; GO:0031090 organelle membrane; GO:0031410 cytoplasmic vesicle; GO:0098796 membrane protein complex; GO:0044216 other organism cell; GO:0031982 vesicle; GO:0005737 cytoplasm; GO:0044433 cytoplasmic vesicle part; GO:0032991 macromolecular complex; GO:0031224 intrinsic com…	GO:0046978 TAP1 binding; GO:0046977 TAP binding; GO:1901265 nucleoside phosphate binding; GO:0023029 MHC class Ib protein binding; GO:0005102 receptor binding; GO:0015399 primary active transmembrane transporter activity; GO:0022892 substrate-specific transporter activity; GO:0016817 hydrolase activity, acting on acid anhydrides; GO:0016787 hydrolase activity; GO:0005515 protein binding; GO:00168…	K05654	ABCB3; ATP-binding cassette, subfamily B (MDR/TAP), member 3	hsa04612 Antigen processing and presentation - Homo sapiens (human); hsa05168 Herpes simplex infection - Homo sapiens (human); hsa05340 Primary immunodeficiency - Homo sapiens (human); hsa02010 ABC transporters - Homo sapiens (human); hsa04145 Phagosome - Homo sapiens (human);	IPR003593; IPR003439; IPR027417; IPR011527;	"AAA+ ATPase domain; ABC transporter-like; P-loop containing nucleoside triphosphate hydrolase; ABC transporter type 1, transmembrane domain; "
P0C221	Coiled-coil domain-containing protein 175 OS=Homo sapiens OX=9606 GN=CCDC175	CCDC175	93.625	1.7395	1.1	1	1	1	0.73	0.915	1.352	1.478		0.798		1.852		cytoplasm
Q5T8D3	Acyl-CoA-binding domain-containing protein 5 OS=Homo sapiens OX=9606 GN=ACBD5	ACBD5	60.091	23.517	16.3	7	8	7	0.846	0.882	1.301	1.475	0.00099652	0.959	0.7116	1.538	0.0032791	cytoplasm	GO:0044763 single-organism cellular process; GO:0044699 single-organism process; GO:0044255 cellular lipid metabolic process; GO:0044238 primary metabolic process; GO:0006914 autophagy; GO:0044237 cellular metabolic process; GO:0071704 organic substance metabolic process; GO:0051234 establishment of localization; GO:0006810 transport; GO:0008152 metabolic process; GO:0030242 pexophagy; GO:0044710…	GO:0016020 membrane; GO:0031090 organelle membrane; GO:0005737 cytoplasm; GO:0044438 microbody part; GO:0031224 intrinsic component of membrane; GO:0044424 intracellular part; GO:0005623 cell; GO:0044422 organelle part; GO:0005778 peroxisomal membrane; GO:0031974 membrane-enclosed lumen; GO:0005654 nucleoplasm; GO:0070013 intracellular organelle lumen; GO:0044425 membrane part; GO:0044464 cell pa…	GO:0000062 fatty-acyl-CoA binding; GO:0005488 binding; GO:0043167 ion binding; GO:0008289 lipid binding; GO:0043168 anion binding; GO:0048037 cofactor binding; GO:1901681 sulfur compound binding; GO:0050662 coenzyme binding;				IPR000582; IPR014352;	"Acyl-CoA-binding protein, ACBP; FERM/acyl-CoA-binding protein, 3-helical bundle; "
O14672	Disintegrin and metalloproteinase domain-containing protein 10 OS=Homo sapiens OX=9606 GN=ADAM10	ADAM10	84.141	28.904	13.4	8	9	8	0.871	0.861	1.27	1.475	0.00081844	1.012	0.89864	1.458	0.00125852	plasma membrane	GO:0044700 single organism signaling; GO:0030335 positive regulation of cell migration; GO:0045321 leukocyte activation; GO:0007166 cell surface receptor signaling pathway; GO:0043009 chordate embryonic development; GO:0044237 cellular metabolic process; GO:0045927 positive regulation of growth; GO:0001558 regulation of cell growth; GO:0008152 metabolic process; GO:0032879 regulation of localizat…	GO:0016020 membrane; GO:0044421 extracellular region part; GO:0097038 perinuclear endoplasmic reticulum; GO:0031090 organelle membrane; GO:0005737 cytoplasm; GO:0044433 cytoplasmic vesicle part; GO:0005623 cell; GO:0044422 organelle part; GO:0070062 extracellular exosome; GO:0005925 focal adhesion; GO:0005622 intracellular; GO:0099503 secretory vesicle; GO:0014069 postsynaptic density; GO:0030055…	GO:0004222 metalloendopeptidase activity; GO:0008233 peptidase activity; GO:0005102 receptor binding; GO:0043167 ion binding; GO:0046983 protein dimerization activity; GO:0044877 macromolecular complex binding; GO:0019901 protein kinase binding; GO:0008237 metallopeptidase activity; GO:0005178 integrin binding; GO:0016787 hydrolase activity; GO:0005515 protein binding; GO:0019900 kinase binding; …	K06704	ADAM10; disintegrin and metalloproteinase domain-containing protein 10 [EC:3.4.24.81]	hsa05120 Epithelial cell signaling in Helicobacter pylori infection - Homo sapiens (human); hsa05010 Alzheimer's disease - Homo sapiens (human);	IPR034025; IPR024079; IPR002870; IPR001762; IPR001590;	"ADAM10/ADAM17 catalytic domain; Metallopeptidase, catalytic domain; Peptidase M12B, propeptide; Disintegrin domain; Peptidase M12B, ADAM/reprolysin; "
Q16352	Alpha-internexin OS=Homo sapiens OX=9606 GN=INA	INA	55.39	110.02	40.1	19	25	18	0.854	0.873	1.286	1.473	7.96918e-13	0.978	0.3195	1.506	9.20264e-13	nucleus	GO:0007399 nervous system development; GO:0032502 developmental process; GO:0016043 cellular component organization; GO:0044707 single-multicellular organism process; GO:0030901 midbrain development; GO:0045104 intermediate filament cytoskeleton organization; GO:0007420 brain development; GO:0048731 system development; GO:0045103 intermediate filament-based process; GO:0048869 cellular developmen…	GO:0016020 membrane; GO:0005615 extracellular space; GO:0044421 extracellular region part; GO:0031090 organelle membrane; GO:0005737 cytoplasm; GO:0032991 macromolecular complex; GO:0099512 supramolecular fiber; GO:0044424 intracellular part; GO:0099080 supramolecular complex; GO:0005623 cell; GO:0036464 cytoplasmic ribonucleoprotein granule; GO:0044422 organelle part; GO:0043228 non-membrane-bou…	GO:0005200 structural constituent of cytoskeleton; GO:0005198 structural molecule activity;	K07608			IPR006821;	"Intermediate filament head, DNA-binding domain; "
Q9P2B2	Prostaglandin F2 receptor negative regulator OS=Homo sapiens OX=9606 GN=PTGFRN	PTGFRN	98.555	49.107	19.9	18	22	18	0.828	0.875	1.287	1.471	1.1375e-11	0.946	0.67024	1.554	1.1205e-10	extracellular	GO:0016043 cellular component organization; GO:0034389 lipid particle organization; GO:0009987 cellular process; GO:0006996 organelle organization; GO:0071840 cellular component organization or biogenesis;	GO:0043229 intracellular organelle; GO:0016020 membrane; GO:0042175 nuclear outer membrane-endoplasmic reticulum membrane network; GO:0005783 endoplasmic reticulum; GO:0071944 cell periphery; GO:0044446 intracellular organelle part; GO:0005737 cytoplasm; GO:0031224 intrinsic component of membrane; GO:0012505 endomembrane system; GO:0044424 intracellular part; GO:0005623 cell; GO:0016021 integral …	GO:0005515 protein binding; GO:0005488 binding;	K06729			IPR007110; IPR013783; IPR003599; IPR013106;	Immunoglobulin-like domain; Immunoglobulin-like fold; Immunoglobulin subtype; Immunoglobulin V-set domain;
O95164	Ubiquitin-like protein 3 OS=Homo sapiens OX=9606 GN=UBL3	UBL3	13.157	2.3691	10.3	1	1	1	0.799	0.891	1.309	1.469		0.897		1.638		cytoplasm		GO:0016020 membrane; GO:0070062 extracellular exosome; GO:0043226 organelle; GO:0044421 extracellular region part; GO:0071944 cell periphery; GO:0005622 intracellular; GO:0044464 cell part; GO:0031982 vesicle; GO:1903561 extracellular vesicle; GO:0005623 cell; GO:0043227 membrane-bounded organelle; GO:0005576 extracellular region; GO:0043230 extracellular organelle; GO:0005886 plasma membrane;	GO:0005515 protein binding; GO:0005488 binding;				IPR029071; IPR000626;	Ubiquitin-related domain; Ubiquitin domain;
Q15011	Homocysteine-responsive endoplasmic reticulum-resident ubiquitin-like domain member 1 protein OS=Homo sapiens OX=9606 GN=HERPUD1	HERPUD1	43.719	4.5204	4.9	2	3	2	0.823	0.882	1.296	1.469		0.933		1.575		nucleus	GO:0044700 single organism signaling; GO:0065008 regulation of biological quality; GO:0010941 regulation of cell death; GO:0032270 positive regulation of cellular protein metabolic process; GO:0032436 positive regulation of proteasomal ubiquitin-dependent protein catabolic process; GO:0036503 ERAD pathway; GO:1905897 regulation of response to endoplasmic reticulum stress; GO:0044237 cellular meta…	GO:0043229 intracellular organelle; GO:0016020 membrane; GO:0042175 nuclear outer membrane-endoplasmic reticulum membrane network; GO:0005783 endoplasmic reticulum; GO:0044446 intracellular organelle part; GO:0016234 inclusion body; GO:0005737 cytoplasm; GO:0034703 cation channel complex; GO:0032991 macromolecular complex; GO:0031224 intrinsic component of membrane; GO:0012505 endomembrane system…	GO:0044325 ion channel binding; GO:0005515 protein binding; GO:0005488 binding;	K14027	HERPUD1; homocysteine-responsive endoplasmic reticulum-resident ubiquitin-like domain member 1 protein	hsa04141 Protein processing in endoplasmic reticulum - Homo sapiens (human);	IPR029071; IPR000626;	Ubiquitin-related domain; Ubiquitin domain;
P53985	Monocarboxylate transporter 1 OS=Homo sapiens OX=9606 GN=SLC16A1	SLC16A1	53.944	83.345	12.8	5	6	5	0.833	0.878	1.29	1.469	0.0142571	0.949	0.7511	1.549	0.062219	plasma membrane	GO:0015850 organic hydroxy compound transport; GO:0065008 regulation of biological quality; GO:0051674 localization of cell; GO:0042593 glucose homeostasis; GO:0050796 regulation of insulin secretion; GO:0023051 regulation of signaling; GO:0051780 behavioral response to nutrient; GO:0044699 single-organism process; GO:0051046 regulation of secretion; GO:0044237 cellular metabolic process; GO:0051…	GO:0016020 membrane; GO:0044421 extracellular region part; GO:0071944 cell periphery; GO:0030054 cell junction; GO:0031982 vesicle; GO:0005737 cytoplasm; GO:0031224 intrinsic component of membrane; GO:0044424 intracellular part; GO:0005887 integral component of plasma membrane; GO:0005623 cell; GO:0044422 organelle part; GO:0043228 non-membrane-bounded organelle; GO:0005856 cytoskeleton; GO:00700…	GO:0005342 organic acid transmembrane transporter activity; GO:0022804 active transmembrane transporter activity; GO:0015291 secondary active transmembrane transporter activity; GO:0015075 ion transmembrane transporter activity; GO:0015293 symporter activity; GO:0046983 protein dimerization activity; GO:1901618 organic hydroxy compound transmembrane transporter activity; GO:0022892 substrate-spec…	K08179			IPR020846;	Major facilitator superfamily domain;
O75054	Immunoglobulin superfamily member 3 OS=Homo sapiens OX=9606 GN=IGSF3	IGSF3	135.19	59.386	8.5	8	8	8	0.883	0.859	1.261	1.468	0.0015647	1.028	0.92918	1.428	0.00040147	plasma membrane	GO:0050794 regulation of cellular process; GO:0044700 single organism signaling; GO:0032502 developmental process; GO:0051716 cellular response to stimulus; GO:0044707 single-multicellular organism process; GO:0035272 exocrine system development; GO:0048732 gland development; GO:0007166 cell surface receptor signaling pathway; GO:0048731 system development; GO:0044699 single-organism process; GO:…	GO:0016020 membrane; GO:0071944 cell periphery; GO:0044425 membrane part; GO:0044464 cell part; GO:0031224 intrinsic component of membrane; GO:0009986 cell surface; GO:0005623 cell; GO:0016021 integral component of membrane; GO:0005886 plasma membrane;	GO:0005515 protein binding; GO:0005488 binding;	K06522			IPR003598; IPR007110; IPR013783; IPR013106; IPR003599;	Immunoglobulin subtype 2; Immunoglobulin-like domain; Immunoglobulin-like fold; Immunoglobulin V-set domain; Immunoglobulin subtype;
Q9GZP8	Immortalization up-regulated protein OS=Homo sapiens OX=9606 GN=IMUP	IMUP	10.897	3.7515	17	2	2	2	1.061	0.79	1.16	1.468	0.085297	1.343	0.079559	1.093	0.45816	nucleus		GO:0016020 membrane; GO:0043229 intracellular organelle; GO:0071944 cell periphery; GO:0005737 cytoplasm; GO:0044424 intracellular part; GO:0005829 cytosol; GO:0005623 cell; GO:0005886 plasma membrane; GO:0043231 intracellular membrane-bounded organelle; GO:0043226 organelle; GO:0005634 nucleus; GO:0005622 intracellular; GO:0044464 cell part; GO:0043227 membrane-bounded organelle; GO:0044444 cyto…
P04920	Anion exchange protein 2 OS=Homo sapiens OX=9606 GN=SLC4A2	SLC4A2	137.01	99.488	16.6	18	22	18	0.943	0.858	1.258	1.466	1.5153e-07	1.099	0.45188	1.334	5.9818e-05	plasma membrane	GO:0000003 reproduction; GO:0044707 single-multicellular organism process; GO:0065008 regulation of biological quality; GO:0034220 ion transmembrane transport; GO:0006885 regulation of pH; GO:0022414 reproductive process; GO:0030003 cellular cation homeostasis; GO:0030641 regulation of cellular pH; GO:0030004 cellular monovalent inorganic cation homeostasis; GO:0044699 single-organism process; GO…	GO:0016323 basolateral plasma membrane; GO:0016020 membrane; GO:0031226 intrinsic component of plasma membrane; GO:0016324 apical plasma membrane; GO:0030054 cell junction; GO:0071944 cell periphery; GO:0070161 anchoring junction; GO:0031224 intrinsic component of membrane; GO:0005887 integral component of plasma membrane; GO:0005623 cell; GO:0016021 integral component of membrane; GO:0005886 pla…	GO:0022804 active transmembrane transporter activity; GO:0015291 secondary active transmembrane transporter activity; GO:0005452 inorganic anion exchanger activity; GO:0015075 ion transmembrane transporter activity; GO:0015301 anion:anion antiporter activity; GO:0022892 substrate-specific transporter activity; GO:0005515 protein binding; GO:0015297 antiporter activity; GO:0015103 inorganic anion …	K13855	SLC4A2; solute carrier family 4 (anion exchanger), member 2	hsa04976 Bile secretion - Homo sapiens (human); hsa04972 Pancreatic secretion - Homo sapiens (human); hsa04971 Gastric acid secretion - Homo sapiens (human); hsa04970 Salivary secretion - Homo sapiens (human);	IPR011531; IPR013769; IPR016152;	"Bicarbonate transporter, C-terminal; Band 3 cytoplasmic domain; Phosphotransferase/anion transporter; "
Q15800	Methylsterol monooxygenase 1 OS=Homo sapiens OX=9606 GN=MSMO1	MSMO1	35.215	17.633	9.6	2	2	2	0.832	0.88	1.289	1.465	0.050705	0.945	0.63444	1.549	0.08556	extracellular	GO:0016053 organic acid biosynthetic process; GO:1901615 organic hydroxy compound metabolic process; GO:1902652 secondary alcohol metabolic process; GO:0006066 alcohol metabolic process; GO:1902653 secondary alcohol biosynthetic process; GO:0044699 single-organism process; GO:0044255 cellular lipid metabolic process; GO:0009058 biosynthetic process; GO:0044237 cellular metabolic process; GO:00161…	GO:0043229 intracellular organelle; GO:0016020 membrane; GO:0042175 nuclear outer membrane-endoplasmic reticulum membrane network; GO:0005783 endoplasmic reticulum; GO:0071944 cell periphery; GO:0044446 intracellular organelle part; GO:0005737 cytoplasm; GO:0031224 intrinsic component of membrane; GO:0012505 endomembrane system; GO:0044424 intracellular part; GO:0005623 cell; GO:0016021 integral …	GO:0016709 oxidoreductase activity, acting on paired donors, with incorporation or reduction of molecular oxygen, NAD(P)H as one donor, and incorporation of one atom of oxygen; GO:0000254 C-4 methylsterol oxidase activity; GO:0005506 iron ion binding; GO:0046914 transition metal ion binding; GO:0003824 catalytic activity; GO:0005488 binding; GO:0043167 ion binding; GO:0043169 cation binding; GO:0…	K07750	MESO1; methylsterol monooxygenase [EC:1.14.18.9]	hsa01100 Metabolic pathways - Homo sapiens (human); hsa00100 Steroid biosynthesis - Homo sapiens (human);	IPR006694;	Fatty acid hydroxylase;
Q12805	EGF-containing fibulin-like extracellular matrix protein 1 OS=Homo sapiens OX=9606 GN=EFEMP1	EFEMP1	54.64	19.84	24.3	9	11	9	0.858	0.846	1.239	1.465	0.0423	1.014	0.791	1.444	0.0168834	extracellular	GO:0048569 post-embryonic animal organ development; GO:0044700 single organism signaling; GO:0051093 negative regulation of developmental process; GO:0007166 cell surface receptor signaling pathway; GO:0007601 visual perception; GO:0051241 negative regulation of multicellular organismal process; GO:0018212 peptidyl-tyrosine modification; GO:0044699 single-organism process; GO:0044237 cellular met…	GO:0031012 extracellular matrix; GO:0070062 extracellular exosome; GO:0043226 organelle; GO:0005615 extracellular space; GO:0044421 extracellular region part; GO:0031982 vesicle; GO:1903561 extracellular vesicle; GO:0005578 proteinaceous extracellular matrix; GO:0043227 membrane-bounded organelle; GO:0005576 extracellular region; GO:0043230 extracellular organelle;	GO:0038023 signaling receptor activity; GO:0008083 growth factor activity; GO:0016773 phosphotransferase activity, alcohol group as acceptor; GO:0005102 receptor binding; GO:0043167 ion binding; GO:0004713 protein tyrosine kinase activity; GO:0070851 growth factor receptor binding; GO:0005515 protein binding; GO:0004672 protein kinase activity; GO:0004888 transmembrane signaling receptor activity…	K18262			IPR026823; IPR001881; IPR000742; IPR009030;	Complement Clr-like EGF domain; EGF-like calcium-binding domain; EGF-like domain; Growth factor receptor cysteine-rich domain;
Q9H0E2	Toll-interacting protein OS=Homo sapiens OX=9606 GN=TOLLIP	TOLLIP	30.281	13.485	13.1	3	4	3	0.696	0.933	1.366	1.464		0.746		1.963		cytoplasm	GO:0044700 single organism signaling; GO:0032270 positive regulation of cellular protein metabolic process; GO:0045321 leukocyte activation; GO:0033235 positive regulation of protein sumoylation; GO:0048869 cellular developmental process; GO:0044699 single-organism process; GO:0006914 autophagy; GO:0044237 cellular metabolic process; GO:0006796 phosphate-containing compound metabolic process; GO:…	GO:0016020 membrane; GO:0034774 secretory granule lumen; GO:0044421 extracellular region part; GO:0031410 cytoplasmic vesicle; GO:0071944 cell periphery; GO:0031982 vesicle; GO:0005737 cytoplasm; GO:0044433 cytoplasmic vesicle part; GO:0032991 macromolecular complex; GO:0031224 intrinsic component of membrane; GO:0044424 intracellular part; GO:0005887 integral component of plasma membrane; GO:003…	GO:0031625 ubiquitin protein ligase binding; GO:0005102 receptor binding; GO:0005126 cytokine receptor binding; GO:0005149 interleukin-1 receptor binding; GO:0031624 ubiquitin conjugating enzyme binding; GO:0035325 Toll-like receptor binding; GO:0070851 growth factor receptor binding; GO:0005515 protein binding; GO:0019900 kinase binding; GO:0004871 signal transducer activity; GO:0032183 SUMO bin…	K05402	TOLLIP; toll-interacting protein	hsa04620 Toll-like receptor signaling pathway - Homo sapiens (human);	IPR003892; IPR009060; IPR000008;	Ubiquitin system component Cue; UBA-like; C2 domain;
Q8NAP3	Zinc finger and BTB domain-containing protein 38 OS=Homo sapiens OX=9606 GN=ZBTB38	ZBTB38	134.26	12.934	5.6	5	5	5	0.806	0.89	1.303	1.464		0.906		1.617		nucleus	GO:0097659 nucleic acid-templated transcription; GO:0009891 positive regulation of biosynthetic process; GO:0009058 biosynthetic process; GO:0044237 cellular metabolic process; GO:0051253 negative regulation of RNA metabolic process; GO:2001141 regulation of RNA biosynthetic process; GO:0008152 metabolic process; GO:0009893 positive regulation of metabolic process; GO:0051173 positive regulation …	GO:0043229 intracellular organelle; GO:0044421 extracellular region part; GO:0005615 extracellular space; GO:0043232 intracellular non-membrane-bounded organelle; GO:0044446 intracellular organelle part; GO:0031981 nuclear lumen; GO:0044424 intracellular part; GO:0005623 cell; GO:0005576 extracellular region; GO:0044422 organelle part; GO:0043228 non-membrane-bounded organelle; GO:0043231 intrace…	GO:0003677 DNA binding; GO:1901265 nucleoside phosphate binding; GO:0008327 methyl-CpG binding; GO:0043167 ion binding; GO:0046983 protein dimerization activity; GO:0005515 protein binding; GO:0000166 nucleotide binding; GO:0043565 sequence-specific DNA binding; GO:0003700 transcription factor activity, sequence-specific DNA binding; GO:1901363 heterocyclic compound binding; GO:0097159 organic cy…	K10510			IPR015880; IPR011333; IPR007087; IPR000210; IPR013087;	"Zinc finger, C2H2-like; SKP1/BTB/POZ domain; Zinc finger, C2H2; BTB/POZ domain; Zinc finger C2H2-type/integrase DNA-binding domain; "
Q96G74	OTU domain-containing protein 5 OS=Homo sapiens OX=9606 GN=OTUD5	OTUD5	60.625	50.999	3.7	2	2	2	0.847	0.875	1.28	1.463		0.968		1.511		plasma membrane	GO:0070646 protein modification by small protein removal; GO:0032479 regulation of type I interferon production; GO:1901700 response to oxygen-containing compound; GO:0044267 cellular protein metabolic process; GO:0051241 negative regulation of multicellular organismal process; GO:0048519 negative regulation of biological process; GO:0043207 response to external biotic stimulus; GO:0001818 negati…	GO:0044464 cell part; GO:0005622 intracellular; GO:0005737 cytoplasm; GO:0044424 intracellular part; GO:0005829 cytosol; GO:0005623 cell; GO:0044444 cytoplasmic part;	GO:0004843 thiol-dependent ubiquitin-specific protease activity; GO:0008233 peptidase activity; GO:0036459 thiol-dependent ubiquitinyl hydrolase activity; GO:0003824 catalytic activity; GO:0061578 Lys63-specific deubiquitinase activity; GO:0101005 ubiquitinyl hydrolase activity; GO:0070011 peptidase activity, acting on L-amino acid peptides; GO:0019783 ubiquitin-like protein-specific protease act…	K12655	OTUD5; OTU domain-containing protein 5 [EC:3.4.19.12]	hsa04622 RIG-I-like receptor signaling pathway - Homo sapiens (human);	IPR003323;	OTU domain;
P36406	E3 ubiquitin-protein ligase TRIM23 OS=Homo sapiens OX=9606 GN=TRIM23	TRIM23	64.066	3.9906	1.7	1	1	1	0.95	0.835	1.222	1.463		1.138		1.286		nucleus	GO:0050794 regulation of cellular process; GO:0044700 single organism signaling; GO:0044267 cellular protein metabolic process; GO:0044699 single-organism process; GO:0044764 multi-organism cellular process; GO:0050896 response to stimulus; GO:0044237 cellular metabolic process; GO:0071704 organic substance metabolic process; GO:0007165 signal transduction; GO:0008152 metabolic process; GO:000715…	GO:0016020 membrane; GO:0044421 extracellular region part; GO:0031090 organelle membrane; GO:0031982 vesicle; GO:0005737 cytoplasm; GO:0044424 intracellular part; GO:0005623 cell; GO:0044422 organelle part; GO:0005765 lysosomal membrane; GO:0070062 extracellular exosome; GO:0005622 intracellular; GO:0044464 cell part; GO:0098805 whole membrane; GO:0005764 lysosome; GO:1903561 extracellular vesicl…	GO:1901265 nucleoside phosphate binding; GO:0016817 hydrolase activity, acting on acid anhydrides; GO:0016787 hydrolase activity; GO:0005515 protein binding; GO:0098772 molecular function regulator; GO:1901363 heterocyclic compound binding; GO:0097159 organic cyclic compound binding; GO:0016462 pyrophosphatase activity; GO:0042802 identical protein binding; GO:0019003 GDP binding; GO:0003824 cata…	K07963			IPR003649; IPR005225; IPR001841; IPR013083; IPR027417; IPR007087; IPR000315;	"B-box, C-terminal; Small GTP-binding protein domain; Zinc finger, RING-type; Zinc finger, RING/FYVE/PHD-type; P-loop containing nucleoside triphosphate hydrolase; Zinc finger, C2H2; B-box-type zinc finger; "
Q9H1B7	Interferon regulatory factor 2-binding protein-like OS=Homo sapiens OX=9606 GN=IRF2BPL	IRF2BPL	82.658	9.1456	7.5	6	7	3	1.012	0.811	1.186	1.462		1.248		1.172		mitochondria	GO:0000003 reproduction; GO:0050794 regulation of cellular process; GO:0022414 reproductive process; GO:0060255 regulation of macromolecule metabolic process; GO:0019219 regulation of nucleobase-containing compound metabolic process; GO:0009891 positive regulation of biosynthetic process; GO:0048523 negative regulation of cellular process; GO:0031324 negative regulation of cellular metabolic proc…	GO:0043229 intracellular organelle; GO:0005615 extracellular space; GO:0044421 extracellular region part; GO:0044446 intracellular organelle part; GO:0031981 nuclear lumen; GO:0044424 intracellular part; GO:0005623 cell; GO:0005576 extracellular region; GO:0044422 organelle part; GO:0043226 organelle; GO:0043231 intracellular membrane-bounded organelle; GO:0031974 membrane-enclosed lumen; GO:0005…	GO:0046872 metal ion binding; GO:0043169 cation binding; GO:0005488 binding; GO:0043167 ion binding;				IPR022750;	"Interferon regulatory factor 2-binding protein 1 & 2, zinc finger; "
O60343	TBC1 domain family member 4 OS=Homo sapiens OX=9606 GN=TBC1D4	TBC1D4	146.56	35.183	7.7	9	10	9	0.87	0.878	1.28	1.458	0.00030381	0.991	0.85658	1.471	1.8941e-06	nucleus	GO:0060627 regulation of vesicle-mediated transport; GO:0051129 negative regulation of cellular component organization; GO:0031338 regulation of vesicle fusion; GO:0015031 protein transport; GO:0051234 establishment of localization; GO:0051649 establishment of localization in cell; GO:0031339 negative regulation of vesicle fusion; GO:1901653 cellular response to peptide; GO:0032879 regulation of …	GO:0016020 membrane; GO:0043229 intracellular organelle; GO:0097708 intracellular vesicle; GO:0044421 extracellular region part; GO:0031090 organelle membrane; GO:0031410 cytoplasmic vesicle; GO:0044446 intracellular organelle part; GO:0005737 cytoplasm; GO:0031982 vesicle; GO:0044433 cytoplasmic vesicle part; GO:0012506 vesicle membrane; GO:0012505 endomembrane system; GO:0044424 intracellular p…	GO:0031267 small GTPase binding; GO:0030234 enzyme regulator activity; GO:0017016 Ras GTPase binding; GO:0060589 nucleoside-triphosphatase regulator activity; GO:0005488 binding; GO:0030695 GTPase regulator activity; GO:0005515 protein binding; GO:0098772 molecular function regulator; GO:0051020 GTPase binding; GO:0008047 enzyme activator activity; GO:0019899 enzyme binding; GO:0017137 Rab GTPase…	K17902	TBC1D4; TBC1 domain family member 4	hsa04919 Thyroid hormone signaling pathway - Homo sapiens (human); hsa04931 Insulin resistance - Homo sapiens (human);	IPR011993; IPR000195; IPR021785; IPR006020;	PH domain-like; Rab-GTPase-TBC domain; Domain of unknown function DUF3350; PTB/PI domain;
O75348	V-type proton ATPase subunit G 1 OS=Homo sapiens OX=9606 GN=ATP6V1G1	ATP6V1G1	13.757	1.1403	6.8	1	1	1	1.186	0.745	1.086	1.458		1.592		0.916		nucleus	GO:0044700 single organism signaling; GO:0065008 regulation of biological quality; GO:0008286 insulin receptor signaling pathway; GO:0007166 cell surface receptor signaling pathway; GO:0030641 regulation of cellular pH; GO:0030004 cellular monovalent inorganic cation homeostasis; GO:0044699 single-organism process; GO:0015031 protein transport; GO:0051234 establishment of localization; GO:0000041…	GO:0016020 membrane; GO:0044421 extracellular region part; GO:0031090 organelle membrane; GO:0071944 cell periphery; GO:0098796 membrane protein complex; GO:0031982 vesicle; GO:0005737 cytoplasm; GO:0032991 macromolecular complex; GO:0044424 intracellular part; GO:0033176 proton-transporting V-type ATPase complex; GO:0005623 cell; GO:0044422 organelle part; GO:0070062 extracellular exosome; GO:00…	GO:0042625 ATPase coupled ion transmembrane transporter activity; GO:0015399 primary active transmembrane transporter activity; GO:0022892 substrate-specific transporter activity; GO:0016817 hydrolase activity, acting on acid anhydrides; GO:0015077 monovalent inorganic cation transmembrane transporter activity; GO:0005515 protein binding; GO:0016787 hydrolase activity; GO:0015078 hydrogen ion tra…	K02152	ATPeV1G; V-type H+-transporting ATPase subunit G	hsa05120 Epithelial cell signaling in Helicobacter pylori infection - Homo sapiens (human); hsa04966 Collecting duct acid secretion - Homo sapiens (human); hsa05323 Rheumatoid arthritis - Homo sapiens (human); hsa01100 Metabolic pathways - Homo sapiens (human); hsa04150 mTOR signaling pathway - Homo sapiens (human); hsa00190 Oxidative phosphorylation - Homo sapiens (human); hsa05110 Vibrio choler…
O00220	Tumor necrosis factor receptor superfamily member 10A OS=Homo sapiens OX=9606 GN=TNFRSF10A	TNFRSF10A	50.089	12.283	14.1	5	8	5	0.779	0.903	1.316	1.457	0.023521	0.863	0.087004	1.689	0.00057953	plasma membrane	GO:0044700 single organism signaling; GO:0010941 regulation of cell death; GO:0032270 positive regulation of cellular protein metabolic process; GO:0007166 cell surface receptor signaling pathway; GO:0071345 cellular response to cytokine stimulus; GO:1901224 positive regulation of NIK/NF-kappaB signaling; GO:0009607 response to biotic stimulus; GO:0071900 regulation of protein serine/threonine ki…	GO:0016020 membrane; GO:0031226 intrinsic component of plasma membrane; GO:0044459 plasma membrane part; GO:0005622 intracellular; GO:0044425 membrane part; GO:0044464 cell part; GO:0071944 cell periphery; GO:0031224 intrinsic component of membrane; GO:0009986 cell surface; GO:0005887 integral component of plasma membrane; GO:0005623 cell; GO:0016021 integral component of membrane; GO:0005886 pla…	GO:0002020 protease binding; GO:0038023 signaling receptor activity; GO:0045569 TRAIL binding; GO:0060089 molecular transducer activity; GO:0004872 receptor activity; GO:0005035 death receptor activity; GO:0005031 tumor necrosis factor-activated receptor activity; GO:0005488 binding; GO:0005515 protein binding; GO:0004888 transmembrane signaling receptor activity; GO:0004871 signal transducer act…	K04722	TNFRSF10; tumor necrosis factor receptor superfamily member 10	hsa05162 Measles - Homo sapiens (human); hsa04650 Natural killer cell mediated cytotoxicity - Homo sapiens (human); hsa04210 Apoptosis - Homo sapiens (human); hsa04115 p53 signaling pathway - Homo sapiens (human); hsa04217 Necroptosis - Homo sapiens (human); hsa04060 Cytokine-cytokine receptor interaction - Homo sapiens (human); hsa05164 Influenza A - Homo sapiens (human);	IPR001368; IPR000488; IPR034029; IPR034024; IPR011029;	"TNFR/NGFR cysteine-rich region; Death domain; Tumour necrosis factor receptor 10A/B, death domain; Tumor necrosis factor receptor 10, N-terminal; Death-like domain; "
O15541	RING finger protein 113A OS=Homo sapiens OX=9606 GN=RNF113A	RNF113A	38.787	15.332	18.7	5	8	5	0.899	0.857	1.248	1.456	0.0151563	1.049	0.6014	1.388	0.034359	nucleus	GO:0006396 RNA processing; GO:0034470 ncRNA processing; GO:0034247 snoRNA splicing; GO:0006725 cellular aromatic compound metabolic process; GO:0045292 mRNA cis splicing, via spliceosome; GO:1901360 organic cyclic compound metabolic process; GO:0006807 nitrogen compound metabolic process; GO:0044238 primary metabolic process; GO:0016074 snoRNA metabolic process; GO:0044237 cellular metabolic proc…	GO:0043229 intracellular organelle; GO:0044446 intracellular organelle part; GO:0032991 macromolecular complex; GO:0005684 U2-type spliceosomal complex; GO:0044424 intracellular part; GO:0005681 spliceosomal complex; GO:0005623 cell; GO:0044422 organelle part; GO:0043231 intracellular membrane-bounded organelle; GO:0043226 organelle; GO:0005634 nucleus; GO:0044464 cell part; GO:0005622 intracellu…	GO:0046914 transition metal ion binding; GO:0005488 binding; GO:0043167 ion binding; GO:0043169 cation binding; GO:0046872 metal ion binding; GO:0005515 protein binding; GO:0008270 zinc ion binding;	K13127			IPR000571; IPR001841; IPR013083;	"Zinc finger, CCCH-type; Zinc finger, RING-type; Zinc finger, RING/FYVE/PHD-type; "
Q7Z7H5	Transmembrane emp24 domain-containing protein 4 OS=Homo sapiens OX=9606 GN=TMED4	TMED4	25.943	13.973	30	6	9	4	0.849	0.877	1.276	1.455		0.968		1.503		extracellular	GO:0050794 regulation of cellular process; GO:0044700 single organism signaling; GO:0023051 regulation of signaling; GO:1902533 positive regulation of intracellular signal transduction; GO:0044699 single-organism process; GO:0050896 response to stimulus; GO:0015031 protein transport; GO:0051234 establishment of localization; GO:0007165 signal transduction; GO:0010646 regulation of cell communicat…	GO:0043229 intracellular organelle; GO:0016020 membrane; GO:0042175 nuclear outer membrane-endoplasmic reticulum membrane network; GO:0005783 endoplasmic reticulum; GO:0044421 extracellular region part; GO:0044446 intracellular organelle part; GO:0005737 cytoplasm; GO:0031982 vesicle; GO:0031224 intrinsic component of membrane; GO:0012505 endomembrane system; GO:0044424 intracellular part; GO:000…	GO:0004871 signal transducer activity;	K20346			IPR009038;	GOLD domain;
Q96PU4	E3 ubiquitin-protein ligase UHRF2 OS=Homo sapiens OX=9606 GN=UHRF2	UHRF2	89.984	19.09	7.6	5	6	4	0.919	0.842	1.224	1.454	0.006324	1.091	0.121022	1.332	0.0033374	nucleus	GO:0048869 cellular developmental process; GO:0044699 single-organism process; GO:0051865 protein autoubiquitination; GO:0010564 regulation of cell cycle process; GO:0044237 cellular metabolic process; GO:2001141 regulation of RNA biosynthetic process; GO:0008152 metabolic process; GO:0019538 protein metabolic process; GO:0043170 macromolecule metabolic process; GO:0090068 positive regulation of …	GO:0043229 intracellular organelle; GO:0043232 intracellular non-membrane-bounded organelle; GO:0044446 intracellular organelle part; GO:0031981 nuclear lumen; GO:0044424 intracellular part; GO:0005623 cell; GO:0000792 heterochromatin; GO:0044422 organelle part; GO:0044427 chromosomal part; GO:0005720 nuclear heterochromatin; GO:0043228 non-membrane-bounded organelle; GO:0031974 membrane-enclosed…	GO:0042393 histone binding; GO:0003677 DNA binding; GO:0019787 ubiquitin-like protein transferase activity; GO:0043167 ion binding; GO:0005515 protein binding; GO:0061659 ubiquitin-like protein ligase activity; GO:0008270 zinc ion binding; GO:1901363 heterocyclic compound binding; GO:0097159 organic cyclic compound binding; GO:0061630 ubiquitin protein ligase activity; GO:0046914 transition metal…	K15713			IPR015947; IPR001841; IPR001965; IPR014722; IPR003105; IPR013083; IPR029071; IPR000626; IPR011011; IPR021991; IPR019787;	"PUA-like domain; Zinc finger, RING-type; Zinc finger, PHD-type; Ribosomal protein L2 domain 2; SRA-YDG; Zinc finger, RING/FYVE/PHD-type; Ubiquitin-related domain; Ubiquitin domain; Zinc finger, FYVE/PHD-type; UHRF1, tandem tudor domain; Zinc finger, PHD-finger; "
P78330	Phosphoserine phosphatase OS=Homo sapiens OX=9606 GN=PSPH	PSPH	25.007	40.263	25.3	5	8	5	0.889	0.864	1.255	1.453	0.0007773	1.029	0.78098	1.412	0.00152448	cytoskeleton	GO:0016053 organic acid biosynthetic process; GO:0009628 response to abiotic stimulus; GO:1901700 response to oxygen-containing compound; GO:0044699 single-organism process; GO:0009058 biosynthetic process; GO:1901566 organonitrogen compound biosynthetic process; GO:0050896 response to stimulus; GO:0006564 L-serine biosynthetic process; GO:0044237 cellular metabolic process; GO:0006796 phosphate-…	GO:0042995 cell projection; GO:0005622 intracellular; GO:0044464 cell part; GO:0005737 cytoplasm; GO:0043005 neuron projection; GO:0044424 intracellular part; GO:0005829 cytosol; GO:0005623 cell; GO:0097458 neuron part; GO:0044444 cytoplasmic part;	GO:0000287 magnesium ion binding; GO:0004647 phosphoserine phosphatase activity; GO:0016791 phosphatase activity; GO:0046983 protein dimerization activity; GO:0043167 ion binding; GO:0005515 protein binding; GO:0016787 hydrolase activity; GO:0042802 identical protein binding; GO:0042578 phosphoric ester hydrolase activity; GO:0003824 catalytic activity; GO:0005488 binding; GO:0042803 protein homo…	K01079	serB; phosphoserine phosphatase [EC:3.1.3.3]	hsa01100 Metabolic pathways - Homo sapiens (human); hsa00260 Glycine, serine and threonine metabolism - Homo sapiens (human); hsa01230 Biosynthesis of amino acids - Homo sapiens (human); hsa01200 Carbon metabolism - Homo sapiens (human);	IPR023190; IPR023214;	"Phosphoserine phosphatase, domain 2; HAD-like domain; "
Q9Y2C4	"Nuclease EXOG, mitochondrial OS=Homo sapiens OX=9606 GN=EXOG"	EXOG	41.084	6.7182	7.6	2	2	2	0.753	0.915	1.329	1.452		0.823		1.765		extracellular	GO:0008152 metabolic process; GO:0006725 cellular aromatic compound metabolic process; GO:0090304 nucleic acid metabolic process; GO:0046483 heterocycle metabolic process; GO:0006139 nucleobase-containing compound metabolic process; GO:1901360 organic cyclic compound metabolic process; GO:0006807 nitrogen compound metabolic process; GO:0034641 cellular nitrogen compound metabolic process; GO:0043…	GO:0043229 intracellular organelle; GO:0016020 membrane; GO:0044429 mitochondrial part; GO:0031090 organelle membrane; GO:0031967 organelle envelope; GO:0044446 intracellular organelle part; GO:0005737 cytoplasm; GO:0032991 macromolecular complex; GO:0044424 intracellular part; GO:0005623 cell; GO:0044422 organelle part; GO:0005739 mitochondrion; GO:0043226 organelle; GO:0005740 mitochondrial env…	GO:0097159 organic cyclic compound binding; GO:1901363 heterocyclic compound binding; GO:0003824 catalytic activity; GO:0005488 binding; GO:0043167 ion binding; GO:0003676 nucleic acid binding; GO:0004518 nuclease activity; GO:0016788 hydrolase activity, acting on ester bonds; GO:0008409 5'-3' exonuclease activity; GO:0004527 exonuclease activity; GO:0046872 metal ion binding; GO:0043169 cation b…	K15050			IPR020821; IPR001604;	"Extracellular Endonuclease, subunit A; DNA/RNA non-specific endonuclease; "
Q9P2E5	Chondroitin sulfate glucuronyltransferase OS=Homo sapiens OX=9606 GN=CHPF2	CHPF2	85.947	15.281	12.3	7	8	7	0.827	0.878	1.272	1.449	0.00094253	0.942	0.86998	1.538	0.0064956	endoplasmic reticulum	GO:0030206 chondroitin sulfate biosynthetic process; GO:0006024 glycosaminoglycan biosynthetic process; GO:0044699 single-organism process; GO:0009058 biosynthetic process; GO:1901566 organonitrogen compound biosynthetic process; GO:0044237 cellular metabolic process; GO:0044272 sulfur compound biosynthetic process; GO:0071704 organic substance metabolic process; GO:0030204 chondroitin sulfate me…	GO:0043229 intracellular organelle; GO:0016020 membrane; GO:0032580 Golgi cisterna membrane; GO:0098588 bounding membrane of organelle; GO:0031090 organelle membrane; GO:0005737 cytoplasm; GO:0044446 intracellular organelle part; GO:0000139 Golgi membrane; GO:0031224 intrinsic component of membrane; GO:0012505 endomembrane system; GO:0005795 Golgi stack; GO:0044424 intracellular part; GO:0005623 …	GO:0015020 glucuronosyltransferase activity; GO:0016758 transferase activity, transferring hexosyl groups; GO:0050510 N-acetylgalactosaminyl-proteoglycan 3-beta-glucuronosyltransferase activity; GO:0003824 catalytic activity; GO:0008194 UDP-glycosyltransferase activity; GO:0016757 transferase activity, transferring glycosyl groups; GO:0008376 acetylgalactosaminyltransferase activity; GO:0016740 t…	K03419	CHPF2; chondroitin polymerizing factor 2 [EC:2.4.1.226]	hsa00532 Glycosaminoglycan biosynthesis - chondroitin sulfate / dermatan sulfate - Homo sapiens (human); hsa01100 Metabolic pathways - Homo sapiens (human);
P48723	Heat shock 70 kDa protein 13 OS=Homo sapiens OX=9606 GN=HSPA13	HSPA13	51.927	43.529	17.8	8	10	8	0.842	0.878	1.27	1.446	1.53219e-05	0.959	0.7754	1.508	7.8416e-05	endoplasmic reticulum		GO:0043229 intracellular organelle; GO:0005783 endoplasmic reticulum; GO:0044421 extracellular region part; GO:0005737 cytoplasm; GO:0031982 vesicle; GO:0012505 endomembrane system; GO:0044424 intracellular part; GO:0005623 cell; GO:0005576 extracellular region; GO:0043226 organelle; GO:0070062 extracellular exosome; GO:0043231 intracellular membrane-bounded organelle; GO:0005622 intracellular; G…	GO:0005524 ATP binding; GO:1901265 nucleoside phosphate binding; GO:0001882 nucleoside binding; GO:0043167 ion binding; GO:0005515 protein binding; GO:0000166 nucleotide binding; GO:0097159 organic cyclic compound binding; GO:1901363 heterocyclic compound binding; GO:0032549 ribonucleoside binding; GO:0097367 carbohydrate derivative binding; GO:0032553 ribonucleotide binding; GO:0005488 binding; …	K09491
Q7Z5G4	Golgin subfamily A member 7 OS=Homo sapiens OX=9606 GN=GOLGA7	GOLGA7	15.824	4.2789	27	3	4	3	0.843	0.883	1.275	1.444		0.955		1.512		extracellular	GO:0018345 protein palmitoylation; GO:0065008 regulation of biological quality; GO:0010256 endomembrane system organization; GO:0045321 leukocyte activation; GO:0044699 single-organism process; GO:0090002 establishment of protein localization to plasma membrane; GO:0009058 biosynthetic process; GO:0044237 cellular metabolic process; GO:0042157 lipoprotein metabolic process; GO:0015031 protein tra…	GO:0002178 palmitoyltransferase complex; GO:0016020 membrane; GO:1904724 tertiary granule lumen; GO:0044421 extracellular region part; GO:0031090 organelle membrane; GO:0031410 cytoplasmic vesicle; GO:0005737 cytoplasm; GO:0031982 vesicle; GO:0044433 cytoplasmic vesicle part; GO:0031224 intrinsic component of membrane; GO:0032991 macromolecular complex; GO:0044424 intracellular part; GO:0005623 c…	GO:0005515 protein binding; GO:0005488 binding;				IPR019383;	Golgin subfamily A member 7/ERF4;
Q10589	Bone marrow stromal antigen 2 OS=Homo sapiens OX=9606 GN=BST2	BST2	19.769	30.722	12.8	2	4	2	0.85	0.877	1.265	1.442	0.00032245	0.969	0.66118	1.488	7.8566e-05	plasma membrane	GO:0044700 single organism signaling; GO:0045321 leukocyte activation; GO:0007166 cell surface receptor signaling pathway; GO:0098542 defense response to other organism; GO:0002698 negative regulation of immune effector process; GO:1901253 negative regulation of intracellular transport of viral material; GO:0071345 cellular response to cytokine stimulus; GO:0009607 response to biotic stimulus; GO…	GO:0016020 membrane; GO:0044421 extracellular region part; GO:0016324 apical plasma membrane; GO:0031090 organelle membrane; GO:0031410 cytoplasmic vesicle; GO:0098857 membrane microdomain; GO:0071944 cell periphery; GO:0031982 vesicle; GO:0005737 cytoplasm; GO:0044433 cytoplasmic vesicle part; GO:0031224 intrinsic component of membrane; GO:0044424 intracellular part; GO:0005887 integral componen…	GO:0003723 RNA binding; GO:0061134 peptidase regulator activity; GO:0046983 protein dimerization activity; GO:0005515 protein binding; GO:0004857 enzyme inhibitor activity; GO:0098772 molecular function regulator; GO:0004866 endopeptidase inhibitor activity; GO:0004871 signal transducer activity; GO:1901363 heterocyclic compound binding; GO:0097159 organic cyclic compound binding; GO:0042802 iden…	K06731
Q9UBM7	7-dehydrocholesterol reductase OS=Homo sapiens OX=9606 GN=DHCR7	DHCR7	54.489	22.852	9.5	5	7	5	0.934	0.848	1.223	1.442	0.00197959	1.101	0.129938	1.309	0.0029446	plasma membrane	GO:0042446 hormone biosynthetic process; GO:0065008 regulation of biological quality; GO:0016132 brassinosteroid biosynthetic process; GO:0001568 blood vessel development; GO:0006066 alcohol metabolic process; GO:0030323 respiratory tube development; GO:0048869 cellular developmental process; GO:0044699 single-organism process; GO:0009058 biosynthetic process; GO:0019216 regulation of lipid metab…	GO:0016020 membrane; GO:0019867 outer membrane; GO:0042175 nuclear outer membrane-endoplasmic reticulum membrane network; GO:0005783 endoplasmic reticulum; GO:0031090 organelle membrane; GO:0005737 cytoplasm; GO:0031224 intrinsic component of membrane; GO:0044424 intracellular part; GO:0005623 cell; GO:0044422 organelle part; GO:0005640 nuclear outer membrane; GO:0031965 nuclear membrane; GO:0044…	GO:1901265 nucleoside phosphate binding; GO:0016628 oxidoreductase activity, acting on the CH-CH group of donors, NAD or NADP as acceptor; GO:0047598 7-dehydrocholesterol reductase activity; GO:0000166 nucleotide binding; GO:0048037 cofactor binding; GO:0016491 oxidoreductase activity; GO:0009918 sterol delta7 reductase activity; GO:0016627 oxidoreductase activity, acting on the CH-CH group of do…	K00213	DHCR7; 7-dehydrocholesterol reductase [EC:1.3.1.21]	hsa01100 Metabolic pathways - Homo sapiens (human); hsa00100 Steroid biosynthesis - Homo sapiens (human);
Q8IWG1	WD repeat-containing protein 63 OS=Homo sapiens OX=9606 GN=WDR63	WDR63	102.93	1.1648	1.2	1	2	1	0.941	0.846	1.219	1.441	0.00179617	1.112	0.020202	1.295	0.0061613	cytoplasm			GO:0005515 protein binding; GO:0005488 binding;				IPR017986; IPR015943;	WD40-repeat-containing domain; WD40/YVTN repeat-like-containing domain;
Q92597	Protein NDRG1 OS=Homo sapiens OX=9606 GN=NDRG1	NDRG1	42.835	140.99	37.8	10	29	9	0.888	0.888	1.279	1.44	4.1967e-11	1	0.89686	1.44	7.13085e-12	cyto_nucl	GO:0044700 single organism signaling; GO:0010941 regulation of cell death; GO:0010256 endomembrane system organization; GO:0045321 leukocyte activation; GO:0007272 ensheathment of neurons; GO:0048869 cellular developmental process; GO:0014037 Schwann cell differentiation; GO:0044699 single-organism process; GO:0022008 neurogenesis; GO:0045576 mast cell activation; GO:0014044 Schwann cell developm…	GO:0016020 membrane; GO:0044421 extracellular region part; GO:0005874 microtubule; GO:0031410 cytoplasmic vesicle; GO:0031090 organelle membrane; GO:0071944 cell periphery; GO:0030054 cell junction; GO:0031982 vesicle; GO:0005737 cytoplasm; GO:0044433 cytoplasmic vesicle part; GO:0055038 recycling endosome membrane; GO:0044424 intracellular part; GO:0099512 supramolecular fiber; GO:0005913 cell-c…	GO:0031267 small GTPase binding; GO:0050839 cell adhesion molecule binding; GO:0008092 cytoskeletal protein binding; GO:0017016 Ras GTPase binding; GO:0008017 microtubule binding; GO:0005488 binding; GO:0045296 cadherin binding; GO:0015631 tubulin binding; GO:0043015 gamma-tubulin binding; GO:0005515 protein binding; GO:0051020 GTPase binding; GO:0017137 Rab GTPase binding; GO:0019899 enzyme bind…	K18266			IPR029058;	Alpha/Beta hydrolase fold;
O00308	NEDD4-like E3 ubiquitin-protein ligase WWP2 OS=Homo sapiens OX=9606 GN=WWP2	WWP2	98.911	3.2281	3.3	3	5	2	1.013	0.818	1.178	1.44		1.238		1.163		mitochondria	GO:0044409 entry into host; GO:0065008 regulation of biological quality; GO:0097659 nucleic acid-templated transcription; GO:0009891 positive regulation of biosynthetic process; GO:0051865 protein autoubiquitination; GO:0044237 cellular metabolic process; GO:0008152 metabolic process; GO:0032879 regulation of localization; GO:0010558 negative regulation of macromolecule biosynthetic process; GO:0…	GO:0043229 intracellular organelle; GO:0016020 membrane; GO:0044421 extracellular region part; GO:0031982 vesicle; GO:0005737 cytoplasm; GO:0032991 macromolecular complex; GO:0044424 intracellular part; GO:1990234 transferase complex; GO:0005623 cell; GO:0005576 extracellular region; GO:0043231 intracellular membrane-bounded organelle; GO:0043226 organelle; GO:0070062 extracellular exosome; GO:19…	GO:0019787 ubiquitin-like protein transferase activity; GO:0001190 transcriptional activator activity, RNA polymerase II transcription factor binding; GO:0005515 protein binding; GO:0061659 ubiquitin-like protein ligase activity; GO:0061630 ubiquitin protein ligase activity; GO:0001076 transcription factor activity, RNA polymerase II transcription factor binding; GO:0003824 catalytic activity; GO…	K05630	WWP2; NEDD4-like E3 ubiquitin-protein ligase WWP2 [EC:2.3.2.26]	hsa04120 Ubiquitin mediated proteolysis - Homo sapiens (human);	IPR001202; IPR000569; IPR000008;	WW domain; HECT domain; C2 domain;
O15061	Synemin OS=Homo sapiens OX=9606 GN=SYNM	SYNM	172.77	51.216	13.4	19	21	19	0.883	0.873	1.256	1.439	9.5216e-08	1.011	0.9593	1.422	3.8915e-07	nucleus	GO:0044707 single-multicellular organism process; GO:0016043 cellular component organization; GO:0003012 muscle system process; GO:0003008 system process; GO:0045104 intermediate filament cytoskeleton organization; GO:0045103 intermediate filament-based process; GO:0050879 multicellular organismal movement; GO:0044763 single-organism cellular process; GO:0006941 striated muscle contraction; GO:00…	GO:0016020 membrane; GO:0071944 cell periphery; GO:0030054 cell junction; GO:0030016 myofibril; GO:0005737 cytoplasm; GO:0099512 supramolecular fiber; GO:0044424 intracellular part; GO:0099080 supramolecular complex; GO:0005623 cell; GO:0044422 organelle part; GO:0043228 non-membrane-bounded organelle; GO:0005856 cytoskeleton; GO:0005622 intracellular; GO:0044464 cell part; GO:0005912 adherens ju…	GO:0008092 cytoskeletal protein binding; GO:0019215 intermediate filament binding; GO:0005200 structural constituent of cytoskeleton; GO:0017166 vinculin binding; GO:0005488 binding; GO:0044877 macromolecular complex binding; GO:0005515 protein binding; GO:0005198 structural molecule activity; GO:0008307 structural constituent of muscle; GO:0032403 protein complex binding;	K10376
Q6NYC1	Bifunctional arginine demethylase and lysyl-hydroxylase JMJD6 OS=Homo sapiens OX=9606 GN=JMJD6	JMJD6	46.461	13.978	8.4	3	3	3	0.922	0.851	1.222	1.436	0.0052231	1.083	0.48258	1.325	0.0090835	nucleus	GO:0044700 single organism signaling; GO:0065008 regulation of biological quality; GO:0017185 peptidyl-lysine hydroxylation; GO:0045321 leukocyte activation; GO:0007166 cell surface receptor signaling pathway; GO:0097659 nucleic acid-templated transcription; GO:0002262 myeloid cell homeostasis; GO:0030323 respiratory tube development; GO:0016577 histone demethylation; GO:0044237 cellular metaboli…	GO:0016020 membrane; GO:0043229 intracellular organelle; GO:0043232 intracellular non-membrane-bounded organelle; GO:0071944 cell periphery; GO:0005737 cytoplasm; GO:0044446 intracellular organelle part; GO:0032991 macromolecular complex; GO:0031981 nuclear lumen; GO:0044424 intracellular part; GO:0005730 nucleolus; GO:0005829 cytosol; GO:0005623 cell; GO:0044422 organelle part; GO:0005886 plasma…	GO:0003723 RNA binding; GO:0005506 iron ion binding; GO:0070815 peptidyl-lysine 5-dioxygenase activity; GO:0046983 protein dimerization activity; GO:0043167 ion binding; GO:0016705 oxidoreductase activity, acting on paired donors, with incorporation or reduction of molecular oxygen; GO:0033746 histone demethylase activity (H3-R2 specific); GO:0005515 protein binding; GO:0016706 oxidoreductase act…	K11323			IPR003347;	JmjC domain;
Q16610	Extracellular matrix protein 1 OS=Homo sapiens OX=9606 GN=ECM1	ECM1	60.673	9.4622	10.2	5	5	5	0.805	0.901	1.293	1.435	0.02874	0.893	0.152343	1.606	0.004557	extracellular	GO:0044700 single organism signaling; GO:0030500 regulation of bone mineralization; GO:0070167 regulation of biomineral tissue development; GO:0010466 negative regulation of peptidase activity; GO:0001525 angiogenesis; GO:0051240 positive regulation of multicellular organismal process; GO:0032879 regulation of localization; GO:0050678 regulation of epithelial cell proliferation; GO:0043122 regula…	GO:0034774 secretory granule lumen; GO:0042827 platelet dense granule; GO:0005615 extracellular space; GO:0044421 extracellular region part; GO:0031410 cytoplasmic vesicle; GO:0005737 cytoplasm; GO:0031982 vesicle; GO:0044433 cytoplasmic vesicle part; GO:0044424 intracellular part; GO:0005623 cell; GO:0044422 organelle part; GO:0031974 membrane-enclosed lumen; GO:0070062 extracellular exosome; GO…	GO:0002020 protease binding; GO:0043236 laminin binding; GO:0005102 receptor binding; GO:0005488 binding; GO:0005126 cytokine receptor binding; GO:0070851 growth factor receptor binding; GO:0008022 protein C-terminus binding; GO:0005515 protein binding; GO:0005134 interleukin-2 receptor binding; GO:0004871 signal transducer activity; GO:0050840 extracellular matrix binding; GO:0019899 enzyme bind…				IPR020858;	Serum albumin-like;
Q9HAD4	WD repeat-containing protein 41 OS=Homo sapiens OX=9606 GN=WDR41	WDR41	51.727	45.442	12.6	5	6	5	0.797	0.909	1.302	1.432	2.2245e-05	0.877	0.0069159	1.634	4.7691e-07	cytoplasm		GO:0043229 intracellular organelle; GO:0016020 membrane; GO:0098588 bounding membrane of organelle; GO:0031090 organelle membrane; GO:0005737 cytoplasm; GO:0044446 intracellular organelle part; GO:0044424 intracellular part; GO:0005623 cell; GO:0044422 organelle part; GO:0098852 lytic vacuole membrane; GO:0043231 intracellular membrane-bounded organelle; GO:0005765 lysosomal membrane; GO:0043226 …	GO:0005515 protein binding; GO:0005488 binding;				IPR017986; IPR015943;	WD40-repeat-containing domain; WD40/YVTN repeat-like-containing domain;
Q86T03	"Type 1 phosphatidylinositol 4,5-bisphosphate 4-phosphatase OS=Homo sapiens OX=9606 GN=PIP4P1"	PIP4P1	29.469	6.1381	7.9	2	2	2	0.851	0.885	1.266	1.431	0.025178	0.962	0.47724	1.488	0.0106015	plasma membrane	GO:0046486 glycerolipid metabolic process; GO:0044763 single-organism cellular process; GO:0044699 single-organism process; GO:0046839 phospholipid dephosphorylation; GO:0044255 cellular lipid metabolic process; GO:0044238 primary metabolic process; GO:0016311 dephosphorylation; GO:0044237 cellular metabolic process; GO:0006796 phosphate-containing compound metabolic process; GO:0071704 organic s…	GO:0016020 membrane; GO:0031410 cytoplasmic vesicle; GO:0031090 organelle membrane; GO:0031982 vesicle; GO:0005737 cytoplasm; GO:0044433 cytoplasmic vesicle part; GO:0031224 intrinsic component of membrane; GO:0044424 intracellular part; GO:0005623 cell; GO:0044422 organelle part; GO:0031974 membrane-enclosed lumen; GO:0005765 lysosomal membrane; GO:0005654 nucleoplasm; GO:0070013 intracellular o…	GO:0034596 phosphatidylinositol phosphate 4-phosphatase activity; GO:0034597 phosphatidylinositol-4,5-bisphosphate 4-phosphatase activity; GO:0003824 catalytic activity; GO:0042578 phosphoric ester hydrolase activity; GO:0016791 phosphatase activity; GO:0016788 hydrolase activity, acting on ester bonds; GO:0052866 phosphatidylinositol phosphate phosphatase activity; GO:0016787 hydrolase activity;…	K13084	TMEM55; phosphatidylinositol-4,5-bisphosphate 4-phosphatase [EC:3.1.3.78]	hsa04070 Phosphatidylinositol signaling system - Homo sapiens (human);
Q8IWB1	"Inositol 1,4,5-trisphosphate receptor-interacting protein OS=Homo sapiens OX=9606 GN=ITPRIP"	ITPRIP	62.059	15.842	5.9	3	3	3	0.876	0.858	1.228	1.431	0.0101435	1.021	0.47008	1.402	0.0104404	plasma membrane		GO:0016020 membrane; GO:0005623 cell; GO:0044464 cell part; GO:0071944 cell periphery; GO:0005886 plasma membrane;					IPR024810;	Mab-21 domain;
Q16850	Lanosterol 14-alpha demethylase OS=Homo sapiens OX=9606 GN=CYP51A1	CYP51A1	56.805	30.315	30	12	14	12	0.908	0.883	1.264	1.431	0.000135486	1.028	0.97538	1.392	4.2312e-06	endoplasmic reticulum	GO:0008203 cholesterol metabolic process; GO:0044711 single-organism biosynthetic process; GO:1901615 organic hydroxy compound metabolic process; GO:1902652 secondary alcohol metabolic process; GO:0055114 oxidation-reduction process; GO:0006066 alcohol metabolic process; GO:0070988 demethylation; GO:0044281 small molecule metabolic process; GO:1902653 secondary alcohol biosynthetic process; GO:00…	GO:0043229 intracellular organelle; GO:0016020 membrane; GO:0042175 nuclear outer membrane-endoplasmic reticulum membrane network; GO:0005783 endoplasmic reticulum; GO:0031090 organelle membrane; GO:0071944 cell periphery; GO:0044446 intracellular organelle part; GO:0005737 cytoplasm; GO:0031224 intrinsic component of membrane; GO:0012505 endomembrane system; GO:0044424 intracellular part; GO:000…	GO:0016709 oxidoreductase activity, acting on paired donors, with incorporation or reduction of molecular oxygen, NAD(P)H as one donor, and incorporation of one atom of oxygen; GO:0005506 iron ion binding; GO:0008398 sterol 14-demethylase activity; GO:0043167 ion binding; GO:0016705 oxidoreductase activity, acting on paired donors, with incorporation or reduction of molecular oxygen; GO:0032451 d…	K05917	CYP51; sterol 14-demethylase [EC:1.14.13.70]	hsa01100 Metabolic pathways - Homo sapiens (human); hsa00100 Steroid biosynthesis - Homo sapiens (human);
O60669	Monocarboxylate transporter 2 OS=Homo sapiens OX=9606 GN=SLC16A7	SLC16A7	52.2	13.161	4	2	2	2	1.08	0.795	1.137	1.43		1.358		1.053		plasma membrane	GO:0015850 organic hydroxy compound transport; GO:0034220 ion transmembrane transport; GO:0044699 single-organism process; GO:0071702 organic substance transport; GO:0046942 carboxylic acid transport; GO:0015727 lactate transport; GO:0015849 organic acid transport; GO:0098656 anion transmembrane transport; GO:0051234 establishment of localization; GO:0006810 transport; GO:0006820 anion transport;…	GO:0016020 membrane; GO:0031226 intrinsic component of plasma membrane; GO:0044459 plasma membrane part; GO:0044425 membrane part; GO:0044464 cell part; GO:0071944 cell periphery; GO:0031224 intrinsic component of membrane; GO:0005887 integral component of plasma membrane; GO:0005623 cell; GO:0016021 integral component of membrane; GO:0005886 plasma membrane;	GO:0022804 active transmembrane transporter activity; GO:0015291 secondary active transmembrane transporter activity; GO:0005342 organic acid transmembrane transporter activity; GO:0015075 ion transmembrane transporter activity; GO:0015293 symporter activity; GO:1901618 organic hydroxy compound transmembrane transporter activity; GO:0022892 substrate-specific transporter activity; GO:0015129 lact…	K08184			IPR020846;	Major facilitator superfamily domain;
Q8IYS1	Peptidase M20 domain-containing protein 2 OS=Homo sapiens OX=9606 GN=PM20D2	PM20D2	47.776	3.3424	4.8	2	2	2	0.825	0.897	1.279	1.426	0.117724	0.92	0.52566	1.55	0.052838	cytoplasm	GO:0050794 regulation of cellular process; GO:0080090 regulation of primary metabolic process; GO:0060255 regulation of macromolecule metabolic process; GO:0031323 regulation of cellular metabolic process; GO:0044238 primary metabolic process; GO:0071704 organic substance metabolic process; GO:0008152 metabolic process; GO:0050789 regulation of biological process; GO:0032268 regulation of cellula…	GO:0043229 intracellular organelle; GO:0044421 extracellular region part; GO:0044446 intracellular organelle part; GO:0031982 vesicle; GO:0031981 nuclear lumen; GO:0044424 intracellular part; GO:0005623 cell; GO:0005576 extracellular region; GO:0044422 organelle part; GO:0031974 membrane-enclosed lumen; GO:0043226 organelle; GO:0070062 extracellular exosome; GO:0043231 intracellular membrane-boun…	GO:0070011 peptidase activity, acting on L-amino acid peptides; GO:0008233 peptidase activity; GO:0008238 exopeptidase activity; GO:0016787 hydrolase activity; GO:0003824 catalytic activity; GO:0016805 dipeptidase activity;				IPR011650;	"Peptidase M20, dimerisation domain; "
Q9Y508	E3 ubiquitin-protein ligase RNF114 OS=Homo sapiens OX=9606 GN=RNF114	RNF114	25.694	33.166	47.4	9	11	9	0.879	0.878	1.25	1.424	1.70622e-05	1.001	0.66416	1.422	1.8998e-06	nucleus	GO:0032270 positive regulation of cellular protein metabolic process; GO:0022414 reproductive process; GO:0032436 positive regulation of proteasomal ubiquitin-dependent protein catabolic process; GO:0048869 cellular developmental process; GO:0031331 positive regulation of cellular catabolic process; GO:0044699 single-organism process; GO:0044237 cellular metabolic process; GO:1903364 positive reg…	GO:0043229 intracellular organelle; GO:0016020 membrane; GO:0071944 cell periphery; GO:0005737 cytoplasm; GO:0044424 intracellular part; GO:0005623 cell; GO:0005829 cytosol; GO:0005886 plasma membrane; GO:0043231 intracellular membrane-bounded organelle; GO:0043226 organelle; GO:0005634 nucleus; GO:0005622 intracellular; GO:0044464 cell part; GO:0043227 membrane-bounded organelle; GO:0044444 cyto…	GO:0019787 ubiquitin-like protein transferase activity; GO:0043167 ion binding; GO:0031624 ubiquitin conjugating enzyme binding; GO:0005515 protein binding; GO:0061659 ubiquitin-like protein ligase activity; GO:0008270 zinc ion binding; GO:0061630 ubiquitin protein ligase activity; GO:0044390 ubiquitin-like protein conjugating enzyme binding; GO:0046914 transition metal ion binding; GO:0003824 ca…	K15697			IPR027370; IPR001841; IPR013083; IPR008598;	"RING-type zinc-finger, LisH dimerisation motif; Zinc finger, RING-type; Zinc finger, RING/FYVE/PHD-type; Drought induced 19 protein type, zinc-binding domain; "
O00592	Podocalyxin OS=Homo sapiens OX=9606 GN=PODXL	PODXL	58.635	10.992	5.2	3	6	3	0.972	0.844	1.202	1.424	0.00132117	1.152	0.061637	1.237	0.00103675	endoplasmic reticulum	GO:0030335 positive regulation of cell migration; GO:0051674 localization of cell; GO:0060491 regulation of cell projection assembly; GO:0035148 tube formation; GO:0040017 positive regulation of locomotion; GO:0048869 cellular developmental process; GO:0044699 single-organism process; GO:0022610 biological adhesion; GO:0048729 tissue morphogenesis; GO:0032879 regulation of localization; GO:000715…	GO:0016020 membrane; GO:0005615 extracellular space; GO:0044421 extracellular region part; GO:0016324 apical plasma membrane; GO:0098857 membrane microdomain; GO:0030054 cell junction; GO:0071944 cell periphery; GO:0036057 slit diaphragm; GO:0031982 vesicle; GO:0005737 cytoplasm; GO:0031224 intrinsic component of membrane; GO:0044424 intracellular part; GO:0005887 integral component of plasma mem…	GO:0005515 protein binding; GO:0005488 binding;	K06817
P27105	Erythrocyte band 7 integral membrane protein OS=Homo sapiens OX=9606 GN=STOM	STOM	31.73	160.32	49	10	24	10	0.848	0.901	1.282	1.423	1.06504e-12	0.941	0.32804	1.512	7.10543e-15	cytoplasm	GO:0044085 cellular component biogenesis; GO:0065008 regulation of biological quality; GO:0045321 leukocyte activation; GO:0044827 modulation by host of viral genome replication; GO:1903533 regulation of protein targeting; GO:0023051 regulation of signaling; GO:0044699 single-organism process; GO:0035821 modification of morphology or physiology of other organism; GO:0010469 regulation of receptor…	GO:0016020 membrane; GO:0044421 extracellular region part; GO:0031090 organelle membrane; GO:0098857 membrane microdomain; GO:0005737 cytoplasm; GO:0044433 cytoplasmic vesicle part; GO:0005887 integral component of plasma membrane; GO:0005623 cell; GO:0044422 organelle part; GO:0043228 non-membrane-bounded organelle; GO:0070062 extracellular exosome; GO:0005765 lysosomal membrane; GO:0005622 intr…	GO:0005515 protein binding; GO:0042802 identical protein binding; GO:0070063 RNA polymerase binding; GO:0042803 protein homodimerization activity; GO:0019899 enzyme binding; GO:0005488 binding; GO:0046983 protein dimerization activity;	K17286			IPR001107;	Band 7 domain;
Q4G148	Glucoside xylosyltransferase 1 OS=Homo sapiens OX=9606 GN=GXYLT1	GXYLT1	50.566	2.4214	6.4	2	3	2	0.783	0.915	1.3	1.421		0.856		1.66		Golgi apparatus	GO:0006486 protein glycosylation; GO:0043413 macromolecule glycosylation; GO:0009101 glycoprotein biosynthetic process; GO:0044763 single-organism cellular process; GO:0044267 cellular protein metabolic process; GO:0009100 glycoprotein metabolic process; GO:0044699 single-organism process; GO:0009058 biosynthetic process; GO:0044238 primary metabolic process; GO:0044237 cellular metabolic process…	GO:0031224 intrinsic component of membrane; GO:0016020 membrane; GO:0016021 integral component of membrane; GO:0044425 membrane part;	GO:0016763 transferase activity, transferring pentosyl groups; GO:0003824 catalytic activity; GO:0042285 xylosyltransferase activity; GO:0035252 UDP-xylosyltransferase activity; GO:0008194 UDP-glycosyltransferase activity; GO:0016757 transferase activity, transferring glycosyl groups; GO:0016740 transferase activity;	K13676	GXYLT; UDP-xylose:glucoside alpha-1,3-xylosyltransferase [EC:2.4.2.-]	hsa00514 Other types of O-glycan biosynthesis - Homo sapiens (human);	IPR029044;	Nucleotide-diphospho-sugar transferases;
Q5UCC4	ER membrane protein complex subunit 10 OS=Homo sapiens OX=9606 GN=EMC10	EMC10	27.347	39.586	12.6	2	2	2	0.985	0.837	1.187	1.418		1.177		1.205		extracellular		GO:0043229 intracellular organelle; GO:0016020 membrane; GO:0005783 endoplasmic reticulum; GO:0042175 nuclear outer membrane-endoplasmic reticulum membrane network; GO:0098796 membrane protein complex; GO:0005737 cytoplasm; GO:0044446 intracellular organelle part; GO:0012505 endomembrane system; GO:0032991 macromolecular complex; GO:0031224 intrinsic component of membrane; GO:0044424 intracellula…
Q8N697	Solute carrier family 15 member 4 OS=Homo sapiens OX=9606 GN=SLC15A4	SLC15A4	62.033	10.309	2.4	1	1	1	0.863	0.886	1.254	1.415		0.974		1.453		plasma membrane	GO:0045321 leukocyte activation; GO:0002283 neutrophil activation involved in immune response; GO:0002252 immune effector process; GO:0044699 single-organism process; GO:0050896 response to stimulus; GO:0015031 protein transport; GO:0051234 establishment of localization; GO:0002275 myeloid cell activation involved in immune response; GO:1902578 single-organism localization; GO:0006812 cation tran…	GO:0016020 membrane; GO:0031410 cytoplasmic vesicle; GO:0031090 organelle membrane; GO:0071944 cell periphery; GO:0031982 vesicle; GO:0005737 cytoplasm; GO:0044433 cytoplasmic vesicle part; GO:0031224 intrinsic component of membrane; GO:0044424 intracellular part; GO:0005623 cell; GO:0044422 organelle part; GO:0005765 lysosomal membrane; GO:0044425 membrane part; GO:0044464 cell part; GO:0005622 …	GO:0015294 solute:cation symporter activity; GO:0022804 active transmembrane transporter activity; GO:0015291 secondary active transmembrane transporter activity; GO:0015075 ion transmembrane transporter activity; GO:0022897 proton-dependent peptide secondary active transmembrane transporter activity; GO:0015293 symporter activity; GO:0042887 amide transmembrane transporter activity; GO:0022892 s…	K14638			IPR020846;	Major facilitator superfamily domain;
Q99808	Equilibrative nucleoside transporter 1 OS=Homo sapiens OX=9606 GN=SLC29A1	SLC29A1	50.219	38.97	9.6	4	4	4	0.898	0.873	1.235	1.415	0.0033226	1.029	0.49926	1.375	0.0044421	plasma membrane	GO:0044700 single organism signaling; GO:0071331 cellular response to hexose stimulus; GO:0065008 regulation of biological quality; GO:0009746 response to hexose; GO:0048732 gland development; GO:0015862 uridine transport; GO:0007166 cell surface receptor signaling pathway; GO:0042593 glucose homeostasis; GO:0044699 single-organism process; GO:0009749 response to glucose; GO:0044237 cellular meta…	GO:0016323 basolateral plasma membrane; GO:0016020 membrane; GO:0031226 intrinsic component of plasma membrane; GO:0016324 apical plasma membrane; GO:0071944 cell periphery; GO:0031224 intrinsic component of membrane; GO:0005887 integral component of plasma membrane; GO:0005623 cell; GO:0016021 integral component of membrane; GO:0045202 synapse; GO:0005886 plasma membrane; GO:0044459 plasma membr…	GO:1901505 carbohydrate derivative transporter activity; GO:0022892 substrate-specific transporter activity; GO:0005337 nucleoside transmembrane transporter activity; GO:0005215 transporter activity; GO:0022857 transmembrane transporter activity; GO:0022891 substrate-specific transmembrane transporter activity; GO:0015932 nucleobase-containing compound transmembrane transporter activity;	K15014	SLC29A1_2_3; solute carrier family 29 (equilibrative nucleoside transporter), member 1/2/3	hsa05034 Alcoholism - Homo sapiens (human);	IPR020846;	Major facilitator superfamily domain;
P07948	Tyrosine-protein kinase Lyn OS=Homo sapiens OX=9606 GN=LYN	LYN	58.573	22.082	20.3	8	8	7	0.958	0.881	1.245	1.413	0.0022562	1.087	0.124457	1.3	0.0075351	cyto_nucl	GO:0044700 single organism signaling; GO:0050672 negative regulation of lymphocyte proliferation; GO:0002694 regulation of leukocyte activation; GO:0010941 regulation of cell death; GO:0014013 regulation of gliogenesis; GO:0018212 peptidyl-tyrosine modification; GO:0031347 regulation of defense response; GO:0044237 cellular metabolic process; GO:0050855 regulation of B cell receptor signaling pat…	GO:0016020 membrane; GO:0044421 extracellular region part; GO:0019898 extrinsic component of membrane; GO:0031090 organelle membrane; GO:0098857 membrane microdomain; GO:0005737 cytoplasm; GO:0032991 macromolecular complex; GO:0005913 cell-cell adherens junction; GO:0005887 integral component of plasma membrane; GO:0044455 mitochondrial membrane part; GO:0005623 cell; GO:0009898 cytoplasmic side …	GO:1901265 nucleoside phosphate binding; GO:0016773 phosphotransferase activity, alcohol group as acceptor; GO:0031625 ubiquitin protein ligase binding; GO:0043208 glycosphingolipid binding; GO:0005102 receptor binding; GO:0046625 sphingolipid binding; GO:0004716 signal transducer, downstream of receptor, with protein tyrosine kinase activity; GO:0043015 gamma-tubulin binding; GO:0004713 protein …	K05854	LYN; tyrosine-protein kinase Lyn [EC:2.7.10.2]	hsa05120 Epithelial cell signaling in Helicobacter pylori infection - Homo sapiens (human); hsa04666 Fc gamma R-mediated phagocytosis - Homo sapiens (human); hsa04664 Fc epsilon RI signaling pathway - Homo sapiens (human); hsa05169 Epstein-Barr virus infection - Homo sapiens (human); hsa04662 B cell receptor signaling pathway - Homo sapiens (human); hsa05167 Kaposi's sarcoma-associated herpesviru…	IPR000980; IPR001452; IPR000719; IPR001245; IPR020635; IPR011009;	"SH2 domain; SH3 domain; Protein kinase domain; Serine-threonine/tyrosine-protein kinase catalytic domain; Tyrosine-protein kinase, catalytic domain; Protein kinase-like domain; "
Q9H3R2	Mucin-13 OS=Homo sapiens OX=9606 GN=MUC13	MUC13	54.603	119.74	19.5	7	10	7	0.878	0.885	1.25	1.412	1.5168e-08	0.992	0.21752	1.424	1.4036e-08	peroxisome	GO:0044700 single organism signaling; GO:0043413 macromolecule glycosylation; GO:0065008 regulation of biological quality; GO:0007586 digestion; GO:0002220 innate immune response activating cell surface receptor signaling pathway; GO:0007166 cell surface receptor signaling pathway; GO:0044699 single-organism process; GO:0009058 biosynthetic process; GO:0031347 regulation of defense response; GO:0…	GO:0016020 membrane; GO:0005615 extracellular space; GO:0044421 extracellular region part; GO:0016324 apical plasma membrane; GO:0071944 cell periphery; GO:0005737 cytoplasm; GO:0031982 vesicle; GO:0031224 intrinsic component of membrane; GO:0044424 intracellular part; GO:0005623 cell; GO:0044422 organelle part; GO:0031974 membrane-enclosed lumen; GO:0070062 extracellular exosome; GO:0070013 intr…	GO:0005515 protein binding; GO:0042802 identical protein binding; GO:0042803 protein homodimerization activity; GO:0005488 binding; GO:0046983 protein dimerization activity;	K17298			IPR000082; IPR000742; IPR009030;	SEA domain; EGF-like domain; Growth factor receptor cysteine-rich domain;
O43175	D-3-phosphoglycerate dehydrogenase OS=Homo sapiens OX=9606 GN=PHGDH	PHGDH	56.65	222.11	46.2	21	49	21	0.886	0.885	1.249	1.411	1e-32	1.001	0.64402	1.41	1e-32	cytoplasm	GO:0016053 organic acid biosynthetic process; GO:0043009 chordate embryonic development; GO:0007420 brain development; GO:0048666 neuron development; GO:0048869 cellular developmental process; GO:0022008 neurogenesis; GO:0044699 single-organism process; GO:0009058 biosynthetic process; GO:0006544 glycine metabolic process; GO:0044237 cellular metabolic process; GO:0008152 metabolic process; GO:00…	GO:0044421 extracellular region part; GO:0031982 vesicle; GO:0005737 cytoplasm; GO:0044424 intracellular part; GO:0005829 cytosol; GO:0005623 cell; GO:0005576 extracellular region; GO:0043226 organelle; GO:0070062 extracellular exosome; GO:0043209 myelin sheath; GO:0005622 intracellular; GO:0044464 cell part; GO:1903561 extracellular vesicle; GO:0043227 membrane-bounded organelle; GO:0043230 extr…	GO:0097159 organic cyclic compound binding; GO:1901363 heterocyclic compound binding; GO:0016614 oxidoreductase activity, acting on CH-OH group of donors; GO:0009055 electron carrier activity; GO:0016616 oxidoreductase activity, acting on the CH-OH group of donors, NAD or NADP as acceptor; GO:1901265 nucleoside phosphate binding; GO:0051287 NAD binding; GO:0003824 catalytic activity; GO:0005488 b…	K00058	serA; D-3-phosphoglycerate dehydrogenase / 2-oxoglutarate reductase [EC:1.1.1.95 1.1.1.399]	hsa01100 Metabolic pathways - Homo sapiens (human); hsa00260 Glycine, serine and threonine metabolism - Homo sapiens (human); hsa01230 Biosynthesis of amino acids - Homo sapiens (human); hsa01200 Carbon metabolism - Homo sapiens (human);	IPR006139; IPR006140; IPR029009; IPR016040;	"D-isomer specific 2-hydroxyacid dehydrogenase, catalytic domain; D-isomer specific 2-hydroxyacid dehydrogenase, NAD-binding domain; Allosteric substrate binding domain; NAD(P)-binding domain; "
P08243	Asparagine synthetase [glutamine-hydrolyzing] OS=Homo sapiens OX=9606 GN=ASNS	ASNS	64.369	50.298	28.2	13	18	13	0.907	0.864	1.218	1.41	1.43274e-12	1.05	0.041584	1.343	5.41789e-14	cytoplasm	GO:0044700 single organism signaling; GO:0010941 regulation of cell death; GO:0001101 response to acid chemical; GO:0048732 gland development; GO:0070982 L-asparagine metabolic process; GO:0016053 organic acid biosynthetic process; GO:0044699 single-organism process; GO:0009058 biosynthetic process; GO:0044237 cellular metabolic process; GO:0030968 endoplasmic reticulum unfolded protein response;…	GO:0044464 cell part; GO:0005622 intracellular; GO:0005737 cytoplasm; GO:0044424 intracellular part; GO:0005829 cytosol; GO:0005623 cell; GO:0044444 cytoplasmic part;	GO:0005524 ATP binding; GO:1901265 nucleoside phosphate binding; GO:0046983 protein dimerization activity; GO:0016874 ligase activity; GO:0001882 nucleoside binding; GO:0043167 ion binding; GO:0005515 protein binding; GO:0000166 nucleotide binding; GO:0016884 carbon-nitrogen ligase activity, with glutamine as amido-N-donor; GO:0048037 cofactor binding; GO:0016879 ligase activity, forming carbon-n…	K01953	asnB; asparagine synthase (glutamine-hydrolysing) [EC:6.3.5.4]	hsa01100 Metabolic pathways - Homo sapiens (human); hsa00250 Alanine, aspartate and glutamate metabolism - Homo sapiens (human);	IPR014729; IPR029055; IPR033738; IPR001962; IPR017932;	"Rossmann-like alpha/beta/alpha sandwich fold; Nucleophile aminohydrolases, N-terminal; Asparagine synthase, N-terminal domain; Asparagine synthase; Glutamine amidotransferase type 2 domain; "
P51151	Ras-related protein Rab-9A OS=Homo sapiens OX=9606 GN=RAB9A	RAB9A	22.837	119.95	66.7	9	15	9	0.817	0.903	1.272	1.409	1.2744e-08	0.905	0.0039776	1.557	3.1633e-10	extracellular	GO:0044700 single organism signaling; GO:0050794 regulation of cellular process; GO:0060627 regulation of vesicle-mediated transport; GO:0016043 cellular component organization; GO:0046907 intracellular transport; GO:0065008 regulation of biological quality; GO:0044359 modulation of molecular function in other organism; GO:0044699 single-organism process; GO:0051046 regulation of secretion; GO:00…	GO:0016020 membrane; GO:0042175 nuclear outer membrane-endoplasmic reticulum membrane network; GO:0044421 extracellular region part; GO:0005783 endoplasmic reticulum; GO:0031090 organelle membrane; GO:0031410 cytoplasmic vesicle; GO:0071944 cell periphery; GO:0031982 vesicle; GO:0005737 cytoplasm; GO:0044433 cytoplasmic vesicle part; GO:0032588 trans-Golgi network membrane; GO:0044424 intracellul…	GO:1901265 nucleoside phosphate binding; GO:0001882 nucleoside binding; GO:0043167 ion binding; GO:0016817 hydrolase activity, acting on acid anhydrides; GO:0016787 hydrolase activity; GO:0005515 protein binding; GO:0000166 nucleotide binding; GO:0017111 nucleoside-triphosphatase activity; GO:1901363 heterocyclic compound binding; GO:0097159 organic cyclic compound binding; GO:0032549 ribonucleos…	K07899	RAB9A; Ras-related protein Rab-9A	hsa05162 Measles - Homo sapiens (human);	IPR005225; IPR027417;	Small GTP-binding protein domain; P-loop containing nucleoside triphosphate hydrolase;
Q9NY97	"N-acetyllactosaminide beta-1,3-N-acetylglucosaminyltransferase 2 OS=Homo sapiens OX=9606 GN=B3GNT2"	B3GNT2	46.021	7.1175	3.8	1	1	1	0.842	0.897	1.263	1.408		0.939		1.5		extracellular	GO:0043413 macromolecule glycosylation; GO:0006024 glycosaminoglycan biosynthetic process; GO:0048869 cellular developmental process; GO:0048666 neuron development; GO:0032989 cellular component morphogenesis; GO:0022008 neurogenesis; GO:0044699 single-organism process; GO:0009058 biosynthetic process; GO:0044237 cellular metabolic process; GO:0044272 sulfur compound biosynthetic process; GO:0050…	GO:0043229 intracellular organelle; GO:0016020 membrane; GO:0044421 extracellular region part; GO:0098588 bounding membrane of organelle; GO:0031090 organelle membrane; GO:0031982 vesicle; GO:0005737 cytoplasm; GO:0044446 intracellular organelle part; GO:0000139 Golgi membrane; GO:0031224 intrinsic component of membrane; GO:0012505 endomembrane system; GO:0044424 intracellular part; GO:0005623 ce…	GO:0008375 acetylglucosaminyltransferase activity; GO:0035250 UDP-galactosyltransferase activity; GO:0048531 beta-1,3-galactosyltransferase activity; GO:0016758 transferase activity, transferring hexosyl groups; GO:0003824 catalytic activity; GO:0008378 galactosyltransferase activity; GO:0008499 UDP-galactose:beta-N-acetylglucosamine beta-1,3-galactosyltransferase activity; GO:0008194 UDP-glycosy…	K00741	B3GNT2; N-acetyllactosaminide beta-1,3-N-acetylglucosaminyltransferase [EC:2.4.1.149]	hsa00601 Glycosphingolipid biosynthesis - lacto and neolacto series - Homo sapiens (human); hsa01100 Metabolic pathways - Homo sapiens (human); hsa00533 Glycosaminoglycan biosynthesis - keratan sulfate - Homo sapiens (human);
P17544	Cyclic AMP-dependent transcription factor ATF-7 OS=Homo sapiens OX=9606 GN=ATF7	ATF7	52.967	33.601	14	5	6	3	1	0.834	1.174	1.408		1.199		1.174		nucleus	GO:0097659 nucleic acid-templated transcription; GO:0009058 biosynthetic process; GO:0044764 multi-organism cellular process; GO:0044237 cellular metabolic process; GO:0051253 negative regulation of RNA metabolic process; GO:2001141 regulation of RNA biosynthetic process; GO:0008152 metabolic process; GO:0043170 macromolecule metabolic process; GO:0010558 negative regulation of macromolecule bios…	GO:0043229 intracellular organelle; GO:0044446 intracellular organelle part; GO:0005737 cytoplasm; GO:0031981 nuclear lumen; GO:0044424 intracellular part; GO:0005623 cell; GO:0044422 organelle part; GO:0043231 intracellular membrane-bounded organelle; GO:0043226 organelle; GO:0031974 membrane-enclosed lumen; GO:0005634 nucleus; GO:0005654 nucleoplasm; GO:0070013 intracellular organelle lumen; GO…	GO:0000981 RNA polymerase II transcription factor activity, sequence-specific DNA binding; GO:0003690 double-stranded DNA binding; GO:0019901 protein kinase binding; GO:0005515 protein binding; GO:0000987 core promoter proximal region sequence-specific DNA binding; GO:0003700 transcription factor activity, sequence-specific DNA binding; GO:0000975 regulatory region DNA binding; GO:1901363 heteroc…	K09045			IPR015880; IPR004827; IPR007087; IPR013087;	"Zinc finger, C2H2-like; Basic-leucine zipper domain; Zinc finger, C2H2; Zinc finger C2H2-type/integrase DNA-binding domain; "
Q6PID6	Tetratricopeptide repeat protein 33 OS=Homo sapiens OX=9606 GN=TTC33	TTC33	29.411	50.137	16	2	2	2	0.89	0.878	1.235	1.407		1.014		1.388		cyto_nucl			GO:0005515 protein binding; GO:0005488 binding;				IPR011990; IPR013026;	Tetratricopeptide-like helical domain; Tetratricopeptide repeat-containing domain;
P46926	Glucosamine-6-phosphate isomerase 1 OS=Homo sapiens OX=9606 GN=GNPDA1	GNPDA1	32.668	109.74	43.3	8	17	6	0.858	0.899	1.264	1.406	3.0118e-11	0.954	0.075884	1.473	1.058e-10	cytoplasm	GO:0000003 reproduction; GO:1901071 glucosamine-containing compound metabolic process; GO:0022414 reproductive process; GO:0044699 single-organism process; GO:1901072 glucosamine-containing compound catabolic process; GO:0044237 cellular metabolic process; GO:0071704 organic substance metabolic process; GO:0006006 glucose metabolic process; GO:0008152 metabolic process; GO:0006091 generation of p…	GO:0070062 extracellular exosome; GO:0043226 organelle; GO:0044421 extracellular region part; GO:0044464 cell part; GO:0005622 intracellular; GO:0005737 cytoplasm; GO:0031982 vesicle; GO:1903561 extracellular vesicle; GO:0044424 intracellular part; GO:0005829 cytosol; GO:0005623 cell; GO:0043227 membrane-bounded organelle; GO:0005576 extracellular region; GO:0043230 extracellular organelle; GO:00…	GO:0016853 isomerase activity; GO:0003824 catalytic activity; GO:0005488 binding; GO:0019239 deaminase activity; GO:0004342 glucosamine-6-phosphate deaminase activity; GO:0016787 hydrolase activity; GO:0005515 protein binding; GO:0016860 intramolecular oxidoreductase activity; GO:0016861 intramolecular oxidoreductase activity, interconverting aldoses and ketoses;	K02564	nagB; glucosamine-6-phosphate deaminase [EC:3.5.99.6]	hsa01100 Metabolic pathways - Homo sapiens (human); hsa00520 Amino sugar and nucleotide sugar metabolism - Homo sapiens (human);	IPR006148;	Glucosamine/galactosamine-6-phosphate isomerase;
Q99985	Semaphorin-3C OS=Homo sapiens OX=9606 GN=SEMA3C	SEMA3C	85.206	6.4207	4.1	2	2	2	0.909	0.871	1.224	1.405		1.044		1.347		extracellular	GO:0061053 somite development; GO:0048732 gland development; GO:0051674 localization of cell; GO:0001568 blood vessel development; GO:0035282 segmentation; GO:0043009 chordate embryonic development; GO:0048869 cellular developmental process; GO:0048666 neuron development; GO:0032989 cellular component morphogenesis; GO:0022008 neurogenesis; GO:0044699 single-organism process; GO:0009605 response …	GO:0070062 extracellular exosome; GO:0043226 organelle; GO:0005615 extracellular space; GO:0044421 extracellular region part; GO:0031982 vesicle; GO:1903561 extracellular vesicle; GO:0043227 membrane-bounded organelle; GO:0005576 extracellular region; GO:0043230 extracellular organelle;	GO:0030215 semaphorin receptor binding; GO:0005515 protein binding; GO:0005102 receptor binding; GO:0005488 binding;	K06840	SEMA3; semaphorin 3	hsa04360 Axon guidance - Homo sapiens (human);	IPR007110; IPR013783; IPR015943; IPR003599; IPR016201; IPR013098; IPR001627;	Immunoglobulin-like domain; Immunoglobulin-like fold; WD40/YVTN repeat-like-containing domain; Immunoglobulin subtype; PSI domain; Immunoglobulin I-set; Sema domain;
Q9NXS2	Glutaminyl-peptide cyclotransferase-like protein OS=Homo sapiens OX=9606 GN=QPCTL	QPCTL	42.924	9.8167	12	4	4	4	1.015	0.829	1.165	1.405		1.224		1.148		plasma membrane	GO:0018193 peptidyl-amino acid modification; GO:0008152 metabolic process; GO:0018199 peptidyl-glutamine modification; GO:0044260 cellular macromolecule metabolic process; GO:0044267 cellular protein metabolic process; GO:0006464 cellular protein modification process; GO:0017186 peptidyl-pyroglutamic acid biosynthetic process, using glutaminyl-peptide cyclotransferase; GO:0043170 macromolecule me…	GO:0043229 intracellular organelle; GO:0016020 membrane; GO:0098588 bounding membrane of organelle; GO:0031090 organelle membrane; GO:0005737 cytoplasm; GO:0044446 intracellular organelle part; GO:0000139 Golgi membrane; GO:0031224 intrinsic component of membrane; GO:0012505 endomembrane system; GO:0044424 intracellular part; GO:0005623 cell; GO:0016021 integral component of membrane; GO:0044422 …	GO:0016746 transferase activity, transferring acyl groups; GO:0046914 transition metal ion binding; GO:0003824 catalytic activity; GO:0005488 binding; GO:0043167 ion binding; GO:0016603 glutaminyl-peptide cyclotransferase activity; GO:0043169 cation binding; GO:0046872 metal ion binding; GO:0008270 zinc ion binding; GO:0016740 transferase activity; GO:0016755 transferase activity, transferring am…	K00683			IPR007484;	Peptidase M28;
Q8N4S0	Coiled-coil domain-containing protein 82 OS=Homo sapiens OX=9606 GN=CCDC82	CCDC82	64.001	11.243	6.2	2	2	2	1.101	0.795	1.117	1.405	0.181317	1.385	0.125203	1.015	0.86004	nucleus							IPR025244; IPR025451;	Domain of unknown function DUF4196; Domain of unknown function DUF4211;
Q96M27	Protein PRRC1 OS=Homo sapiens OX=9606 GN=PRRC1	PRRC1	46.701	70.127	24.5	10	23	10	0.844	0.889	1.247	1.403	3.96017e-13	0.949	0.024022	1.477	2.13607e-13	nucleus		GO:0043226 organelle; GO:0043231 intracellular membrane-bounded organelle; GO:0043229 intracellular organelle; GO:0044464 cell part; GO:0005622 intracellular; GO:0005737 cytoplasm; GO:0012505 endomembrane system; GO:0044424 intracellular part; GO:0005623 cell; GO:0043227 membrane-bounded organelle; GO:0005794 Golgi apparatus; GO:0044444 cytoplasmic part;	GO:0005515 protein binding; GO:0005488 binding;				IPR026533;	Non-canonical purine NTP phosphatase/PRRC1;
Q5VWQ8	Disabled homolog 2-interacting protein OS=Homo sapiens OX=9606 GN=DAB2IP	DAB2IP	131.62	4.7078	3	3	3	3	0.82	0.908	1.272	1.401		0.903		1.551		nucleus	GO:0044700 single organism signaling; GO:0010941 regulation of cell death; GO:0032872 regulation of stress-activated MAPK cascade; GO:1901185 negative regulation of ERBB signaling pathway; GO:0035148 tube formation; GO:0090317 negative regulation of intracellular protein transport; GO:0009891 positive regulation of biosynthetic process; GO:0070555 response to interleukin-1; GO:1905897 regulation …	GO:0044301 climbing fiber; GO:0016020 membrane; GO:0030425 dendrite; GO:0044421 extracellular region part; GO:0031410 cytoplasmic vesicle; GO:0071944 cell periphery; GO:0031982 vesicle; GO:0005737 cytoplasm; GO:0043025 neuronal cell body; GO:1990597 AIP1-IRE1 complex; GO:0031224 intrinsic component of membrane; GO:0032991 macromolecular complex; GO:0044424 intracellular part; GO:0044300 cerebella…	GO:0031434 mitogen-activated protein kinase kinase binding; GO:0036312 phosphatidylinositol 3-kinase regulatory subunit binding; GO:0019903 protein phosphatase binding; GO:0032813 tumor necrosis factor receptor superfamily binding; GO:0005102 receptor binding; GO:0060589 nucleoside-triphosphatase regulator activity; GO:0030695 GTPase regulator activity; GO:0046983 protein dimerization activity; G…	K19901	DAB2IP; disabled homolog 2-interacting protein	hsa04210 Apoptosis - Homo sapiens (human); hsa04668 TNF signaling pathway - Homo sapiens (human);	IPR001936; IPR021887; IPR011993; IPR008936; IPR000008; IPR001849;	Ras GTPase-activating protein; Domain of unknown function DUF3498; PH domain-like; Rho GTPase activation protein; C2 domain; Pleckstrin homology domain;
Q9NQ29	Putative RNA-binding protein Luc7-like 1 OS=Homo sapiens OX=9606 GN=LUC7L	LUC7L	43.727	55.978	28	9	18	4	0.834	0.9	1.26	1.4	1.75755e-05	0.927	0.15398	1.511	0.000115518	nucleus	GO:0044085 cellular component biogenesis; GO:0051093 negative regulation of developmental process; GO:0006376 mRNA splice site selection; GO:0016043 cellular component organization; GO:0022613 ribonucleoprotein complex biogenesis; GO:0022618 ribonucleoprotein complex assembly; GO:0006725 cellular aromatic compound metabolic process; GO:0048634 regulation of muscle organ development; GO:0051241 ne…	GO:0005685 U1 snRNP; GO:0043229 intracellular organelle; GO:0044446 intracellular organelle part; GO:0005684 U2-type spliceosomal complex; GO:0032991 macromolecular complex; GO:0044424 intracellular part; GO:0005681 spliceosomal complex; GO:0005623 cell; GO:0044422 organelle part; GO:0097525 spliceosomal snRNP complex; GO:0043231 intracellular membrane-bounded organelle; GO:0043226 organelle; GO:…	GO:0097159 organic cyclic compound binding; GO:1901363 heterocyclic compound binding; GO:0003729 mRNA binding; GO:0003723 RNA binding; GO:0042802 identical protein binding; GO:0005488 binding; GO:0003676 nucleic acid binding; GO:0050733 RS domain binding; GO:0019904 protein domain specific binding; GO:0005515 protein binding;
P41440	Folate transporter 1 OS=Homo sapiens OX=9606 GN=SLC19A1	SLC19A1	64.868	2.111	1.7	1	1	1	0.923	0.868	1.214	1.399		1.063		1.315		plasma membrane	GO:0043648 dicarboxylic acid metabolic process; GO:0072337 modified amino acid transport; GO:0006725 cellular aromatic compound metabolic process; GO:0044699 single-organism process; GO:0050896 response to stimulus; GO:0044237 cellular metabolic process; GO:0046655 folic acid metabolic process; GO:0071704 organic substance metabolic process; GO:0051234 establishment of localization; GO:0042493 re…	GO:0016323 basolateral plasma membrane; GO:0016020 membrane; GO:0031226 intrinsic component of plasma membrane; GO:0016324 apical plasma membrane; GO:0098590 plasma membrane region; GO:0044459 plasma membrane part; GO:0044425 membrane part; GO:0044464 cell part; GO:0071944 cell periphery; GO:0031224 intrinsic component of membrane; GO:0005887 integral component of plasma membrane; GO:0005623 cell…	GO:0022804 active transmembrane transporter activity; GO:0015291 secondary active transmembrane transporter activity; GO:0015350 methotrexate transporter activity; GO:0019842 vitamin binding; GO:0043167 ion binding; GO:0005542 folic acid binding; GO:0043177 organic acid binding; GO:0051183 vitamin transporter activity; GO:0033218 amide binding; GO:0051184 cofactor transporter activity; GO:1901363…	K14609	SLC19A1; solute carrier family 19 (folate transporter), member 1	hsa01523 Antifolate resistance - Homo sapiens (human); hsa04977 Vitamin digestion and absorption - Homo sapiens (human);	IPR020846;	Major facilitator superfamily domain;
Q14344	Guanine nucleotide-binding protein subunit alpha-13 OS=Homo sapiens OX=9606 GN=GNA13	GNA13	44.049	33.019	31.3	10	14	9	0.82	0.907	1.267	1.397	1.97496e-05	0.904	0.141337	1.545	0.00020353	extracellular	GO:0044700 single organism signaling; GO:0007596 blood coagulation; GO:0065008 regulation of biological quality; GO:0010941 regulation of cell death; GO:0072503 cellular divalent inorganic cation homeostasis; GO:0001568 blood vessel development; GO:0043009 chordate embryonic development; GO:0023051 regulation of signaling; GO:0048869 cellular developmental process; GO:0044699 single-organism proc…	GO:0016020 membrane; GO:0098862 cluster of actin-based cell projections; GO:0044421 extracellular region part; GO:0005903 brush border; GO:0031410 cytoplasmic vesicle; GO:0019898 extrinsic component of membrane; GO:0071944 cell periphery; GO:0098796 membrane protein complex; GO:0030054 cell junction; GO:0031982 vesicle; GO:0005737 cytoplasm; GO:0032991 macromolecular complex; GO:0044424 intracell…	GO:1901265 nucleoside phosphate binding; GO:0005102 receptor binding; GO:0005085 guanyl-nucleotide exchange factor activity; GO:0031683 G-protein beta/gamma-subunit complex binding; GO:0016817 hydrolase activity, acting on acid anhydrides; GO:0016787 hydrolase activity; GO:0005515 protein binding; GO:0098772 molecular function regulator; GO:0004871 signal transducer activity; GO:0050780 dopamine …	K04639	GNA13; guanine nucleotide-binding protein subunit alpha-13	hsa04072 Phospholipase D signaling pathway - Homo sapiens (human); hsa05200 Pathways in cancer - Homo sapiens (human); hsa04071 Sphingolipid signaling pathway - Homo sapiens (human); hsa04371 Apelin signaling pathway - Homo sapiens (human); hsa04022 cGMP-PKG signaling pathway - Homo sapiens (human); hsa04810 Regulation of actin cytoskeleton - Homo sapiens (human); hsa04270 Vascular smooth muscle …	IPR027417; IPR011025;	"P-loop containing nucleoside triphosphate hydrolase; G protein alpha subunit, helical insertion; "
Q9BQJ4	Transmembrane protein 47 OS=Homo sapiens OX=9606 GN=TMEM47	TMEM47	19.997	3.1739	6.1	1	1	1	0.844	0.901	1.256	1.394		0.937		1.488		plasma membrane		GO:0016020 membrane; GO:0044464 cell part; GO:0071944 cell periphery; GO:0044425 membrane part; GO:0030054 cell junction; GO:0005912 adherens junction; GO:0070161 anchoring junction; GO:0031224 intrinsic component of membrane; GO:0005623 cell; GO:0005911 cell-cell junction; GO:0016021 integral component of membrane; GO:0005886 plasma membrane;
O43493	Trans-Golgi network integral membrane protein 2 OS=Homo sapiens OX=9606 GN=TGOLN2	TGOLN2	51.018	9.6553	11.5	6	6	6	0.899	0.888	1.237	1.393	0.00165811	1.012	0.40696	1.376	0.0022166	extracellular	GO:0016043 cellular component organization; GO:0046907 intracellular transport; GO:0006895 Golgi to endosome transport; GO:0016192 vesicle-mediated transport; GO:0048193 Golgi vesicle transport; GO:0051234 establishment of localization; GO:0051641 cellular localization; GO:0016197 endosomal transport; GO:0006810 transport; GO:0051649 establishment of localization in cell; GO:0061024 membrane orga…	GO:0016020 membrane; GO:0031090 organelle membrane; GO:0031410 cytoplasmic vesicle; GO:0071944 cell periphery; GO:0005737 cytoplasm; GO:0031982 vesicle; GO:0044433 cytoplasmic vesicle part; GO:0031224 intrinsic component of membrane; GO:0044424 intracellular part; GO:0005623 cell; GO:0030662 coated vesicle membrane; GO:0044422 organelle part; GO:0031974 membrane-enclosed lumen; GO:0005654 nucleop…	GO:0005515 protein binding; GO:0005488 binding;
Q9P202	Whirlin OS=Homo sapiens OX=9606 GN=WHRN	WHRN	96.557	1.1345	0.8	1	1	1	1.207	0.757	1.054	1.392		1.594		0.873		nucleus	GO:0016043 cellular component organization; GO:0044707 single-multicellular organism process; GO:0065008 regulation of biological quality; GO:0060113 inner ear receptor cell differentiation; GO:0048666 neuron development; GO:0048869 cellular developmental process; GO:0022008 neurogenesis; GO:0044699 single-organism process; GO:0050877 neurological system process; GO:0048468 cell development; GO:0…	GO:0098862 cluster of actin-based cell projections; GO:0042995 cell projection; GO:0005737 cytoplasm; GO:0032421 stereocilium bundle; GO:0044424 intracellular part; GO:0030426 growth cone; GO:0098858 actin-based cell projection; GO:0044463 cell projection part; GO:0030427 site of polarized growth; GO:0005623 cell; GO:0032420 stereocilium; GO:0044422 organelle part; GO:0043226 organelle; GO:004446…	GO:0005515 protein binding; GO:0005488 binding;				IPR001478;	PDZ domain;
Q9H098	Protein FAM107B OS=Homo sapiens OX=9606 GN=FAM107B	FAM107B	15.558	10.256	32.1	4	7	4	0.827	0.887	1.234	1.391	2.2775e-07	0.932	0.107724	1.492	1.7837e-06	nucleus
Q9UJY1	Heat shock protein beta-8 OS=Homo sapiens OX=9606 GN=HSPB8	HSPB8	21.604	10.725	29.1	6	7	6	0.858	0.874	1.213	1.388	0.00022415	0.982	0.82582	1.414	0.00067685	nucleus	GO:0050794 regulation of cellular process; GO:0050789 regulation of biological process; GO:0080135 regulation of cellular response to stress; GO:0048583 regulation of response to stimulus; GO:1900034 regulation of cellular response to heat; GO:0080134 regulation of response to stress; GO:0065007 biological regulation;	GO:0043229 intracellular organelle; GO:0005737 cytoplasm; GO:0044446 intracellular organelle part; GO:0031981 nuclear lumen; GO:0044424 intracellular part; GO:0005829 cytosol; GO:0005623 cell; GO:0044422 organelle part; GO:0043226 organelle; GO:0043231 intracellular membrane-bounded organelle; GO:0031974 membrane-enclosed lumen; GO:0005654 nucleoplasm; GO:0005634 nucleus; GO:0070013 intracellular…	GO:0005515 protein binding; GO:0042802 identical protein binding; GO:0005488 binding;	K08879			IPR002068; IPR008978;	Alpha crystallin/Hsp20 domain; HSP20-like chaperone;
Q86VZ5	Phosphatidylcholine:ceramide cholinephosphotransferase 1 OS=Homo sapiens OX=9606 GN=SGMS1	SGMS1	48.616	4.952	4.1	2	2	2	0.837	0.907	1.257	1.386		0.923		1.502		plasma membrane	GO:0016310 phosphorylation; GO:0006643 membrane lipid metabolic process; GO:0006672 ceramide metabolic process; GO:0008654 phospholipid biosynthetic process; GO:0097164 ammonium ion metabolic process; GO:0044699 single-organism process; GO:0044255 cellular lipid metabolic process; GO:0009058 biosynthetic process; GO:1901566 organonitrogen compound biosynthetic process; GO:0044237 cellular metabol…	GO:0016020 membrane; GO:0042175 nuclear outer membrane-endoplasmic reticulum membrane network; GO:0005783 endoplasmic reticulum; GO:0031090 organelle membrane; GO:0071944 cell periphery; GO:0005737 cytoplasm; GO:0031224 intrinsic component of membrane; GO:0044424 intracellular part; GO:0005887 integral component of plasma membrane; GO:0030173 integral component of Golgi membrane; GO:0005623 cell;…	GO:0047493 ceramide cholinephosphotransferase activity; GO:0016301 kinase activity; GO:0003824 catalytic activity; GO:0005488 binding; GO:0005515 protein binding; GO:0002950 ceramide phosphoethanolamine synthase activity; GO:0033188 sphingomyelin synthase activity; GO:0016780 phosphotransferase activity, for other substituted phosphate groups; GO:0016740 transferase activity; GO:0016772 transfera…	K04714	SGMS; shingomyelin synthase [EC:2.7.8.27]	hsa04071 Sphingolipid signaling pathway - Homo sapiens (human); hsa01100 Metabolic pathways - Homo sapiens (human); hsa00600 Sphingolipid metabolism - Homo sapiens (human);	IPR013761; IPR001660; IPR025749;	Sterile alpha motif/pointed domain; Sterile alpha motif domain; Sphingomyelin synthase-like domain;
P01130	Low-density lipoprotein receptor OS=Homo sapiens OX=9606 GN=LDLR	LDLR	95.375	49.038	10.9	8	10	7	0.852	0.911	1.263	1.386	2.2839e-05	0.935	0.0568	1.482	4.7324e-06	peroxisome	GO:0044409 entry into host; GO:0065008 regulation of biological quality; GO:0007586 digestion; GO:0006066 alcohol metabolic process; GO:0009891 positive regulation of biosynthetic process; GO:0031347 regulation of defense response; GO:0019216 regulation of lipid metabolic process; GO:0042157 lipoprotein metabolic process; GO:0098856 intestinal lipid absorption; GO:0055098 response to low-density …	GO:0016020 membrane; GO:0044421 extracellular region part; GO:0009897 external side of plasma membrane; GO:0031090 organelle membrane; GO:0045334 clathrin-coated endocytic vesicle; GO:0034362 low-density lipoprotein particle; GO:0005737 cytoplasm; GO:0044433 cytoplasmic vesicle part; GO:0032991 macromolecular complex; GO:0036019 endolysosome; GO:0005887 integral component of plasma membrane; GO:0…	GO:0043167 ion binding; GO:0044877 macromolecular complex binding; GO:0038024 cargo receptor activity; GO:0071813 lipoprotein particle binding; GO:0005515 protein binding; GO:0001618 virus receptor activity; GO:0002020 protease binding; GO:0030228 lipoprotein particle receptor activity; GO:0097367 carbohydrate derivative binding; GO:0030276 clathrin binding; GO:0060089 molecular transducer activi…	K12473	LDLR; low-density lipoprotein receptor	hsa04925 Aldosterone synthesis and secretion - Homo sapiens (human); hsa04934 Cushing's syndrome - Homo sapiens (human); hsa04913 Ovarian steroidogenesis - Homo sapiens (human); hsa05160 Hepatitis C - Homo sapiens (human); hsa04979 Cholesterol metabolism - Homo sapiens (human); hsa04144 Endocytosis - Homo sapiens (human); hsa04976 Bile secretion - Homo sapiens (human); hsa04927 Cortisol synthesis…	IPR001881; IPR000742; IPR009030; IPR011042;	"EGF-like calcium-binding domain; EGF-like domain; Growth factor receptor cysteine-rich domain; Six-bladed beta-propeller, TolB-like; "
O75052	Carboxyl-terminal PDZ ligand of neuronal nitric oxide synthase protein OS=Homo sapiens OX=9606 GN=NOS1AP	NOS1AP	56.149	16.343	7.3	3	4	3	0.904	0.88	1.22	1.386		1.027		1.35		nucleus	GO:0010941 regulation of cell death; GO:0065008 regulation of biological quality; GO:0032270 positive regulation of cellular protein metabolic process; GO:0045428 regulation of nitric oxide biosynthetic process; GO:0009891 positive regulation of biosynthetic process; GO:0045933 positive regulation of muscle contraction; GO:0098900 regulation of action potential; GO:0051240 positive regulation of …	GO:0016020 membrane; GO:0005783 endoplasmic reticulum; GO:0042175 nuclear outer membrane-endoplasmic reticulum membrane network; GO:0031090 organelle membrane; GO:0030016 myofibril; GO:0005737 cytoplasm; GO:0099512 supramolecular fiber; GO:0044424 intracellular part; GO:0030018 Z disc; GO:0016528 sarcoplasm; GO:0005623 cell; GO:0099080 supramolecular complex; GO:0031674 I band; GO:0044422 organel…	GO:0050998 nitric-oxide synthase binding; GO:0005515 protein binding; GO:0005488 binding; GO:0019899 enzyme binding;	K16513	NOS1AP; carboxyl-terminal PDZ ligand of neuronal nitric oxide synthase protein	hsa04713 Circadian entrainment - Homo sapiens (human);	IPR011993; IPR006020;	PH domain-like; PTB/PI domain;
Q8WTV0	Scavenger receptor class B member 1 OS=Homo sapiens OX=9606 GN=SCARB1	SCARB1	60.877	15.04	7.6	4	5	4	0.96	0.858	1.189	1.386	0.00014007	1.119	0.058421	1.239	7.6539e-05	endoplasmic reticulum	GO:0042446 hormone biosynthetic process; GO:0044409 entry into host; GO:0060627 regulation of vesicle-mediated transport; GO:0044700 single organism signaling; GO:0009593 detection of chemical stimulus; GO:0065008 regulation of biological quality; GO:0030335 positive regulation of cell migration; GO:0090130 tissue migration; GO:0007586 digestion; GO:0007166 cell surface receptor signaling pathway…	GO:0016020 membrane; GO:0044421 extracellular region part; GO:0031410 cytoplasmic vesicle; GO:0031090 organelle membrane; GO:0098857 membrane microdomain; GO:0071944 cell periphery; GO:0031982 vesicle; GO:0005737 cytoplasm; GO:0044433 cytoplasmic vesicle part; GO:0031224 intrinsic component of membrane; GO:0044424 intracellular part; GO:0005887 integral component of plasma membrane; GO:0098858 ac…	GO:0034185 apolipoprotein binding; GO:0046983 protein dimerization activity; GO:0038024 cargo receptor activity; GO:0005515 protein binding; GO:0004871 signal transducer activity; GO:0001786 phosphatidylserine binding; GO:0042802 identical protein binding; GO:0005488 binding; GO:0008035 high-density lipoprotein particle binding; GO:0035091 phosphatidylinositol binding; GO:0008289 lipid binding; G…	K13885	SCARB1; scavenger receptor class B, member 1	hsa04925 Aldosterone synthesis and secretion - Homo sapiens (human); hsa04934 Cushing's syndrome - Homo sapiens (human); hsa04913 Ovarian steroidogenesis - Homo sapiens (human); hsa05160 Hepatitis C - Homo sapiens (human); hsa04977 Vitamin digestion and absorption - Homo sapiens (human); hsa04979 Cholesterol metabolism - Homo sapiens (human); hsa04975 Fat digestion and absorption - Homo sapiens (…
O95999	B-cell lymphoma/leukemia 10 OS=Homo sapiens OX=9606 GN=BCL10	BCL10	26.251	4.59	8.6	2	3	2	0.838	0.908	1.258	1.385	0.00080114	0.923	0.060155	1.501	0.0119	cytoplasm	GO:0044700 single organism signaling; GO:0044085 cellular component biogenesis; GO:0002694 regulation of leukocyte activation; GO:0010941 regulation of cell death; GO:0035148 tube formation; GO:0043009 chordate embryonic development; GO:0009891 positive regulation of biosynthetic process; GO:0031347 regulation of defense response; GO:0044237 cellular metabolic process; GO:0009607 response to biot…	GO:0016020 membrane; GO:0005874 microtubule; GO:0005881 cytoplasmic microtubule; GO:0098857 membrane microdomain; GO:0071944 cell periphery; GO:0005737 cytoplasm; GO:0032991 macromolecular complex; GO:0099512 supramolecular fiber; GO:0044424 intracellular part; GO:0099080 supramolecular complex; GO:0005623 cell; GO:0044422 organelle part; GO:0043228 non-membrane-bounded organelle; GO:0005856 cyto…	GO:0031625 ubiquitin protein ligase binding; GO:0043621 protein self-association; GO:0019901 protein kinase binding; GO:0005515 protein binding; GO:0003712 transcription cofactor activity; GO:0019900 kinase binding; GO:0032182 ubiquitin-like protein binding; GO:0043422 protein kinase B binding; GO:0002020 protease binding; GO:0042802 identical protein binding; GO:0005488 binding; GO:0000989 trans…	K07368	BCL10; B-cell CLL/lymphoma 10	hsa05152 Tuberculosis - Homo sapiens (human); hsa04660 T cell receptor signaling pathway - Homo sapiens (human); hsa04625 C-type lectin receptor signaling pathway - Homo sapiens (human); hsa04662 B cell receptor signaling pathway - Homo sapiens (human); hsa04064 NF-kappa B signaling pathway - Homo sapiens (human);	IPR011029; IPR001315;	Death-like domain; CARD domain;
Q9ULW0	Targeting protein for Xklp2 OS=Homo sapiens OX=9606 GN=TPX2	TPX2	85.652	72.446	27.3	17	23	17	0.869	0.908	1.258	1.385	8.3977e-11	0.957	0.89946	1.448	1.0959e-09	cytoplasm	GO:0044085 cellular component biogenesis; GO:0032270 positive regulation of cellular protein metabolic process; GO:0023051 regulation of signaling; GO:0007067 mitotic nuclear division; GO:0044699 single-organism process; GO:0060236 regulation of mitotic spindle organization; GO:0010564 regulation of cell cycle process; GO:0051783 regulation of nuclear division; GO:0051225 spindle assembly; GO:001…	GO:0005874 microtubule; GO:0005737 cytoplasm; GO:0043025 neuronal cell body; GO:0099512 supramolecular fiber; GO:0044424 intracellular part; GO:0099080 supramolecular complex; GO:0005623 cell; GO:0044422 organelle part; GO:0043228 non-membrane-bounded organelle; GO:0031974 membrane-enclosed lumen; GO:0072686 mitotic spindle; GO:0005856 cytoskeleton; GO:0005654 nucleoplasm; GO:0070013 intracellula…	GO:0005524 ATP binding; GO:1901265 nucleoside phosphate binding; GO:0019901 protein kinase binding; GO:0001882 nucleoside binding; GO:0043167 ion binding; GO:0005515 protein binding; GO:0000166 nucleotide binding; GO:0019900 kinase binding; GO:0061676 importin-alpha family protein binding; GO:0097159 organic cyclic compound binding; GO:1901363 heterocyclic compound binding; GO:0032549 ribonucleos…	K16812			IPR015128; IPR027329; IPR027330;	"Aurora-A binding; TPX2, C-terminal; TPX2 central domain; "
Q8N884	Cyclic GMP-AMP synthase OS=Homo sapiens OX=9606 GN=CGAS	CGAS	58.814	8.4368	7.5	3	3	3	0.922	0.874	1.209	1.383		1.055		1.311		nucleus	GO:0032481 positive regulation of type I interferon production; GO:0009117 nucleotide metabolic process; GO:0098542 defense response to other organism; GO:0044699 single-organism process; GO:0009058 biosynthetic process; GO:0044764 multi-organism cellular process; GO:0031347 regulation of defense response; GO:0044237 cellular metabolic process; GO:0006796 phosphate-containing compound metabolic p…	GO:0044464 cell part; GO:0005622 intracellular; GO:0005737 cytoplasm; GO:0044424 intracellular part; GO:0005623 cell; GO:0005829 cytosol; GO:0044444 cytoplasmic part;	GO:1901265 nucleoside phosphate binding; GO:1901363 heterocyclic compound binding; GO:0097159 organic cyclic compound binding; GO:0003824 catalytic activity; GO:0032553 ribonucleotide binding; GO:0005488 binding; GO:0032550 purine ribonucleoside binding; GO:0043169 cation binding; GO:0043168 anion binding; GO:0032559 adenyl ribonucleotide binding; GO:0030554 adenyl nucleotide binding; GO:0019001 …	K17834	MB21D1; cyclic GMP-AMP synthase [EC:2.7.7.86]	hsa04623 Cytosolic DNA-sensing pathway - Homo sapiens (human);	IPR024810;	Mab-21 domain;
Q9Y5M8	Signal recognition particle receptor subunit beta OS=Homo sapiens OX=9606 GN=SRPRB	SRPRB	29.702	147.13	53.9	13	26	13	0.867	0.897	1.24	1.382	1.22125e-15	0.967	0.16766	1.43	7.71494e-13	cytoplasm	GO:0050794 regulation of cellular process; GO:0044700 single organism signaling; GO:0033554 cellular response to stress; GO:0046907 intracellular transport; GO:0072594 establishment of protein localization to organelle; GO:0034976 response to endoplasmic reticulum stress; GO:0035967 cellular response to topologically incorrect protein; GO:0071310 cellular response to organic substance; GO:0044699…	GO:0016020 membrane; GO:0042175 nuclear outer membrane-endoplasmic reticulum membrane network; GO:0005783 endoplasmic reticulum; GO:0030867 rough endoplasmic reticulum membrane; GO:0005874 microtubule; GO:0031090 organelle membrane; GO:0005881 cytoplasmic microtubule; GO:0098796 membrane protein complex; GO:0005737 cytoplasm; GO:0032991 macromolecular complex; GO:0031224 intrinsic component of me…	GO:1901265 nucleoside phosphate binding; GO:0001882 nucleoside binding; GO:0043167 ion binding; GO:0044877 macromolecular complex binding; GO:0000166 nucleotide binding; GO:1901363 heterocyclic compound binding; GO:0097159 organic cyclic compound binding; GO:0032549 ribonucleoside binding; GO:0097367 carbohydrate derivative binding; GO:0032553 ribonucleotide binding; GO:0005488 binding; GO:000504…	K12272	SRPRB; signal recognition particle receptor subunit beta	hsa03060 Protein export - Homo sapiens (human);	IPR027417;	P-loop containing nucleoside triphosphate hydrolase;
Q9UH62	Armadillo repeat-containing X-linked protein 3 OS=Homo sapiens OX=9606 GN=ARMCX3	ARMCX3	42.5	58.317	30.1	10	14	10	0.868	0.894	1.232	1.378	1.2697e-08	0.971	0.3462	1.419	2.0157e-07	mitochondria	GO:0050794 regulation of cellular process; GO:0060255 regulation of macromolecule metabolic process; GO:0019219 regulation of nucleobase-containing compound metabolic process; GO:0009891 positive regulation of biosynthetic process; GO:2001141 regulation of RNA biosynthetic process; GO:0009893 positive regulation of metabolic process; GO:0051173 positive regulation of nitrogen compound metabolic p…	GO:0016020 membrane; GO:0019867 outer membrane; GO:0031090 organelle membrane; GO:0005737 cytoplasm; GO:0031306 intrinsic component of mitochondrial outer membrane; GO:0031224 intrinsic component of membrane; GO:0044424 intracellular part; GO:0044455 mitochondrial membrane part; GO:0005623 cell; GO:0044422 organelle part; GO:0005740 mitochondrial envelope; GO:0031301 integral component of organel…	GO:0005515 protein binding; GO:0005488 binding;				IPR006911; IPR011989; IPR016024;	Armadillo repeat-containing domain; Armadillo-like helical; Armadillo-type fold;
Q96FF9	Sororin OS=Homo sapiens OX=9606 GN=CDCA5	CDCA5	27.6	11.115	15.1	3	3	3	0.956	0.862	1.188	1.378	0.056596	1.109	0.24432	1.243	0.121776	nucleus	GO:0007067 mitotic nuclear division; GO:0051785 positive regulation of nuclear division; GO:0044699 single-organism process; GO:0044237 cellular metabolic process; GO:0010564 regulation of cell cycle process; GO:0031536 positive regulation of exit from mitosis; GO:0051234 establishment of localization; GO:0051130 positive regulation of cellular component organization; GO:1905634 regulation of pro…	GO:0005737 cytoplasm; GO:0032991 macromolecular complex; GO:0044424 intracellular part; GO:0005623 cell; GO:0044422 organelle part; GO:0044427 chromosomal part; GO:0043228 non-membrane-bounded organelle; GO:0031974 membrane-enclosed lumen; GO:0000793 condensed chromosome; GO:0005654 nucleoplasm; GO:0070013 intracellular organelle lumen; GO:0044454 nuclear chromosome part; GO:0005622 intracellular…	GO:0005515 protein binding; GO:0003682 chromatin binding; GO:0005488 binding;	K17390	CDCA5; sororin	hsa05206 MicroRNAs in cancer - Homo sapiens (human);
O76076	WNT1-inducible-signaling pathway protein 2 OS=Homo sapiens OX=9606 GN=WISP2	WISP2	26.825	23.281	18.4	4	4	4	0.869	0.919	1.263	1.374	0.009037	0.946	0.88492	1.453	0.00150048	extracellular	GO:0044700 single organism signaling; GO:0050794 regulation of cellular process; GO:0051716 cellular response to stimulus; GO:0040008 regulation of growth; GO:0044763 single-organism cellular process; GO:0044699 single-organism process; GO:0023052 signaling; GO:0050896 response to stimulus; GO:0001558 regulation of cell growth; GO:0022610 biological adhesion; GO:0007165 signal transduction; GO:00…	GO:0070062 extracellular exosome; GO:0043226 organelle; GO:0005615 extracellular space; GO:0044421 extracellular region part; GO:0031982 vesicle; GO:1903561 extracellular vesicle; GO:0043227 membrane-bounded organelle; GO:0005576 extracellular region; GO:0043230 extracellular organelle;	GO:0005520 insulin-like growth factor binding; GO:0005515 protein binding; GO:0019838 growth factor binding; GO:0005488 binding;				IPR001007; IPR000867; IPR009030;	"VWFC domain; Insulin-like growth factor-binding protein, IGFBP; Growth factor receptor cysteine-rich domain; "
O60739	Eukaryotic translation initiation factor 1b OS=Homo sapiens OX=9606 GN=EIF1B	EIF1B	12.823	60.475	61.1	6	10	1	0.758	0.944	1.296	1.373	0.03522	0.803	0.057021	1.71	0.0142644	cytoplasm	GO:0050794 regulation of cellular process; GO:0006518 peptide metabolic process; GO:0060255 regulation of macromolecule metabolic process; GO:0010608 posttranscriptional regulation of gene expression; GO:0044267 cellular protein metabolic process; GO:0009058 biosynthetic process; GO:1901566 organonitrogen compound biosynthetic process; GO:0044237 cellular metabolic process; GO:0071704 organic sub…		GO:0097159 organic cyclic compound binding; GO:1901363 heterocyclic compound binding; GO:0003723 RNA binding; GO:0008135 translation factor activity, RNA binding; GO:0005488 binding; GO:0003676 nucleic acid binding; GO:0003743 translation initiation factor activity;	K03113	EIF1; translation initiation factor 1	hsa03013 RNA transport - Homo sapiens (human);	IPR001950;	SUI1 domain;
O95716	Ras-related protein Rab-3D OS=Homo sapiens OX=9606 GN=RAB3D	RAB3D	24.267	10.176	25.1	5	7	4	0.812	0.923	1.265	1.371	0.064884	0.88	0.31668	1.558	0.0728	cytoplasm	GO:0044700 single organism signaling; GO:0060627 regulation of vesicle-mediated transport; GO:0065008 regulation of biological quality; GO:0045321 leukocyte activation; GO:0044699 single-organism process; GO:0051046 regulation of secretion; GO:0044237 cellular metabolic process; GO:0032259 methylation; GO:0048871 multicellular organismal homeostasis; GO:0015031 protein transport; GO:0051234 estab…	GO:0016020 membrane; GO:0044421 extracellular region part; GO:0005874 microtubule; GO:0031090 organelle membrane; GO:0031410 cytoplasmic vesicle; GO:0005881 cytoplasmic microtubule; GO:0071944 cell periphery; GO:0042588 zymogen granule; GO:0031982 vesicle; GO:0005737 cytoplasm; GO:0044433 cytoplasmic vesicle part; GO:0044424 intracellular part; GO:0099512 supramolecular fiber; GO:0005623 cell; GO…	GO:1901265 nucleoside phosphate binding; GO:0016817 hydrolase activity, acting on acid anhydrides; GO:0016787 hydrolase activity; GO:0005515 protein binding; GO:0031489 myosin V binding; GO:1901363 heterocyclic compound binding; GO:0097159 organic cyclic compound binding; GO:0008092 cytoskeletal protein binding; GO:0016462 pyrophosphatase activity; GO:0032553 ribonucleotide binding; GO:0003824 ca…	K07884	RAB3D; Ras-related protein Rab-3D	hsa04972 Pancreatic secretion - Homo sapiens (human);	IPR005225; IPR027417;	Small GTP-binding protein domain; P-loop containing nucleoside triphosphate hydrolase;
Q9NUN5	Probable lysosomal cobalamin transporter OS=Homo sapiens OX=9606 GN=LMBRD1	LMBRD1	61.388	16.616	4.8	2	2	2	0.879	0.896	1.228	1.371		0.981		1.397		plasma membrane	GO:0031623 receptor internalization; GO:0051896 regulation of protein kinase B signaling; GO:0009968 negative regulation of signal transduction; GO:0023051 regulation of signaling; GO:0044699 single-organism process; GO:0044764 multi-organism cellular process; GO:0044237 cellular metabolic process; GO:0051234 establishment of localization; GO:0008152 metabolic process; GO:0010646 regulation of ce…	GO:0016020 membrane; GO:0031090 organelle membrane; GO:0045334 clathrin-coated endocytic vesicle; GO:0031410 cytoplasmic vesicle; GO:0071944 cell periphery; GO:0005737 cytoplasm; GO:0031982 vesicle; GO:0031224 intrinsic component of membrane; GO:0044424 intracellular part; GO:0005623 cell; GO:0044422 organelle part; GO:0005765 lysosomal membrane; GO:0030136 clathrin-coated vesicle; GO:0044425 mem…	GO:0019842 vitamin binding; GO:0005102 receptor binding; GO:0044877 macromolecular complex binding; GO:0051183 vitamin transporter activity; GO:0031419 cobalamin binding; GO:0005515 protein binding; GO:0005158 insulin receptor binding; GO:1901363 heterocyclic compound binding; GO:0097159 organic cyclic compound binding; GO:0005488 binding; GO:0015235 cobalamin transporter activity; GO:0046906 tet…	K14617	LMBRD1; LMBR1 domain-containing protein 1	hsa04977 Vitamin digestion and absorption - Homo sapiens (human);
Q96AP7	Endothelial cell-selective adhesion molecule OS=Homo sapiens OX=9606 GN=ESAM	ESAM	41.176	49.747	16.4	4	5	4	0.916	0.878	1.204	1.371	0.00035658	1.043	0.4067	1.314	0.0033783	extracellular	GO:0016477 cell migration; GO:0051674 localization of cell; GO:0044763 single-organism cellular process; GO:0098609 cell-cell adhesion; GO:0044699 single-organism process; GO:0002376 immune system process; GO:0048870 cell motility; GO:0022610 biological adhesion; GO:0016337 single organismal cell-cell adhesion; GO:0050900 leukocyte migration; GO:0098602 single organism cell adhesion; GO:0007155 c…	GO:0016020 membrane; GO:0044421 extracellular region part; GO:0071944 cell periphery; GO:0030054 cell junction; GO:0031982 vesicle; GO:0070161 anchoring junction; GO:0031224 intrinsic component of membrane; GO:0005623 cell; GO:0005911 cell-cell junction; GO:0016021 integral component of membrane; GO:0005923 bicellular tight junction; GO:0005576 extracellular region; GO:0043296 apical junction com…	GO:0005515 protein binding; GO:0005488 binding;	K06787	ESAM; endothelial cell adhesion molecule	hsa04670 Leukocyte transendothelial migration - Homo sapiens (human); hsa04514 Cell adhesion molecules (CAMs) - Homo sapiens (human);	IPR003598; IPR007110; IPR013783; IPR013106; IPR003599;	Immunoglobulin subtype 2; Immunoglobulin-like domain; Immunoglobulin-like fold; Immunoglobulin V-set domain; Immunoglobulin subtype;
Q14BN4	Sarcolemmal membrane-associated protein OS=Homo sapiens OX=9606 GN=SLMAP	SLMAP	95.197	2.3599	2.1	2	2	2	0.982	0.854	1.171	1.371		1.15		1.192		peroxisome	GO:0050794 regulation of cellular process; GO:0016043 cellular component organization; GO:0065008 regulation of biological quality; GO:0002028 regulation of sodium ion transport; GO:0003012 muscle system process; GO:0010256 endomembrane system organization; GO:2000021 regulation of ion homeostasis; GO:0044699 single-organism process; GO:0003254 regulation of membrane depolarization; GO:0032844 re…	GO:0005790 smooth endoplasmic reticulum; GO:0043229 intracellular organelle; GO:0016020 membrane; GO:0031226 intrinsic component of plasma membrane; GO:0005783 endoplasmic reticulum; GO:0043232 intracellular non-membrane-bounded organelle; GO:0071944 cell periphery; GO:0044430 cytoskeletal part; GO:0044446 intracellular organelle part; GO:0005737 cytoplasm; GO:0031224 intrinsic component of membr…	GO:0005515 protein binding; GO:0005488 binding;				IPR008984; IPR000253;	SMAD/FHA domain; Forkhead-associated (FHA) domain;
P50895	Basal cell adhesion molecule OS=Homo sapiens OX=9606 GN=BCAM	BCAM	67.404	24.241	6.2	3	3	3	1.117	0.8	1.096	1.37		1.396		0.981		extracellular	GO:0050794 regulation of cellular process; GO:0044700 single organism signaling; GO:0022610 biological adhesion; GO:0051716 cellular response to stimulus; GO:0007165 signal transduction; GO:0050789 regulation of biological process; GO:0007154 cell communication; GO:0031589 cell-substrate adhesion; GO:0007160 cell-matrix adhesion; GO:0007155 cell adhesion; GO:0044699 single-organism process; GO:00…	GO:0016020 membrane; GO:0031226 intrinsic component of plasma membrane; GO:0044421 extracellular region part; GO:0009897 external side of plasma membrane; GO:0071944 cell periphery; GO:0031982 vesicle; GO:0031224 intrinsic component of membrane; GO:0005887 integral component of plasma membrane; GO:0005623 cell; GO:0016021 integral component of membrane; GO:0005576 extracellular region; GO:0005886…	GO:0038023 signaling receptor activity; GO:0060089 molecular transducer activity; GO:0004872 receptor activity; GO:0043236 laminin binding; GO:0005488 binding; GO:0005055 laminin receptor activity; GO:0005515 protein binding; GO:0008022 protein C-terminus binding; GO:0004888 transmembrane signaling receptor activity; GO:0004871 signal transducer activity; GO:0050840 extracellular matrix binding; …	K06578			IPR003598; IPR007110; IPR013783; IPR013162; IPR003599; IPR013106;	"Immunoglobulin subtype 2; Immunoglobulin-like domain; Immunoglobulin-like fold; CD80-like, immunoglobulin C2-set; Immunoglobulin subtype; Immunoglobulin V-set domain; "
P15328	Folate receptor alpha OS=Homo sapiens OX=9606 GN=FOLR1	FOLR1	29.819	98.485	59.9	12	42	12	0.916	0.889	1.216	1.368	3.98237e-13	1.03	0.179484	1.328	1.8094e-09	extracellular	GO:0044085 cellular component biogenesis; GO:0072337 modified amino acid transport; GO:0048208 COPII vesicle coating; GO:0061308 cardiac neural crest cell development involved in heart development; GO:0035148 tube formation; GO:0043009 chordate embryonic development; GO:0003147 neural crest cell migration involved in heart formation; GO:0044237 cellular metabolic process; GO:0003253 cardiac neura…	GO:0016020 membrane; GO:0044421 extracellular region part; GO:0098862 cluster of actin-based cell projections; GO:0009897 external side of plasma membrane; GO:0031090 organelle membrane; GO:0005737 cytoplasm; GO:0044433 cytoplasmic vesicle part; GO:0005887 integral component of plasma membrane; GO:0005623 cell; GO:0044422 organelle part; GO:0070062 extracellular exosome; GO:0098590 plasma membran…	GO:0019842 vitamin binding; GO:0043167 ion binding; GO:0005542 folic acid binding; GO:0043177 organic acid binding; GO:0038024 cargo receptor activity; GO:0051183 vitamin transporter activity; GO:0008144 drug binding; GO:0033218 amide binding; GO:0051184 cofactor transporter activity; GO:1901363 heterocyclic compound binding; GO:0097159 organic cyclic compound binding; GO:0051870 methotrexate bin…	K13649	FOLR; folate receptor	hsa01523 Antifolate resistance - Homo sapiens (human); hsa04144 Endocytosis - Homo sapiens (human);	IPR018143;	Folate receptor-like;
P48200	Iron-responsive element-binding protein 2 OS=Homo sapiens OX=9606 GN=IREB2	IREB2	105.04	8.6541	8.4	7	7	7	0.912	0.874	1.194	1.366	0.0059199	1.043	0.40652	1.309	0.055335	cytoplasm	GO:0050794 regulation of cellular process; GO:0006879 cellular iron ion homeostasis; GO:0065008 regulation of biological quality; GO:0055076 transition metal ion homeostasis; GO:0060255 regulation of macromolecule metabolic process; GO:0010608 posttranscriptional regulation of gene expression; GO:0030001 metal ion transport; GO:0030003 cellular cation homeostasis; GO:0055072 iron ion homeostasis;…	GO:0044424 intracellular part; GO:0005623 cell; GO:0044464 cell part; GO:0005622 intracellular; GO:0005737 cytoplasm;	GO:0003723 RNA binding; GO:0043167 ion binding; GO:0005515 protein binding; GO:0045182 translation regulator activity; GO:0051539 4 iron, 4 sulfur cluster binding; GO:0030371 translation repressor activity; GO:1901363 heterocyclic compound binding; GO:0097159 organic cyclic compound binding; GO:0003729 mRNA binding; GO:0005488 binding; GO:0051536 iron-sulfur cluster binding; GO:0003676 nucleic ac…				IPR001030; IPR000573; IPR015932; IPR015928; IPR015931;	"Aconitase/3-isopropylmalate dehydratase large subunit, alpha/beta/alpha domain; Aconitase A/isopropylmalate dehydratase small subunit, swivel domain; Aconitase/3-isopropylmalate dehydratase large subunit, alpha/beta/alpha, subdomain 2; Aconitase/3-isopropylmalate dehydratase, swivel; Aconitase/3-isopropylmalate dehydratase large subunit, alpha/beta/alpha, subdomain 1/3; "
O15498	Synaptobrevin homolog YKT6 OS=Homo sapiens OX=9606 GN=YKT6	YKT6	22.417	74.006	41.9	8	13	8	0.935	0.895	1.223	1.366	3.5345e-05	1.045	0.22774	1.308	9.9722e-05	cytoplasm	GO:0051640 organelle localization; GO:0016043 cellular component organization; GO:0090174 organelle membrane fusion; GO:0046907 intracellular transport; GO:0048193 Golgi vesicle transport; GO:0044699 single-organism process; GO:0006903 vesicle targeting; GO:0022406 membrane docking; GO:0015031 protein transport; GO:0051234 establishment of localization; GO:0051649 establishment of localization in…	GO:0030425 dendrite; GO:0016020 membrane; GO:0044421 extracellular region part; GO:0005783 endoplasmic reticulum; GO:0031090 organelle membrane; GO:0031410 cytoplasmic vesicle; GO:0098796 membrane protein complex; GO:0071944 cell periphery; GO:0031982 vesicle; GO:0005737 cytoplasm; GO:0044433 cytoplasmic vesicle part; GO:0043025 neuronal cell body; GO:0032991 macromolecular complex; GO:0031224 in…	GO:0016417 S-acyltransferase activity; GO:0005484 SNAP receptor activity; GO:0000149 SNARE binding; GO:0050839 cell adhesion molecule binding; GO:0016746 transferase activity, transferring acyl groups; GO:0003824 catalytic activity; GO:0019706 protein-cysteine S-palmitoyltransferase activity; GO:0005488 binding; GO:0045296 cadherin binding; GO:0019707 protein-cysteine S-acyltransferase activity; …	K08516	YKT6; synaptobrevin homolog YKT6	hsa04130 SNARE interactions in vesicular transport - Homo sapiens (human);	IPR010908; IPR011012; IPR001388;	Longin domain; Longin-like domain; Synaptobrevin;
Q9NZC3	Glycerophosphodiester phosphodiesterase 1 OS=Homo sapiens OX=9606 GN=GDE1	GDE1	37.718	10.028	10.3	3	5	3	0.859	0.906	1.237	1.365	0.0129625	0.948	0.4922	1.44	0.023225	endoplasmic reticulum	GO:0016042 lipid catabolic process; GO:0046486 glycerolipid metabolic process; GO:0046434 organophosphate catabolic process; GO:0044712 single-organism catabolic process; GO:0044763 single-organism cellular process; GO:0044699 single-organism process; GO:0044255 cellular lipid metabolic process; GO:0044238 primary metabolic process; GO:0044237 cellular metabolic process; GO:0006796 phosphate-cont…	GO:0097708 intracellular vesicle; GO:0043229 intracellular organelle; GO:0016020 membrane; GO:0031090 organelle membrane; GO:0031410 cytoplasmic vesicle; GO:0071944 cell periphery; GO:0044446 intracellular organelle part; GO:0005737 cytoplasm; GO:0031982 vesicle; GO:0044433 cytoplasmic vesicle part; GO:0012506 vesicle membrane; GO:0031224 intrinsic component of membrane; GO:0044424 intracellular …	GO:0008889 glycerophosphodiester phosphodiesterase activity; GO:0047395 glycerophosphoinositol glycerophosphodiesterase activity; GO:0003824 catalytic activity; GO:0042578 phosphoric ester hydrolase activity; GO:0005488 binding; GO:0043167 ion binding; GO:0016788 hydrolase activity, acting on ester bonds; GO:0046872 metal ion binding; GO:0043169 cation binding; GO:0008081 phosphoric diester hydro…	K19179			IPR030395; IPR017946;	"Glycerophosphodiester phosphodiesterase domain; PLC-like phosphodiesterase, TIM beta/alpha-barrel domain; "
Q6NUK4	Receptor expression-enhancing protein 3 OS=Homo sapiens OX=9606 GN=REEP3	REEP3	29.264	1.245	3.5	1	1	1	0.912	0.885	1.208	1.365		1.031		1.325		mitochondria	GO:0006997 nucleus organization; GO:0016043 cellular component organization; GO:0000278 mitotic cell cycle; GO:0010256 endomembrane system organization; GO:0007067 mitotic nuclear division; GO:0048285 organelle fission; GO:0044763 single-organism cellular process; GO:0044802 single-organism membrane organization; GO:0044699 single-organism process; GO:1903047 mitotic cell cycle process; GO:000699…	GO:0043229 intracellular organelle; GO:0016020 membrane; GO:0042175 nuclear outer membrane-endoplasmic reticulum membrane network; GO:0099513 polymeric cytoskeletal fiber; GO:0005783 endoplasmic reticulum; GO:0005874 microtubule; GO:0043232 intracellular non-membrane-bounded organelle; GO:0044430 cytoskeletal part; GO:0044446 intracellular organelle part; GO:0005737 cytoplasm; GO:0031224 intrinsi…		K17338
Q8NBP0	Tetratricopeptide repeat protein 13 OS=Homo sapiens OX=9606 GN=TTC13	TTC13	96.812	8.7067	5.3	4	4	4	0.927	0.88	1.199	1.363		1.053		1.293		extracellular			GO:0005515 protein binding; GO:0005488 binding;				IPR011990; IPR013026;	Tetratricopeptide-like helical domain; Tetratricopeptide repeat-containing domain;
Q9BTU6	Phosphatidylinositol 4-kinase type 2-alpha OS=Homo sapiens OX=9606 GN=PI4K2A	PI4K2A	54.022	113.04	40.5	15	16	15	0.854	0.911	1.241	1.362	4.1014e-05	0.937	0.581	1.453	2.1038e-05	cytoplasm	GO:0016043 cellular component organization; GO:0016310 phosphorylation; GO:0010256 endomembrane system organization; GO:0046486 glycerolipid metabolic process; GO:0006661 phosphatidylinositol biosynthetic process; GO:0046854 phosphatidylinositol phosphorylation; GO:0008654 phospholipid biosynthetic process; GO:0044699 single-organism process; GO:0044255 cellular lipid metabolic process; GO:000905…	GO:0016020 membrane; GO:0030425 dendrite; GO:0031090 organelle membrane; GO:0044221 host cell synapse; GO:0098857 membrane microdomain; GO:0044216 other organism cell; GO:0005737 cytoplasm; GO:0043025 neuronal cell body; GO:0005887 integral component of plasma membrane; GO:0005623 cell; GO:0044422 organelle part; GO:0005765 lysosomal membrane; GO:0043657 host cell; GO:0098590 plasma membrane regi…	GO:1901265 nucleoside phosphate binding; GO:0016773 phosphotransferase activity, alcohol group as acceptor; GO:0005515 protein binding; GO:1901363 heterocyclic compound binding; GO:0097159 organic cyclic compound binding; GO:0016301 kinase activity; GO:0032553 ribonucleotide binding; GO:0003824 catalytic activity; GO:0005488 binding; GO:0032550 purine ribonucleoside binding; GO:0004430 1-phosphat…	K13711	PI4K2; phosphatidylinositol 4-kinase type 2 [EC:2.7.1.67]	hsa00562 Inositol phosphate metabolism - Homo sapiens (human); hsa01100 Metabolic pathways - Homo sapiens (human); hsa04070 Phosphatidylinositol signaling system - Homo sapiens (human);	IPR000403;	"Phosphatidylinositol 3-/4-kinase, catalytic domain; "
Q9UJ68	Mitochondrial peptide methionine sulfoxide reductase OS=Homo sapiens OX=9606 GN=MSRA	MSRA	26.132	2.1646	3.4	1	1	1	1.11	0.806	1.098	1.362		1.377		0.989		mitochondria	GO:0044267 cellular protein metabolic process; GO:0009066 aspartate family amino acid metabolic process; GO:0044699 single-organism process; GO:0030091 protein repair; GO:0050896 response to stimulus; GO:0044237 cellular metabolic process; GO:0000096 sulfur amino acid metabolic process; GO:0071704 organic substance metabolic process; GO:0008152 metabolic process; GO:0006520 cellular amino acid me…	GO:0016020 membrane; GO:0044421 extracellular region part; GO:0005737 cytoplasm; GO:0031982 vesicle; GO:0044424 intracellular part; GO:0005623 cell; GO:0044422 organelle part; GO:0043228 non-membrane-bounded organelle; GO:0005856 cytoskeleton; GO:0031974 membrane-enclosed lumen; GO:0070062 extracellular exosome; GO:0005654 nucleoplasm; GO:0070013 intracellular organelle lumen; GO:0005622 intracel…	GO:0016667 oxidoreductase activity, acting on a sulfur group of donors; GO:0008113 peptide-methionine (S)-S-oxide reductase activity; GO:0016671 oxidoreductase activity, acting on a sulfur group of donors, disulfide as acceptor; GO:0003824 catalytic activity; GO:0016491 oxidoreductase activity;	K07304			IPR002569;	Peptide methionine sulphoxide reductase MsrA;
O00458	Interferon-related developmental regulator 1 OS=Homo sapiens OX=9606 GN=IFRD1	IFRD1	50.268	62.658	16.9	6	8	6	0.794	0.902	1.228	1.361	0.62624	0.88	0.3201	1.547	0.27986	nucleus	GO:0051093 negative regulation of developmental process; GO:0065008 regulation of biological quality; GO:0048640 negative regulation of developmental growth; GO:0048869 cellular developmental process; GO:0051129 negative regulation of cellular component organization; GO:0045445 myoblast differentiation; GO:0022008 neurogenesis; GO:0044699 single-organism process; GO:0051241 negative regulation of…	GO:0043226 organelle; GO:0043231 intracellular membrane-bounded organelle; GO:0043229 intracellular organelle; GO:0005634 nucleus; GO:0044464 cell part; GO:0005622 intracellular; GO:0005737 cytoplasm; GO:0044424 intracellular part; GO:0043227 membrane-bounded organelle; GO:0005623 cell;	GO:0005488 binding;				IPR007701; IPR011989; IPR016024; IPR006921;	"Interferon-related developmental regulator, N-terminal; Armadillo-like helical; Armadillo-type fold; Interferon-related developmental regulator, C-terminal; "
P08648	Integrin alpha-5 OS=Homo sapiens OX=9606 GN=ITGA5	ITGA5	114.54	42.509	16.6	14	16	14	0.874	0.888	1.209	1.361	6.868e-09	0.984	0.30764	1.383	1.2766e-09	nucleus	GO:0044700 single organism signaling; GO:0044085 cellular component biogenesis; GO:0044409 entry into host; GO:0010941 regulation of cell death; GO:0030335 positive regulation of cell migration; GO:0032270 positive regulation of cellular protein metabolic process; GO:0007166 cell surface receptor signaling pathway; GO:0050877 neurological system process; GO:0007610 behavior; GO:0007492 endoderm d…	GO:0016020 membrane; GO:0098636 protein complex involved in cell adhesion; GO:0005783 endoplasmic reticulum; GO:0009897 external side of plasma membrane; GO:0031410 cytoplasmic vesicle; GO:0098796 membrane protein complex; GO:0030054 cell junction; GO:0071944 cell periphery; GO:0031982 vesicle; GO:0005737 cytoplasm; GO:0032991 macromolecular complex; GO:0031224 intrinsic component of membrane; GO…	GO:0005102 receptor binding; GO:0043167 ion binding; GO:0005126 cytokine receptor binding; GO:0044877 macromolecular complex binding; GO:0070851 growth factor receptor binding; GO:0005172 vascular endothelial growth factor receptor binding; GO:0005515 protein binding; GO:0005178 integrin binding; GO:0001618 virus receptor activity; GO:0050839 cell adhesion molecule binding; GO:0005161 platelet-de…	K06484	ITGA5; integrin alpha 5	hsa05100 Bacterial invasion of epithelial cells - Homo sapiens (human); hsa05414 Dilated cardiomyopathy (DCM) - Homo sapiens (human); hsa05165 Human papillomavirus infection - Homo sapiens (human); hsa04640 Hematopoietic cell lineage - Homo sapiens (human); hsa04810 Regulation of actin cytoskeleton - Homo sapiens (human); hsa04151 PI3K-Akt signaling pathway - Homo sapiens (human); hsa05133 Pertus…	IPR032695; IPR013649;	Integrin domain; Integrin alpha-2;
Q9HCP0	Casein kinase I isoform gamma-1 OS=Homo sapiens OX=9606 GN=CSNK1G1	CSNK1G1	48.511	9.4078	7.1	3	3	3	0.936	0.878	1.192	1.358	0.0040027	1.066	0.20348	1.274	0.0171971	nucleus	GO:0044700 single organism signaling; GO:0050794 regulation of cellular process; GO:0016310 phosphorylation; GO:0065008 regulation of biological quality; GO:0007166 cell surface receptor signaling pathway; GO:0018209 peptidyl-serine modification; GO:0044267 cellular protein metabolic process; GO:0044699 single-organism process; GO:0050896 response to stimulus; GO:0044237 cellular metabolic proces…	GO:0043226 organelle; GO:0043231 intracellular membrane-bounded organelle; GO:0043229 intracellular organelle; GO:0005634 nucleus; GO:0044464 cell part; GO:0005622 intracellular; GO:0005737 cytoplasm; GO:0044424 intracellular part; GO:0043227 membrane-bounded organelle; GO:0005623 cell; GO:0005829 cytosol; GO:0044444 cytoplasmic part;	GO:0005524 ATP binding; GO:1901265 nucleoside phosphate binding; GO:0016773 phosphotransferase activity, alcohol group as acceptor; GO:0001882 nucleoside binding; GO:0043167 ion binding; GO:0005515 protein binding; GO:0004672 protein kinase activity; GO:0000166 nucleotide binding; GO:0097159 organic cyclic compound binding; GO:1901363 heterocyclic compound binding; GO:0032549 ribonucleoside bindi…	K08958	CSNK1G; casein kinase 1, gamma [EC:2.7.11.1]	hsa04340 Hedgehog signaling pathway - Homo sapiens (human);	IPR022247; IPR000719; IPR011009;	Casein kinase 1 gamma C-terminal; Protein kinase domain; Protein kinase-like domain;
Q9BUR4	Telomerase Cajal body protein 1 OS=Homo sapiens OX=9606 GN=WRAP53	WRAP53	59.309	3.4984	14.2	4	4	4	0.836	0.918	1.246	1.357		0.911		1.49		nucleus	GO:0032202 telomere assembly; GO:0044085 cellular component biogenesis; GO:0065008 regulation of biological quality; GO:0072594 establishment of protein localization to organelle; GO:0051973 positive regulation of telomerase activity; GO:0009891 positive regulation of biosynthetic process; GO:0009058 biosynthetic process; GO:0010833 telomere maintenance via telomere lengthening; GO:1904816 positi…	GO:0043229 intracellular organelle; GO:0044446 intracellular organelle part; GO:0005737 cytoplasm; GO:0032991 macromolecular complex; GO:0031981 nuclear lumen; GO:0044424 intracellular part; GO:0005829 cytosol; GO:0016604 nuclear body; GO:0005623 cell; GO:0015030 Cajal body; GO:0044422 organelle part; GO:0031974 membrane-enclosed lumen; GO:0043226 organelle; GO:0043231 intracellular membrane-boun…	GO:0097159 organic cyclic compound binding; GO:1901363 heterocyclic compound binding; GO:0003723 RNA binding; GO:0051087 chaperone binding; GO:0005488 binding; GO:0044877 macromolecular complex binding; GO:0003676 nucleic acid binding; GO:0005515 protein binding; GO:0032403 protein complex binding; GO:0070034 telomerase RNA binding;				IPR017986; IPR015943;	WD40-repeat-containing domain; WD40/YVTN repeat-like-containing domain;
P15509	Granulocyte-macrophage colony-stimulating factor receptor subunit alpha OS=Homo sapiens OX=9606 GN=CSF2RA	CSF2RA	46.206	13.499	6.2	2	3	2	0.87	0.91	1.233	1.355	0.000178502	0.956	0.39458	1.417	0.00066427	extracellular	GO:0050794 regulation of cellular process; GO:0044700 single organism signaling; GO:0016310 phosphorylation; GO:0007166 cell surface receptor signaling pathway; GO:0071310 cellular response to organic substance; GO:0044267 cellular protein metabolic process; GO:0018212 peptidyl-tyrosine modification; GO:0044699 single-organism process; GO:0050896 response to stimulus; GO:0071345 cellular response…	GO:0016020 membrane; GO:0031226 intrinsic component of plasma membrane; GO:0044459 plasma membrane part; GO:0044425 membrane part; GO:0071944 cell periphery; GO:0005622 intracellular; GO:0044464 cell part; GO:0031224 intrinsic component of membrane; GO:0005887 integral component of plasma membrane; GO:0005623 cell; GO:0005576 extracellular region; GO:0016021 integral component of membrane; GO:000…	GO:0038023 signaling receptor activity; GO:0016773 phosphotransferase activity, alcohol group as acceptor; GO:0004896 cytokine receptor activity; GO:0005085 guanyl-nucleotide exchange factor activity; GO:0004713 protein tyrosine kinase activity; GO:0005515 protein binding; GO:0004672 protein kinase activity; GO:0098772 molecular function regulator; GO:0004888 transmembrane signaling receptor acti…	K05066	CSF2RA; granulocyte-macrophage colony-stimulating factor receptor alpha	hsa05200 Pathways in cancer - Homo sapiens (human); hsa04640 Hematopoietic cell lineage - Homo sapiens (human); hsa04060 Cytokine-cytokine receptor interaction - Homo sapiens (human); hsa04630 Jak-STAT signaling pathway - Homo sapiens (human);	IPR015321; IPR013783; IPR003961;	"Type I cytokine receptor, cytokine-binding domain; Immunoglobulin-like fold; Fibronectin type III; "
Q6GQQ9	OTU domain-containing protein 7B OS=Homo sapiens OX=9606 GN=OTUD7B	OTUD7B	92.525	19.595	10.1	6	7	6	0.855	0.925	1.251	1.352	0.0063595	0.924	0.069719	1.463	6.2136e-05	nucleus	GO:0070646 protein modification by small protein removal; GO:0009968 negative regulation of signal transduction; GO:0071947 protein deubiquitination involved in ubiquitin-dependent protein catabolic process; GO:0023051 regulation of signaling; GO:0051241 negative regulation of multicellular organismal process; GO:0001818 negative regulation of cytokine production; GO:0051253 negative regulation o…	GO:0043226 organelle; GO:0043231 intracellular membrane-bounded organelle; GO:0043229 intracellular organelle; GO:0005634 nucleus; GO:0044464 cell part; GO:0005622 intracellular; GO:0005737 cytoplasm; GO:0044424 intracellular part; GO:0043227 membrane-bounded organelle; GO:0005623 cell; GO:0005829 cytosol; GO:0044444 cytoplasmic part;	GO:0003677 DNA binding; GO:0004843 thiol-dependent ubiquitin-specific protease activity; GO:0031593 polyubiquitin binding; GO:0008233 peptidase activity; GO:0043167 ion binding; GO:0019783 ubiquitin-like protein-specific protease activity; GO:0005515 protein binding; GO:0008234 cysteine-type peptidase activity; GO:0016787 hydrolase activity; GO:0008270 zinc ion binding; GO:0032182 ubiquitin-like …	K11860			IPR003323; IPR002653;	"OTU domain; Zinc finger, A20-type; "
O75695	Protein XRP2 OS=Homo sapiens OX=9606 GN=RP2	RP2	39.641	35.22	30.3	9	10	9	0.913	0.883	1.194	1.352	1.91973e-05	1.034	0.37118	1.308	0.00038351	cyto_nucl	GO:0016043 cellular component organization; GO:0007601 visual perception; GO:0048869 cellular developmental process; GO:0048193 Golgi vesicle transport; GO:0032989 cellular component morphogenesis; GO:0044699 single-organism process; GO:0015031 protein transport; GO:0050877 neurological system process; GO:0051234 establishment of localization; GO:0006457 protein folding; GO:0009653 anatomical str…	GO:0016020 membrane; GO:0044421 extracellular region part; GO:0044450 microtubule organizing center part; GO:0031410 cytoplasmic vesicle; GO:0071944 cell periphery; GO:0005737 cytoplasm; GO:0031982 vesicle; GO:1990075 periciliary membrane compartment; GO:0044424 intracellular part; GO:0016604 nuclear body; GO:0005623 cell; GO:0044422 organelle part; GO:0043228 non-membrane-bounded organelle; GO:0…	GO:1901265 nucleoside phosphate binding; GO:0060589 nucleoside-triphosphatase regulator activity; GO:0030695 GTPase regulator activity; GO:0001882 nucleoside binding; GO:0043167 ion binding; GO:0005515 protein binding; GO:0000166 nucleotide binding; GO:0098772 molecular function regulator; GO:1901363 heterocyclic compound binding; GO:0097159 organic cyclic compound binding; GO:0032549 ribonucleos…	K18272			IPR006599; IPR016098; IPR017901; IPR013912; IPR012945;	"CARP motif; Cyclase-associated protein CAP/septum formation inhibitor MinC, C-terminal; C-CAP/cofactor C-like domain; Adenylate cyclase-associated CAP, C-terminal; Tubulin binding cofactor C-like domain; "
Q9BQB6	Vitamin K epoxide reductase complex subunit 1 OS=Homo sapiens OX=9606 GN=VKORC1	VKORC1	18.234	33.958	14.7	2	2	2	0.98	0.862	1.165	1.352	0.032543	1.137	0.087883	1.189	0.059222	plasma membrane	GO:0044707 single-multicellular organism process; GO:0007596 blood coagulation; GO:0065008 regulation of biological quality; GO:0044267 cellular protein metabolic process; GO:0044699 single-organism process; GO:0050896 response to stimulus; GO:0044237 cellular metabolic process; GO:0007599 hemostasis; GO:0071704 organic substance metabolic process; GO:0006775 fat-soluble vitamin metabolic process…	GO:0043229 intracellular organelle; GO:0016020 membrane; GO:0042175 nuclear outer membrane-endoplasmic reticulum membrane network; GO:0005783 endoplasmic reticulum; GO:0044446 intracellular organelle part; GO:0005737 cytoplasm; GO:0031224 intrinsic component of membrane; GO:0012505 endomembrane system; GO:0044424 intracellular part; GO:0005623 cell; GO:0016021 integral component of membrane; GO:0…	GO:0016614 oxidoreductase activity, acting on CH-OH group of donors; GO:0003824 catalytic activity; GO:0016900 oxidoreductase activity, acting on the CH-OH group of donors, disulfide as acceptor; GO:0005488 binding; GO:0048037 cofactor binding; GO:0048038 quinone binding; GO:0047057 vitamin-K-epoxide reductase (warfarin-sensitive) activity; GO:0016491 oxidoreductase activity;	K05357	VKORC1; vitamin-K-epoxide reductase (warfarin-sensitive) [EC:1.17.4.4]	hsa00130 Ubiquinone and other terpenoid-quinone biosynthesis - Homo sapiens (human);	IPR012932;	Vitamin K epoxide reductase;
[truncated: 5,873 more rows]
