# Supplementary material for: LukS-PV inhibits hepatocellular carcinoma cells migration by downregulating HDAC6 expression
Source: BMC Cancer. 2022 Jun 8;22:630. doi: 10.1186/s12885-022-09680-4 (PMC9175482; doi:10.1186/s12885-022-09680-4)
Supplement: Supplementary file 2 — Additional file 2: Supplementary Table S2. Identifed proteins associated with HDAC6 were analyzed by mass spectrometry. [file 12885_2022_9680_MOESM2_ESM.xls]

## Sheet: Proteins
Checked	Protein FDR Confidence	Master	Accession	Description	Contaminant	Exp. q-value	Sum PEP Score	Coverage	# Peptides	# PSMs	# Unique Peptides	# Protein Groups	# AAs	MW [kDa]	calc. pI	Found in Sample: [S1] F1: Sample	Modifications	Area: F1: Sample	emPAI	Score Sequest HT	# Peptides Sequest HT
FALSE	High	Master Protein	P35579	Myosin-9 OS=Homo sapiens OX=9606 GN=MYH9 PE=1 SV=4	FALSE	0	2287.99	71.2245	195	840	167	1	1960	226.392	5.6	High		51000000000	4809.28	3259.42	195
FALSE	High	Master Protein	Q13813	Spectrin alpha chain, non-erythrocytic 1 OS=Homo sapiens OX=9606 GN=SPTAN1 PE=1 SV=3	FALSE	0	649.672	55.3803	111	162	111	1	2472	284.364	5.35	High		2100000000	5.543	626.659	111
FALSE	High	Master Protein	Q15149	Plectin OS=Homo sapiens OX=9606 GN=PLEC PE=1 SV=3	FALSE	0	553.073	32.3442	134	158	129	1	4684	531.466	5.96	High		1200000000	1.795	522.504	134
FALSE	High	Master Protein	O00159	Unconventional myosin-Ic OS=Homo sapiens OX=9606 GN=MYO1C PE=1 SV=4	FALSE	0	539.104	63.6877	77	187	76	1	1063	121.606	9.41	High		13000000000	75.27	658.78	77
FALSE	High	Master Protein	Q01082	Spectrin beta chain, non-erythrocytic 1 OS=Homo sapiens OX=9606 GN=SPTBN1 PE=1 SV=2	FALSE	0	530.993	46.9966	89	132	83	1	2364	274.439	5.57	High		1400000000	5.081	497.699	89
FALSE	High	Master Protein	Q8WWI1	LIM domain only protein 7 OS=Homo sapiens OX=9606 GN=LMO7 PE=1 SV=3	FALSE	0	325.194	35.0564	57	99	57	1	1683	192.576	8.09	High		3900000000	5.132	346.642	57
FALSE	High	Master Protein	P60709	Actin, cytoplasmic 1 OS=Homo sapiens OX=9606 GN=ACTB PE=1 SV=1	FALSE	0	301.529	63.2	28	192	7	1	375	41.71	5.48	High		110000000000	903.736	623.23	28
FALSE	High	Master Protein	P35580	Myosin-10 OS=Homo sapiens OX=9606 GN=MYH10 PE=1 SV=3	FALSE	0	276.819	23.1781	39	94	17	1	1976	228.858	5.54	High		470000000	2.369	306.291	39
FALSE	High	Master Protein	Q00610	Clathrin heavy chain 1 OS=Homo sapiens OX=9606 GN=CLTC PE=1 SV=5	FALSE	0	248.257	34.8657	44	63	44	1	1675	191.493	5.69	High		1200000000	3.179	239.083	44
FALSE	High	Master Protein	P08670	Vimentin OS=Homo sapiens OX=9606 GN=VIM PE=1 SV=4	FALSE	0	231.165	72.103	35	63	32	1	466	53.619	5.12	High		3600000000	49.802	231.436	35
FALSE	High	Master Protein	Q9UBN7	Histone deacetylase 6 OS=Homo sapiens OX=9606 GN=HDAC6 PE=1 SV=2	FALSE	0	225.67	32.5103	27	81	27	1	1215	131.336	5.3	High		4800000000	16.013	303.408	27
FALSE	High	Master Protein	P04264	Keratin, type II cytoskeletal 1 OS=Homo sapiens OX=9606 GN=KRT1 PE=1 SV=6	FALSE	0	224.205	50.3106	35	87	30	1	644	65.999	8.12	High		7600000000	25.367	292.792	35
FALSE	High	Master Protein	P35527	Keratin, type I cytoskeletal 9 OS=Homo sapiens OX=9606 GN=KRT9 PE=1 SV=3	FALSE	0	211.637	46.87	25	55	24	1	623	62.027	5.24	High		4300000000	16.191	212.336	25
FALSE	High	Master Protein	P05187	Alkaline phosphatase, placental type OS=Homo sapiens OX=9606 GN=ALPP PE=1 SV=2	FALSE	0	198.093	58.3178	27	64	22	1	535	57.917	6.29	High		4100000000	35.869	240.722	27
FALSE	High	Master Protein	Q9UPQ0	LIM and calponin homology domains-containing protein 1 OS=Homo sapiens OX=9606 GN=LIMCH1 PE=1 SV=4	FALSE	0	190.417	38.7812	38	51	38	1	1083	121.792	6.47	High		1700000000	4.304	190.72	38
FALSE	High	Master Protein	P21333	Filamin-A OS=Homo sapiens OX=9606 GN=FLNA PE=1 SV=4	FALSE	0	185.456	23.5739	43	46	40	1	2647	280.564	6.06	High		540000000	1.007	156.693	43
FALSE	High	Master Protein	O43707	Alpha-actinin-4 OS=Homo sapiens OX=9606 GN=ACTN4 PE=1 SV=2	FALSE	0	181.843	48.1888	37	56	23	1	911	104.788	5.44	High		630000000	4.78	180.339	37
FALSE	High	Master Protein	P13645	Keratin, type I cytoskeletal 10 OS=Homo sapiens OX=9606 GN=KRT10 PE=1 SV=6	FALSE	0	177.439	50.5137	29	49	25	1	584	58.792	5.21	High		3900000000	39.471	175.751	29
FALSE	High	Master Protein	P68032	Actin, alpha cardiac muscle 1 OS=Homo sapiens OX=9606 GN=ACTC1 PE=1 SV=1	FALSE	0	166.623	33.687	19	145	2	1	377	41.992	5.39	High		16000000000	109.53	445.731	19
FALSE	High	Master Protein	P67936	Tropomyosin alpha-4 chain OS=Homo sapiens OX=9606 GN=TPM4 PE=1 SV=3	FALSE	0	154.96	77.8226	26	44	15	1	248	28.504	4.69	High		1000000000	99	151.697	26
FALSE	High	Master Protein	P35749	Myosin-11 OS=Homo sapiens OX=9606 GN=MYH11 PE=1 SV=3	FALSE	0	145.135	9.1785	22	51	3	1	1972	227.199	5.5	High		54000000	0.966	180.729	22
FALSE	High	Master Protein	P07355	Annexin A2 OS=Homo sapiens OX=9606 GN=ANXA2 PE=1 SV=2	FALSE	0	142.401	56.6372	20	37	20	1	339	38.58	7.75	High		1800000000	20.544	145.299	20
FALSE	High	Master Protein	P02545	Prelamin-A/C OS=Homo sapiens OX=9606 GN=LMNA PE=1 SV=1	FALSE	0	139.924	44.7289	30	42	30	1	664	74.095	7.02	High		1100000000	6.743	138.794	30
FALSE	High	Master Protein	P04406	Glyceraldehyde-3-phosphate dehydrogenase OS=Homo sapiens OX=9606 GN=GAPDH PE=1 SV=3	FALSE	0	138.092	53.7313	16	40	16	1	335	36.03	8.46	High		4200000000	32.405	130.766	16
FALSE	High	Master Protein	P35908	Keratin, type II cytoskeletal 2 epidermal OS=Homo sapiens OX=9606 GN=KRT2 PE=1 SV=2	FALSE	0	130.568	54.3036	27	39	21	1	639	65.393	8	High		1100000000	5.516	134.944	27
FALSE	High	Master Protein	Q9ULV4	Coronin-1C OS=Homo sapiens OX=9606 GN=CORO1C PE=1 SV=1	FALSE	0	128.502	46.4135	24	39	24	1	474	53.215	7.08	High		3600000000	16.013	139.506	24
FALSE	High	Master Protein	P06753	Tropomyosin alpha-3 chain OS=Homo sapiens OX=9606 GN=TPM3 PE=1 SV=2	FALSE	0	126.971	41.0526	18	35	8	1	285	32.93	4.72	High		1200000000	20.544	122.699	18
FALSE	High	Master Protein	P07437	Tubulin beta chain OS=Homo sapiens OX=9606 GN=TUBB PE=1 SV=2	FALSE	0	124.331	50.4505	18	31	5	1	444	49.639	4.89	High		890000000	19.153	115.341	18
FALSE	High	Master Protein	P05787	Keratin, type II cytoskeletal 8 OS=Homo sapiens OX=9606 GN=KRT8 PE=1 SV=7	TRUE	0	123.673	56.7288	26	48	21	1	483	53.671	5.59	High		2200000000	11.253	153.93	26
FALSE	High	Master Protein	P68371	Tubulin beta-4B chain OS=Homo sapiens OX=9606 GN=TUBB4B PE=1 SV=1	FALSE	0	119.372	50.3371	18	30	1	1	445	49.799	4.89	High		1000000000	15.496	115.106	18
FALSE	High	Master Protein	O14950	Myosin regulatory light chain 12B OS=Homo sapiens OX=9606 GN=MYL12B PE=1 SV=2	FALSE	0	118.193	62.7907	11	31	5	1	172	19.767	4.84	High		6300000000	150.991	127.365	11
FALSE	High	Master Protein	Q9UM54	Unconventional myosin-VI OS=Homo sapiens OX=9606 GN=MYO6 PE=1 SV=4	FALSE	0	115.31	25.425	27	32	27	1	1294	149.596	8.53	High		660000000	1.43	108.584	27
FALSE	High	Master Protein	P07951	Tropomyosin beta chain OS=Homo sapiens OX=9606 GN=TPM2 PE=1 SV=1	FALSE	0	113.067	46.831	17	28	4	1	284	32.831	4.7	High		270000000	13.925	104.823	17
FALSE	High	Master Protein	P11021	Endoplasmic reticulum chaperone BiP OS=Homo sapiens OX=9606 GN=HSPA5 PE=1 SV=2	FALSE	0	112.005	46.6361	24	30	22	1	654	72.288	5.16	High		810000000	4.391	99.9002	24
FALSE	High	Master Protein	Q9UHB6	LIM domain and actin-binding protein 1 OS=Homo sapiens OX=9606 GN=LIMA1 PE=1 SV=1	FALSE	0	108.374	30.83	19	26	19	1	759	85.173	6.84	High		1100000000	1.859	101.333	19
FALSE	High	Master Protein	P12814	Alpha-actinin-1 OS=Homo sapiens OX=9606 GN=ACTN1 PE=1 SV=2	FALSE	0	105.641	28.139	23	35	9	1	892	102.993	5.41	High		360000000	2.103	112.503	23
FALSE	High	Master Protein	P60660	Myosin light polypeptide 6 OS=Homo sapiens OX=9606 GN=MYL6 PE=1 SV=2	FALSE	0	104.881	62.2517	10	53	7	1	151	16.919	4.65	High		15000000000	186.382	168.117	10
FALSE	High	Master Protein	P11142	Heat shock cognate 71 kDa protein OS=Homo sapiens OX=9606 GN=HSPA8 PE=1 SV=1	FALSE	0	104.075	33.2817	20	29	17	1	646	70.854	5.52	High		1300000000	3.924	90.5586	20
FALSE	High	Master Protein	Q6S8J3	POTE ankyrin domain family member E OS=Homo sapiens OX=9606 GN=POTEE PE=2 SV=3	FALSE	0	102.962	12.186	10	87	1	1	1075	121.286	6.2	High		3000000000	1.361	258.969	10
FALSE	High	Master Protein	Q92614	Unconventional myosin-XVIIIa OS=Homo sapiens OX=9606 GN=MYO18A PE=1 SV=3	FALSE	0	102.885	14.6543	22	26	22	1	2054	232.971	6.3	High		480000000	0.548	95.1615	22
FALSE	High	Master Protein	P04899	Guanine nucleotide-binding protein G(i) subunit alpha-2 OS=Homo sapiens OX=9606 GN=GNAI2 PE=1 SV=3	FALSE	0	98.7772	48.169	15	25	8	1	355	40.425	5.54	High		1100000000	10.159	85.8465	15
FALSE	High	Master Protein	Q13885	Tubulin beta-2A chain OS=Homo sapiens OX=9606 GN=TUBB2A PE=1 SV=1	FALSE	0	91.6429	35.5056	14	24	1	1	445	49.875	4.89	High		89000000	8.047	89.7927	14
FALSE	High	Master Protein	P23246	Splicing factor, proline- and glutamine-rich OS=Homo sapiens OX=9606 GN=SFPQ PE=1 SV=2	FALSE	0	91.2056	34.3706	19	30	18	1	707	76.102	9.44	High		2500000000	5.225	92.8859	19
FALSE	High	Master Protein	Q71U36	Tubulin alpha-1A chain OS=Homo sapiens OX=9606 GN=TUBA1A PE=1 SV=1	FALSE	0	90.5147	42.7938	14	21	6	1	451	50.104	5.06	High		2200000000	5.813	86.9916	14
FALSE	High	Master Protein	P14923	Junction plakoglobin OS=Homo sapiens OX=9606 GN=JUP PE=1 SV=3	FALSE	0	90.3851	36.3758	22	28	22	1	745	81.693	6.14	High		850000000	3.108	83.4209	22
FALSE	High	Master Protein	P09493	Tropomyosin alpha-1 chain OS=Homo sapiens OX=9606 GN=TPM1 PE=1 SV=2	FALSE	0	88.9665	32.0423	16	23	4	1	284	32.689	4.74	High		390000000	9	87.4528	16
FALSE	High	Master Protein	Q15233	Non-POU domain-containing octamer-binding protein OS=Homo sapiens OX=9606 GN=NONO PE=1 SV=4	FALSE	0	86.8019	46.9214	23	29	22	1	471	54.197	8.95	High		950000000	9.857	86.7821	23
FALSE	High	Master Protein	P05783	Keratin, type I cytoskeletal 18 OS=Homo sapiens OX=9606 GN=KRT18 PE=1 SV=2	FALSE	0	86.7835	43.4884	16	29	15	1	430	48.029	5.45	High		1400000000	4.843	91.4942	16
FALSE	High	Master Protein	P09923	Intestinal-type alkaline phosphatase OS=Homo sapiens OX=9606 GN=ALPI PE=1 SV=2	FALSE	0	85.713	36.3636	15	30	10	1	528	56.776	5.86	High		2100000000	5.918	116.448	15
FALSE	High	Master Protein	Q16643	Drebrin OS=Homo sapiens OX=9606 GN=DBN1 PE=1 SV=4	FALSE	0	83.5223	30.5085	16	22	16	1	649	71.385	4.45	High		1700000000	4.505	79.4548	16
FALSE	High	Master Protein	P24844	Myosin regulatory light polypeptide 9 OS=Homo sapiens OX=9606 GN=MYL9 PE=1 SV=4	FALSE	0	82.0334	38.9535	7	19	1	1	172	19.814	4.92	High		150000000	27.48	82.1871	7
FALSE	High	Master Protein	P68366	Tubulin alpha-4A chain OS=Homo sapiens OX=9606 GN=TUBA4A PE=1 SV=1	FALSE	0	79.3613	35.9375	11	19	3	1	448	49.892	5.06	High		580000000	4.109	77.2353	11
FALSE	High	Master Protein	P13639	Elongation factor 2 OS=Homo sapiens OX=9606 GN=EEF2 PE=1 SV=4	FALSE	0	78.6199	22.4942	14	19	14	1	858	95.277	6.83	High		580000000	1.248	74.1263	14
FALSE	High	Master Protein	Q14126	Desmoglein-2 OS=Homo sapiens OX=9606 GN=DSG2 PE=1 SV=2	FALSE	0	77.8212	22.3614	15	22	15	1	1118	122.218	5.24	High		700000000	1.212	77.8489	15
FALSE	High	Master Protein	Q562R1	Beta-actin-like protein 2 OS=Homo sapiens OX=9606 GN=ACTBL2 PE=1 SV=2	FALSE	0	77.3381	29.5213	13	57	4	1	376	41.976	5.59	High		1700000000	12.335	156.07	13
FALSE	High	Master Protein	P19338	Nucleolin OS=Homo sapiens OX=9606 GN=NCL PE=1 SV=3	FALSE	0	76.9593	22.5352	15	19	15	1	710	76.568	4.7	High		670000000	1.488	67.9386	15
FALSE	High	Master Protein	P80723	Brain acid soluble protein 1 OS=Homo sapiens OX=9606 GN=BASP1 PE=1 SV=2	FALSE	0	76.9099	70.0441	10	15	10	1	227	22.68	4.63	High		4500000000	10.938	73.8011	10
FALSE	High	Master Protein	P08754	Guanine nucleotide-binding protein G(k) subunit alpha OS=Homo sapiens OX=9606 GN=GNAI3 PE=1 SV=3	FALSE	0	75.8912	39.548	14	21	8	1	354	40.506	5.69	High		1000000000	9	66.7608	14
FALSE	High	Master Protein	P04350	Tubulin beta-4A chain OS=Homo sapiens OX=9606 GN=TUBB4A PE=1 SV=2	FALSE	0	74.5666	40.7658	14	22	2	1	444	49.554	4.88	High		350000000	5.7	76.2079	14
FALSE	High	Master Protein	O43795	Unconventional myosin-Ib OS=Homo sapiens OX=9606 GN=MYO1B PE=1 SV=3	FALSE	0	73.6737	19.1901	16	18	15	1	1136	131.902	9.38	High		520000000	0.808	65.0063	16
FALSE	High	Master Protein	Q04695	Keratin, type I cytoskeletal 17 OS=Homo sapiens OX=9606 GN=KRT17 PE=1 SV=2	TRUE	0	72.3842	41.4352	17	24	9	1	432	48.076	5.02	High		620000000	3.252	75.142	17
FALSE	High	Master Protein	P02533	Keratin, type I cytoskeletal 14 OS=Homo sapiens OX=9606 GN=KRT14 PE=1 SV=4	FALSE	0	71.637	34.5339	17	24	6	1	472	51.529	5.16	High		290000000	3.252	73.9956	17
FALSE	High	Master Protein	Q9Y608	Leucine-rich repeat flightless-interacting protein 2 OS=Homo sapiens OX=9606 GN=LRRFIP2 PE=1 SV=1	FALSE	0	70.8186	25.104	14	16	14	1	721	82.121	6.95	High		720000000	1.085	62.104	14
FALSE	High	Master Protein	Q9Y4I1	Unconventional myosin-Va OS=Homo sapiens OX=9606 GN=MYO5A PE=1 SV=2	FALSE	0	69.007	10.566	16	18	16	1	1855	215.269	8.48	High		290000000	0.405	57.9786	16
FALSE	High	Master Protein	P06733	Alpha-enolase OS=Homo sapiens OX=9606 GN=ENO1 PE=1 SV=2	FALSE	0	67.0959	47.6959	16	20	16	1	434	47.139	7.39	High		820000000	3.52	64.4131	16
FALSE	High	Master Protein	Q7Z406	Myosin-14 OS=Homo sapiens OX=9606 GN=MYH14 PE=1 SV=2	FALSE	0	67.046	5.36341	14	44	4	1	1995	227.732	5.6	High		9000000000	0.433	125.202	14
FALSE	High	Master Protein	P06748	Nucleophosmin OS=Homo sapiens OX=9606 GN=NPM1 PE=1 SV=2	FALSE	0	64.9164	33.6735	7	17	7	1	294	32.555	4.78	High		1500000000	4.995	66.5239	7
FALSE	High	Master Protein	Q02878	60S ribosomal protein L6 OS=Homo sapiens OX=9606 GN=RPL6 PE=1 SV=3	FALSE	0	63.1887	41.6667	12	18	12	1	288	32.708	10.58	High		920000000	6.848	62.9223	12
FALSE	High	Master Protein	P62879	Guanine nucleotide-binding protein G(I)/G(S)/G(T) subunit beta-2 OS=Homo sapiens OX=9606 GN=GNB2 PE=1 SV=3	FALSE	0	62.5609	42.6471	9	21	4	1	340	37.307	6	High		690000000	7.66	64.4686	9
FALSE	High	Master Protein	A5A3E0	POTE ankyrin domain family member F OS=Homo sapiens OX=9606 GN=POTEF PE=1 SV=2	FALSE	0	62.5313	10.3256	8	70	1	1	1075	121.367	6.2	High		110000000	0.84	185.712	8
FALSE	High	Master Protein	Q9NYL9	Tropomodulin-3 OS=Homo sapiens OX=9606 GN=TMOD3 PE=1 SV=1	FALSE	0	61.1547	38.3523	11	15	11	1	352	39.57	5.19	High		590000000	2.831	54.8421	11
FALSE	High	Master Protein	P09874	Poly [ADP-ribose] polymerase 1 OS=Homo sapiens OX=9606 GN=PARP1 PE=1 SV=4	FALSE	0	59.0304	17.357	13	15	13	1	1014	113.012	8.88	High		460000000	0.73	52.7688	13
FALSE	High	Master Protein	P68104	Elongation factor 1-alpha 1 OS=Homo sapiens OX=9606 GN=EEF1A1 PE=1 SV=1	FALSE	0	58.3202	22.7273	10	18	5	1	462	50.109	9.01	High		1800000000	3.786	58.2618	10
FALSE	High	Master Protein	P07900	Heat shock protein HSP 90-alpha OS=Homo sapiens OX=9606 GN=HSP90AA1 PE=1 SV=5	FALSE	0	57.8319	22.6776	14	17	7	1	732	84.607	5.02	High		410000000	1.404	51.7929	14
FALSE	High	Master Protein	Q13045	Protein flightless-1 homolog OS=Homo sapiens OX=9606 GN=FLII PE=1 SV=2	FALSE	0	55.286	16.3909	14	14	14	1	1269	144.659	6.05	High		690000000	0.546	54.0543	14
FALSE	High	Master Protein	P09651	Heterogeneous nuclear ribonucleoprotein A1 OS=Homo sapiens OX=9606 GN=HNRNPA1 PE=1 SV=5	FALSE	0	55.1929	30.914	9	12	9	1	372	38.723	9.13	High		560000000	2.981	51.4991	9
FALSE	High	Master Protein	P15144	Aminopeptidase N OS=Homo sapiens OX=9606 GN=ANPEP PE=1 SV=4	FALSE	0	51.8071	16.546	13	16	13	1	967	109.471	5.48	High		520000000	1.004	52.4575	13
FALSE	High	Master Protein	P15328	Folate receptor alpha OS=Homo sapiens OX=9606 GN=FOLR1 PE=1 SV=3	FALSE	0	51.4451	34.6304	9	17	9	1	257	29.799	7.97	High		2600000000	7.66	49.9593	9
FALSE	High	Master Protein	P08238	Heat shock protein HSP 90-beta OS=Homo sapiens OX=9606 GN=HSP90AB1 PE=1 SV=4	FALSE	0	50.6445	19.6133	12	17	4	1	724	83.212	5.03	High		500000000	1.233	52.3131	12
FALSE	High	Master Protein	P00533	Epidermal growth factor receptor OS=Homo sapiens OX=9606 GN=EGFR PE=1 SV=2	FALSE	0	50.6286	12.314	14	16	14	1	1210	134.19	6.68	High		920000000	0.68	49.4238	14
FALSE	High	Master Protein	P12268	Inosine-5'-monophosphate dehydrogenase 2 OS=Homo sapiens OX=9606 GN=IMPDH2 PE=1 SV=2	FALSE	0	49.6416	25.0973	10	12	10	1	514	55.77	6.9	High		440000000	1.555	45.4155	10
FALSE	High	Master Protein	Q12792	Twinfilin-1 OS=Homo sapiens OX=9606 GN=TWF1 PE=1 SV=3	FALSE	0	48.7515	35.4286	9	11	9	1	350	40.258	6.96	High		450000000	2.008	46.1469	9
FALSE	High	Master Protein	Q00839	Heterogeneous nuclear ribonucleoprotein U OS=Homo sapiens OX=9606 GN=HNRNPU PE=1 SV=6	FALSE	0	47.4142	14.9091	11	15	11	1	825	90.528	6	High		670000000	0.945	41.3257	11
FALSE	High	Master Protein	O15020	Spectrin beta chain, non-erythrocytic 2 OS=Homo sapiens OX=9606 GN=SPTBN2 PE=1 SV=3	FALSE	0	46.0643	6.86192	13	14	7	1	2390	271.157	6.11	High		85000000	0.223	39.4128	13
FALSE	High	Master Protein	P63096	Guanine nucleotide-binding protein G(i) subunit alpha-1 OS=Homo sapiens OX=9606 GN=GNAI1 PE=1 SV=2	FALSE	0	45.9842	28.8136	9	12	2	1	354	40.335	5.97	High		520000000	2.793	41.2504	9
FALSE	High	Master Protein	P38646	Stress-70 protein, mitochondrial OS=Homo sapiens OX=9606 GN=HSPA9 PE=1 SV=2	FALSE	0	45.8337	22.975	12	13	12	1	679	73.635	6.16	High		590000000	0.974	43.4221	12
FALSE	High	Master Protein	Q9BUF5	Tubulin beta-6 chain OS=Homo sapiens OX=9606 GN=TUBB6 PE=1 SV=1	FALSE	0	44.0719	15.0224	7	12	2	1	446	49.825	4.88	High		350000000	1.371	42.3344	7
FALSE	High	Master Protein	P08729	Keratin, type II cytoskeletal 7 OS=Homo sapiens OX=9606 GN=KRT7 PE=1 SV=5	TRUE	0	42.5147	32.1962	13	23	10	1	469	51.354	5.48	High		490000000	1.512	60.1822	13
FALSE	High	Master Protein	Q6YHK3	CD109 antigen OS=Homo sapiens OX=9606 GN=CD109 PE=1 SV=2	FALSE	0	42.0502	8.09689	9	10	9	1	1445	161.587	5.85	High		450000000	0.343	35.4434	9
FALSE	High	Master Protein	P10809	60 kDa heat shock protein, mitochondrial OS=Homo sapiens OX=9606 GN=HSPD1 PE=1 SV=2	FALSE	0	41.3474	18.3246	7	9	7	1	573	61.016	5.87	High		270000000	0.668	36.1457	7
FALSE	High	Master Protein	P62805	Histone H4 OS=Homo sapiens OX=9606 GN=HIST1H4A PE=1 SV=2	FALSE	0	40.9225	53.3981	8	13	8	1	103	11.36	11.36	High		4100000000	99	41.6161	8
FALSE	High	Master Protein	P02538	Keratin, type II cytoskeletal 6A OS=Homo sapiens OX=9606 GN=KRT6A PE=1 SV=3	TRUE	0	40.5802	22.5177	11	15	1	1	564	60.008	8	High		230000000	1.448	45.5147	11
FALSE	High	Master Protein	P08174	Complement decay-accelerating factor OS=Homo sapiens OX=9606 GN=CD55 PE=1 SV=4	FALSE	0	39.806	23.0971	7	12	7	1	381	41.374	7.59	High		2700000000	1.291	43.0339	7
FALSE	High	Master Protein	P04259	Keratin, type II cytoskeletal 6B OS=Homo sapiens OX=9606 GN=KRT6B PE=1 SV=5	FALSE	0	39.6407	22.5177	11	15	0	1	564	60.03	8	Not Found			1.297	44.5424	11
FALSE	High	Master Protein	P05141	ADP/ATP translocase 2 OS=Homo sapiens OX=9606 GN=SLC25A5 PE=1 SV=7	FALSE	0	39.074	35.906	11	19	3	1	298	32.831	9.69	High		550000000	3.16	52.3647	11
FALSE	High	Master Protein	P58107	Epiplakin OS=Homo sapiens OX=9606 GN=EPPK1 PE=1 SV=3	FALSE	0	38.6446	6.23035	9	9	4	1	5088	555.316	5.62	High		210000000	0.061	30.1714	9
FALSE	High	Master Protein	P11940	Polyadenylate-binding protein 1 OS=Homo sapiens OX=9606 GN=PABPC1 PE=1 SV=2	FALSE	0	38.5143	23.2704	11	14	7	1	636	70.626	9.5	High		690000000	1.113	43.1918	11
FALSE	High	Master Protein	O00571	ATP-dependent RNA helicase DDX3X OS=Homo sapiens OX=9606 GN=DDX3X PE=1 SV=3	FALSE	0	38.2488	17.2205	9	12	8	1	662	73.198	7.18	High		410000000	0.931	37.9157	9
FALSE	High	Master Protein	P36578	60S ribosomal protein L4 OS=Homo sapiens OX=9606 GN=RPL4 PE=1 SV=5	FALSE	0	37.5682	27.4005	10	13	10	1	427	47.667	11.06	High		1300000000	1.712	38.4884	10
FALSE	High	Master Protein	P25705	ATP synthase subunit alpha, mitochondrial OS=Homo sapiens OX=9606 GN=ATP5F1A PE=1 SV=1	FALSE	0	37.4521	26.2206	12	12	12	1	553	59.714	9.13	High		370000000	1.11	37.3149	12
FALSE	High	Master Protein	P08779	Keratin, type I cytoskeletal 16 OS=Homo sapiens OX=9606 GN=KRT16 PE=1 SV=4	TRUE	0	37.4446	21.7759	11	16	2	1	473	51.236	5.05	High		200000000	1.512	48.1633	11
FALSE	High	Master Protein	P62081	40S ribosomal protein S7 OS=Homo sapiens OX=9606 GN=RPS7 PE=1 SV=1	FALSE	0	36.8038	43.299	6	9	6	1	194	22.113	10.1	High		470000000	5.579	37.1531	6
FALSE	High	Master Protein	P05388	60S acidic ribosomal protein P0 OS=Homo sapiens OX=9606 GN=RPLP0 PE=1 SV=1	FALSE	0	36.6072	45.7413	9	14	9	1	317	34.252	5.97	High		1000000000	2.793	51.4454	9
FALSE	High	Master Protein	P62701	40S ribosomal protein S4, X isoform OS=Homo sapiens OX=9606 GN=RPS4X PE=1 SV=2	FALSE	0	36.5052	50.9506	14	15	14	1	263	29.579	10.15	High		840000000	4.012	42.1077	14
FALSE	High	Master Protein	P46940	Ras GTPase-activating-like protein IQGAP1 OS=Homo sapiens OX=9606 GN=IQGAP1 PE=1 SV=1	FALSE	0	36.294	7.78515	10	10	10	1	1657	189.134	6.48	High		210000000	0.274	32.8516	10
FALSE	High	Master Protein	P61978	Heterogeneous nuclear ribonucleoprotein K OS=Homo sapiens OX=9606 GN=HNRNPK PE=1 SV=1	FALSE	0	36.0267	28.9417	10	11	10	1	463	50.944	5.54	High		430000000	1.212	31.7113	10
FALSE	High	Master Protein	Q09666	Neuroblast differentiation-associated protein AHNAK OS=Homo sapiens OX=9606 GN=AHNAK PE=1 SV=2	FALSE	0	34.9887	6.72326	11	13	11	1	5890	628.699	6.15	High		720000000	0.063	35.4871	11
FALSE	High	Master Protein	P52907	F-actin-capping protein subunit alpha-1 OS=Homo sapiens OX=9606 GN=CAPZA1 PE=1 SV=3	FALSE	0	34.8413	34.965	7	11	5	1	286	32.902	5.69	High		1600000000	2.652	33.2469	7
FALSE	High	Master Protein	P18124	60S ribosomal protein L7 OS=Homo sapiens OX=9606 GN=RPL7 PE=1 SV=1	FALSE	0	34.7009	41.5323	11	15	11	1	248	29.207	10.65	High		1200000000	6.499	41.2008	11
FALSE	High	Master Protein	P62873	Guanine nucleotide-binding protein G(I)/G(S)/G(T) subunit beta-1 OS=Homo sapiens OX=9606 GN=GNB1 PE=1 SV=3	FALSE	0	34.2427	33.2353	7	12	3	1	340	37.353	6	High		120000000	2.981	33.1438	7
FALSE	High	Master Protein	P0DMV9	Heat shock 70 kDa protein 1B OS=Homo sapiens OX=9606 GN=HSPA1B PE=1 SV=1	FALSE	0	34.1673	21.6849	11	13	9	1	641	70.009	5.66	High		330000000	1.198	39.7256	11
FALSE	High	Master Protein	P47756	F-actin-capping protein subunit beta OS=Homo sapiens OX=9606 GN=CAPZB PE=1 SV=4	FALSE	0	34.1369	29.2419	7	11	7	1	277	31.331	5.59	High		790000000	1.818	39.7793	7
FALSE	High	Master Protein	P12236	ADP/ATP translocase 3 OS=Homo sapiens OX=9606 GN=SLC25A6 PE=1 SV=4	FALSE	0	33.1924	28.8591	9	15	1	1	298	32.845	9.74	High		370000000	2.162	41.0364	9
FALSE	High	Master Protein	P62424	60S ribosomal protein L7a OS=Homo sapiens OX=9606 GN=RPL7A PE=1 SV=2	FALSE	0	32.9607	37.218	9	12	9	1	266	29.977	10.61	High		1200000000	4.412	39.7141	9
FALSE	High	Master Protein	P17931	Galectin-3 OS=Homo sapiens OX=9606 GN=LGALS3 PE=1 SV=5	FALSE	0	32.8266	20.4	4	9	4	1	250	26.136	8.56	High		680000000	5.579	32.0896	4
FALSE	High	Master Protein	P13647	Keratin, type II cytoskeletal 5 OS=Homo sapiens OX=9606 GN=KRT5 PE=1 SV=3	TRUE	0	32.8139	16.7797	9	12	4	1	590	62.34	7.74	High		400000000	1.062	35.6998	9
FALSE	High	Master Protein	P62277	40S ribosomal protein S13 OS=Homo sapiens OX=9606 GN=RPS13 PE=1 SV=2	FALSE	0	32.3626	31.7881	6	8	6	1	151	17.212	10.54	High		570000000	3.329	28.0002	6
FALSE	High	Master Protein	P23396	40S ribosomal protein S3 OS=Homo sapiens OX=9606 GN=RPS3 PE=1 SV=2	FALSE	0	32.3016	55.144	10	11	10	1	243	26.671	9.66	High		730000000	2.36	37.3197	10
FALSE	High	Master Protein	P62269	40S ribosomal protein S18 OS=Homo sapiens OX=9606 GN=RPS18 PE=1 SV=3	FALSE	0	31.5987	52.6316	11	14	11	1	152	17.708	10.99	High		1400000000	11.115	39.2738	11
FALSE	High	Master Protein	Q8NFJ5	Retinoic acid-induced protein 3 OS=Homo sapiens OX=9606 GN=GPRC5A PE=1 SV=2	FALSE	0	30.9055	17.6471	4	10	4	1	357	40.225	8.15	High		1500000000	2.981	33.3504	4
FALSE	High	Master Protein	P52272	Heterogeneous nuclear ribonucleoprotein M OS=Homo sapiens OX=9606 GN=HNRNPM PE=1 SV=3	FALSE	0	30.8908	14.6575	7	7	7	1	730	77.464	8.7	High		400000000	0.341	23.4379	7
FALSE	High	Master Protein	O60814	Histone H2B type 1-K OS=Homo sapiens OX=9606 GN=HIST1H2BK PE=1 SV=3	FALSE	0	30.5807	26.9841	4	9	4	1	126	13.882	10.32	High		3300000000	4.337	27.2317	4
FALSE	High	Master Protein	Q6WCQ1	Myosin phosphatase Rho-interacting protein OS=Homo sapiens OX=9606 GN=MPRIP PE=1 SV=3	FALSE	0	30.1665	10.7317	8	9	8	1	1025	116.461	6.21	High		340000000	0.405	30.8238	8
FALSE	High	Master Protein	P62241	40S ribosomal protein S8 OS=Homo sapiens OX=9606 GN=RPS8 PE=1 SV=2	FALSE	0	29.9666	38.4615	7	9	7	1	208	24.19	10.32	High		770000000	6.943	27.8339	7
FALSE	High	Master Protein	P61247	40S ribosomal protein S3a OS=Homo sapiens OX=9606 GN=RPS3A PE=1 SV=2	FALSE	0	29.9664	34.0909	10	13	10	1	264	29.926	9.73	High		680000000	3.281	27.9927	10
FALSE	High	Master Protein	Q05639	Elongation factor 1-alpha 2 OS=Homo sapiens OX=9606 GN=EEF1A2 PE=1 SV=1	FALSE	0	29.7674	22.4622	7	10	2	1	463	50.438	9.03	High		600000000	1.512	34.507	7
FALSE	High	Master Protein	P0DP25	Calmodulin-3 OS=Homo sapiens OX=9606 GN=CALM3 PE=1 SV=1	FALSE	0	29.5474	32.8859	5	9	5	1	149	16.827	4.22	High		960000000	5.31	31.3699	5
FALSE	High	Master Protein	P23528	Cofilin-1 OS=Homo sapiens OX=9606 GN=CFL1 PE=1 SV=3	FALSE	0	29.4105	42.1687	6	8	6	1	166	18.491	8.09	High		560000000	3.642	31.7185	6
FALSE	High	Master Protein	Q13283	Ras GTPase-activating protein-binding protein 1 OS=Homo sapiens OX=9606 GN=G3BP1 PE=1 SV=1	FALSE	0	28.5428	15.0215	5	8	5	1	466	52.132	5.52	High		300000000	1.154	27.2876	5
FALSE	High	Master Protein	O75369	Filamin-B OS=Homo sapiens OX=9606 GN=FLNB PE=1 SV=2	FALSE	0	27.853	3.61261	9	9	6	1	2602	277.99	5.73	High		120000000	0.142	21.3294	9
FALSE	High	Master Protein	P11233	Ras-related protein Ral-A OS=Homo sapiens OX=9606 GN=RALA PE=1 SV=1	FALSE	0	26.4882	25.2427	5	8	2	1	206	23.552	7.11	High		420000000	4.337	24.2068	5
FALSE	High	Master Protein	Q07020	60S ribosomal protein L18 OS=Homo sapiens OX=9606 GN=RPL18 PE=1 SV=2	FALSE	0	26.3907	42.5532	7	9	7	1	188	21.621	11.72	High		1100000000	6.743	30.7894	7
FALSE	High	Master Protein	P14649	Myosin light chain 6B OS=Homo sapiens OX=9606 GN=MYL6B PE=1 SV=1	FALSE	0	25.9408	25	4	8	1	1	208	22.75	5.73	High		52000000	1.683	28.4755	4
FALSE	High	Master Protein	Q06830	Peroxiredoxin-1 OS=Homo sapiens OX=9606 GN=PRDX1 PE=1 SV=1	FALSE	0	25.9022	35.6784	9	12	6	1	199	22.096	8.13	High		1100000000	5.105	30.9033	9
FALSE	High	Master Protein	P60842	Eukaryotic initiation factor 4A-I OS=Homo sapiens OX=9606 GN=EIF4A1 PE=1 SV=1	FALSE	0	25.1873	16.0099	5	7	5	1	406	46.125	5.48	High		530000000	0.778	22.4661	5
FALSE	High	Master Protein	Q5JWF2	Guanine nucleotide-binding protein G(s) subunit alpha isoforms XLas OS=Homo sapiens OX=9606 GN=GNAS PE=1 SV=2	FALSE	0	25.1339	9.45034	10	10	9	1	1037	110.956	5.03	High		640000000	0.863	26.3044	10
FALSE	High	Master Protein	Q14160	Protein scribble homolog OS=Homo sapiens OX=9606 GN=SCRIB PE=1 SV=4	FALSE	0	24.9265	5.33742	6	7	6	1	1630	174.778	5.07	High		230000000	0.166	26.6007	6
FALSE	High	Master Protein	O94832	Unconventional myosin-Id OS=Homo sapiens OX=9606 GN=MYO1D PE=1 SV=2	FALSE	0	23.9644	8.64811	7	8	7	1	1006	116.129	9.39	High		160000000	0.24	23.6836	7
FALSE	High	Master Protein	P61353	60S ribosomal protein L27 OS=Homo sapiens OX=9606 GN=RPL27 PE=1 SV=2	FALSE	0	22.9414	45.5882	6	8	6	1	136	15.788	10.56	High		620000000	20.544	21.8013	6
FALSE	High	Master Protein	Q13310	Polyadenylate-binding protein 4 OS=Homo sapiens OX=9606 GN=PABPC4 PE=1 SV=1	FALSE	0	22.9083	12.5776	5	9	1	1	644	70.738	9.26	High		88000000	0.585	22.4659	5
FALSE	High	Master Protein	P62906	60S ribosomal protein L10a OS=Homo sapiens OX=9606 GN=RPL10A PE=1 SV=2	FALSE	0	22.6309	18.894	4	7	4	1	217	24.816	9.94	High		460000000	1.929	24.6555	4
FALSE	High	Master Protein	Q9NR30	Nucleolar RNA helicase 2 OS=Homo sapiens OX=9606 GN=DDX21 PE=1 SV=5	FALSE	0	22.6151	13.41	7	8	7	1	783	87.29	9.28	High		260000000	0.442	28.0566	7
FALSE	High	Master Protein	P17844	Probable ATP-dependent RNA helicase DDX5 OS=Homo sapiens OX=9606 GN=DDX5 PE=1 SV=1	FALSE	0	22.5639	14.8208	8	8	5	1	614	69.105	8.92	High		330000000	0.668	22.7315	8
FALSE	High	Master Protein	Q9HAV0	Guanine nucleotide-binding protein subunit beta-4 OS=Homo sapiens OX=9606 GN=GNB4 PE=1 SV=3	FALSE	0	22.0047	23.2353	5	8	2	1	340	37.543	6	High		85000000	1.054	22.5631	5
FALSE	High	Master Protein	P61313	60S ribosomal protein L15 OS=Homo sapiens OX=9606 GN=RPL15 PE=1 SV=2	FALSE	0	21.8706	34.8039	6	7	6	1	204	24.131	11.62	High		450000000	2.162	22.7116	6
FALSE	High	Master Protein	P07195	L-lactate dehydrogenase B chain OS=Homo sapiens OX=9606 GN=LDHB PE=1 SV=2	FALSE	0	21.8176	21.5569	5	6	5	1	334	36.615	6.05	High		240000000	0.931	13.7083	5
FALSE	High	Master Protein	Q8IVT2	Mitotic interactor and substrate of PLK1 OS=Homo sapiens OX=9606 GN=MISP PE=1 SV=1	FALSE	0	21.7282	12.9602	6	6	6	1	679	75.311	6.83	High		360000000	0.389	23.6838	6
FALSE	High	Master Protein	P05023	Sodium/potassium-transporting ATPase subunit alpha-1 OS=Homo sapiens OX=9606 GN=ATP1A1 PE=1 SV=1	FALSE	0	21.5067	3.42131	2	3	2	1	1023	112.824	5.49	High		270000000	0.142	16.4277	2
FALSE	High	Master Protein	P62753	40S ribosomal protein S6 OS=Homo sapiens OX=9606 GN=RPS6 PE=1 SV=1	FALSE	0	21.2828	14.4578	3	4	3	1	249	28.663	10.84	High		670000000	1.031	19.5088	3
FALSE	High	Master Protein	P26373	60S ribosomal protein L13 OS=Homo sapiens OX=9606 GN=RPL13 PE=1 SV=4	FALSE	0	21.2266	29.3839	6	8	6	1	211	24.247	11.65	High		790000000	2.728	21.8198	6
FALSE	High	Master Protein	P02768	Serum albumin OS=Homo sapiens OX=9606 GN=ALB PE=1 SV=2	TRUE	0	21.1582	8.21018	5	9	5	1	609	69.321	6.28	High		7700000000	0.389	23.1233	5
FALSE	High	Master Protein	P14618	Pyruvate kinase PKM OS=Homo sapiens OX=9606 GN=PKM PE=1 SV=4	FALSE	0	21.114	19.0207	6	6	6	1	531	57.9	7.84	High		390000000	0.453	23.2541	6
FALSE	High	Master Protein	P62937	Peptidyl-prolyl cis-trans isomerase A OS=Homo sapiens OX=9606 GN=PPIA PE=1 SV=2	FALSE	0	20.8335	16.3636	3	5	3	1	165	18.001	7.81	High		580000000	1.276	16.0987	3
FALSE	High	Master Protein	P04083	Annexin A1 OS=Homo sapiens OX=9606 GN=ANXA1 PE=1 SV=2	FALSE	0	20.5201	18.4971	4	4	4	1	346	38.69	7.02	High		130000000	0.551	16.9608	4
FALSE	High	Master Protein	P40939	Trifunctional enzyme subunit alpha, mitochondrial OS=Homo sapiens OX=9606 GN=HADHA PE=1 SV=2	FALSE	0	20.4546	12.0577	6	6	6	1	763	82.947	9.04	High		150000000	0.359	18.3228	6
FALSE	High	Master Protein	P16402	Histone H1.3 OS=Homo sapiens OX=9606 GN=HIST1H1D PE=1 SV=2	FALSE	0	20.4537	17.1946	5	6	5	1	221	22.336	11.02	High		580000000	1.894	19.6747	5
FALSE	High	Master Protein	P62826	GTP-binding nuclear protein Ran OS=Homo sapiens OX=9606 GN=RAN PE=1 SV=3	FALSE	0	20.3972	15.7407	4	5	4	1	216	24.408	7.49	High		390000000	1.848	17.4879	4
FALSE	High	Master Protein	P22626	Heterogeneous nuclear ribonucleoproteins A2/B1 OS=Homo sapiens OX=9606 GN=HNRNPA2B1 PE=1 SV=2	FALSE	0	19.8945	20.3966	6	6	6	1	353	37.407	8.95	High		300000000	1.069	19.671	6
FALSE	High	Master Protein	P09211	Glutathione S-transferase P OS=Homo sapiens OX=9606 GN=GSTP1 PE=1 SV=2	FALSE	0	19.7148	25.2381	4	5	4	1	210	23.341	5.64	High		700000000	1.61	17.2068	4
FALSE	High	Master Protein	P09622	Dihydrolipoyl dehydrogenase, mitochondrial OS=Homo sapiens OX=9606 GN=DLD PE=1 SV=2	FALSE	0	19.5714	15.3242	6	6	6	1	509	54.143	7.85	High		250000000	0.585	21.2405	6
FALSE	High	Master Protein	P14384	Carboxypeptidase M OS=Homo sapiens OX=9606 GN=CPM PE=1 SV=2	FALSE	0	19.4052	16.93	7	7	7	1	443	50.481	7.36	High		260000000	0.859	19.576	7
FALSE	High	Master Protein	P62979	Ubiquitin-40S ribosomal protein S27a OS=Homo sapiens OX=9606 GN=RPS27A PE=1 SV=2	FALSE	0	19.3811	24.359	3	6	3	1	156	17.953	9.64	High		760000000	1.848	21.3805	3
FALSE	High	Master Protein	P30050	60S ribosomal protein L12 OS=Homo sapiens OX=9606 GN=RPL12 PE=1 SV=1	FALSE	0	19.3394	24.2424	3	4	3	1	165	17.808	9.42	High		550000000	1.31	16.9512	3
FALSE	High	Master Protein	P0C0S8	Histone H2A type 1 OS=Homo sapiens OX=9606 GN=HIST1H2AG PE=1 SV=2	FALSE	0	19.0887	35.3846	5	8	2	1	130	14.083	10.9	High		400000000	9	23.5642	5
FALSE	High	Master Protein	P63104	14-3-3 protein zeta/delta OS=Homo sapiens OX=9606 GN=YWHAZ PE=1 SV=1	FALSE	0	18.9503	24.4898	5	5	2	1	245	27.728	4.79	High		240000000	0.833	16.4441	5
FALSE	High	Master Protein	P50991	T-complex protein 1 subunit delta OS=Homo sapiens OX=9606 GN=CCT4 PE=1 SV=4	FALSE	0	18.8657	9.27644	4	5	4	1	539	57.888	7.83	High		190000000	0.274	15.7226	4
FALSE	High	Master Protein	P26599	Polypyrimidine tract-binding protein 1 OS=Homo sapiens OX=9606 GN=PTBP1 PE=1 SV=1	FALSE	0	18.6377	13.371	4	4	4	1	531	57.186	9.17	High		310000000	0.445	17.795	4
FALSE	High	Master Protein	P53621	Coatomer subunit alpha OS=Homo sapiens OX=9606 GN=COPA PE=1 SV=2	FALSE	0	18.6147	4.65686	4	4	4	1	1224	138.258	7.66	High		110000000	0.124	13.7409	4
FALSE	High	Master Protein	Q9P258	Protein RCC2 OS=Homo sapiens OX=9606 GN=RCC2 PE=1 SV=2	FALSE	0	18.3957	15.7088	7	7	7	1	522	56.049	8.78	High		210000000	0.607	21.3893	7
FALSE	High	Master Protein	P63000	Ras-related C3 botulinum toxin substrate 1 OS=Homo sapiens OX=9606 GN=RAC1 PE=1 SV=1	FALSE	0	18.3667	22.3958	5	7	5	1	192	21.436	8.5	High		490000000	4.995	19.6428	5
FALSE	High	Master Protein	P29401	Transketolase OS=Homo sapiens OX=9606 GN=TKT PE=1 SV=3	FALSE	0	18.349	10.1124	4	4	4	1	623	67.835	7.66	High		200000000	0.292	14.766	4
FALSE	High	Master Protein	Q12965	Unconventional myosin-Ie OS=Homo sapiens OX=9606 GN=MYO1E PE=1 SV=2	FALSE	0	18.2209	6.40794	6	6	3	1	1108	126.982	8.92	High		170000000	0.229	18.0735	6
FALSE	High	Master Protein	P63010	AP-2 complex subunit beta OS=Homo sapiens OX=9606 GN=AP2B1 PE=1 SV=1	FALSE	0	18.0461	8.11099	6	7	6	1	937	104.486	5.38	High		240000000	0.38	19.279	6
FALSE	High	Master Protein	P07948	Tyrosine-protein kinase Lyn OS=Homo sapiens OX=9606 GN=LYN PE=1 SV=3	FALSE	0	17.9379	12.3047	6	6	4	1	512	58.537	7.11	High		230000000	0.52	14.2836	6
FALSE	High	Master Protein	O75531	Barrier-to-autointegration factor OS=Homo sapiens OX=9606 GN=BANF1 PE=1 SV=1	FALSE	0	17.6154	55.0562	3	4	3	1	89	10.052	6.09	High		270000000	2.728	17.887	3
FALSE	High	Master Protein	P14625	Endoplasmin OS=Homo sapiens OX=9606 GN=HSP90B1 PE=1 SV=1	FALSE	0	17.5959	5.10585	4	6	3	1	803	92.411	4.84	High		120000000	0.253	17.0243	4
FALSE	High	Master Protein	Q9UKS6	Protein kinase C and casein kinase substrate in neurons protein 3 OS=Homo sapiens OX=9606 GN=PACSIN3 PE=1 SV=2	FALSE	0	17.0849	16.7453	6	6	6	1	424	48.457	6.18	High		350000000	0.668	18.4317	6
FALSE	High	Master Protein	Q92841	Probable ATP-dependent RNA helicase DDX17 OS=Homo sapiens OX=9606 GN=DDX17 PE=1 SV=2	FALSE	0	16.7939	10.0137	6	6	3	1	729	80.222	8.27	High		190000000	0.413	17.0999	6
FALSE	High	Master Protein	P67809	Nuclease-sensitive element-binding protein 1 OS=Homo sapiens OX=9606 GN=YBX1 PE=1 SV=3	FALSE	0	16.7478	27.1605	4	4	4	1	324	35.903	9.88	High		200000000	0.931	17.4805	4
FALSE	High	Master Protein	P15880	40S ribosomal protein S2 OS=Homo sapiens OX=9606 GN=RPS2 PE=1 SV=2	FALSE	0	16.6148	19.7952	5	6	5	1	293	31.305	10.24	High		800000000	0.688	17.2115	5
FALSE	High	Master Protein	Q86YZ3	Hornerin OS=Homo sapiens OX=9606 GN=HRNR PE=1 SV=2	TRUE	0	16.4993	5.08772	3	3	3	1	2850	282.228	10.04	High		95000000	0.06	14.389	3
FALSE	High	Master Protein	P18621	60S ribosomal protein L17 OS=Homo sapiens OX=9606 GN=RPL17 PE=1 SV=3	FALSE	0	16.4465	21.7391	3	7	3	1	184	21.383	10.17	High		310000000	1.848	18.4133	3
FALSE	High	Master Protein	P62917	60S ribosomal protein L8 OS=Homo sapiens OX=9606 GN=RPL8 PE=1 SV=2	FALSE	0	16.4358	19.4553	6	9	6	1	257	28.007	11.03	High		720000000	2.162	20.6974	6
FALSE	High	Master Protein	P09382	Galectin-1 OS=Homo sapiens OX=9606 GN=LGALS1 PE=1 SV=2	FALSE	0	16.2699	35.5556	5	5	5	1	135	14.706	5.5	High		750000000	2.594	16.5283	5
FALSE	High	Master Protein	P62249	40S ribosomal protein S16 OS=Homo sapiens OX=9606 GN=RPS16 PE=1 SV=2	FALSE	0	16.1821	43.1507	6	8	6	1	146	16.435	10.21	High		940000000	3.642	21.5479	6
FALSE	High	Master Protein	P04792	Heat shock protein beta-1 OS=Homo sapiens OX=9606 GN=HSPB1 PE=1 SV=2	FALSE	0	15.8692	20.9756	3	4	3	1	205	22.768	6.4	High		270000000	0.701	15.1495	3
FALSE	High	Master Protein	P17661	Desmin OS=Homo sapiens OX=9606 GN=DES PE=1 SV=3	FALSE	0	15.8491	9.3617	5	6	2	1	470	53.503	5.27	High		100000000	0.484	17.5013	5
FALSE	High	Master Protein	P61224	Ras-related protein Rap-1b OS=Homo sapiens OX=9606 GN=RAP1B PE=1 SV=1	FALSE	0	15.6947	26.087	5	5	5	1	184	20.812	5.78	High		200000000	1.61	14.9838	5
FALSE	High	Master Protein	Q05682	Caldesmon OS=Homo sapiens OX=9606 GN=CALD1 PE=1 SV=3	FALSE	0	15.6786	9.07945	6	6	6	1	793	93.175	5.66	High		120000000	0.369	17.7978	6
FALSE	High	Master Protein	P06576	ATP synthase subunit beta, mitochondrial OS=Homo sapiens OX=9606 GN=ATP5F1B PE=1 SV=3	FALSE	0	15.6596	12.0983	3	4	3	1	529	56.525	5.4	High		100000000	0.346	15.8071	3
FALSE	High	Master Protein	O15143	Actin-related protein 2/3 complex subunit 1B OS=Homo sapiens OX=9606 GN=ARPC1B PE=1 SV=3	FALSE	0	15.5176	13.4409	4	5	4	1	372	40.923	8.35	High		310000000	0.833	15.889	4
FALSE	High	Master Protein	Q9H3R2	Mucin-13 OS=Homo sapiens OX=9606 GN=MUC13 PE=1 SV=3	FALSE	0	15.4073	6.25	2	3	2	1	512	54.569	5.07	High		590000000	0.54	13.0342	2
FALSE	High	Master Protein	P42766	60S ribosomal protein L35 OS=Homo sapiens OX=9606 GN=RPL35 PE=1 SV=2	FALSE	0	15.3358	29.2683	4	5	4	1	123	14.543	11.05	High		610000000	5.813	13.4682	4
FALSE	High	Master Protein	P22314	Ubiquitin-like modifier-activating enzyme 1 OS=Homo sapiens OX=9606 GN=UBA1 PE=1 SV=3	FALSE	0	15.1762	6.23819	4	4	4	1	1058	117.774	5.76	High		98000000	0.166	13.7003	4
FALSE	High	Master Protein	P05387	60S acidic ribosomal protein P2 OS=Homo sapiens OX=9606 GN=RPLP2 PE=1 SV=1	FALSE	0	15.1057	30.4348	2	3	2	1	115	11.658	4.54	High		220000000	2.162	12.0776	2
FALSE	High	Master Protein	P42704	Leucine-rich PPR motif-containing protein, mitochondrial OS=Homo sapiens OX=9606 GN=LRPPRC PE=1 SV=3	FALSE	0	15.0721	3.65854	4	4	4	1	1394	157.805	6.13	High		48000000	0.094	11.8668	4
FALSE	High	Master Protein	P09471	Guanine nucleotide-binding protein G(o) subunit alpha OS=Homo sapiens OX=9606 GN=GNAO1 PE=1 SV=4	FALSE	0	15.0554	10.7345	3	4	1	1	354	40.025	5.53	High		330000000	0.585	13.0011	3
FALSE	High	Master Protein	Q13162	Peroxiredoxin-4 OS=Homo sapiens OX=9606 GN=PRDX4 PE=1 SV=1	FALSE	0	14.9253	13.6531	4	5	2	1	271	30.521	6.29	High		62000000	1.154	13.1983	4
FALSE	High	Master Protein	P39023	60S ribosomal protein L3 OS=Homo sapiens OX=9606 GN=RPL3 PE=1 SV=2	FALSE	0	14.8049	11.4144	4	5	4	1	403	46.08	10.18	High		710000000	0.688	16.27	4
FALSE	High	Master Protein	Q96N67	Dedicator of cytokinesis protein 7 OS=Homo sapiens OX=9606 GN=DOCK7 PE=1 SV=4	FALSE	0	14.6771	2.52336	4	4	4	1	2140	242.407	6.8	High		59000000	0.076	11.7367	4
FALSE	High	Master Protein	P11234	Ras-related protein Ral-B OS=Homo sapiens OX=9606 GN=RALB PE=1 SV=1	FALSE	0	14.5372	18.932	4	6	1	1	206	23.394	6.62	High		200000000	2.981	14.5544	4
FALSE	High	Master Protein	P42166	Lamina-associated polypeptide 2, isoform alpha OS=Homo sapiens OX=9606 GN=TMPO PE=1 SV=2	FALSE	0	14.357	6.91643	4	5	4	1	694	75.446	7.66	High		200000000	0.334	17.0281	4
FALSE	High	Master Protein	P62854	40S ribosomal protein S26 OS=Homo sapiens OX=9606 GN=RPS26 PE=1 SV=3	FALSE	0	14.2511	33.913	3	7	3	1	115	13.007	11	High		650000000	5.813	23.0205	3
FALSE	High	Master Protein	O75083	WD repeat-containing protein 1 OS=Homo sapiens OX=9606 GN=WDR1 PE=1 SV=4	FALSE	0	14.2411	7.92079	3	3	3	1	606	66.152	6.65	High		160000000	0.194	11.6127	3
FALSE	High	Master Protein	P62847	40S ribosomal protein S24 OS=Homo sapiens OX=9606 GN=RPS24 PE=1 SV=1	FALSE	0	14.2272	29.3233	3	4	3	1	133	15.413	10.78	High		230000000	2.728	12.813	3
FALSE	High	Master Protein	P07947	Tyrosine-protein kinase Yes OS=Homo sapiens OX=9606 GN=YES1 PE=1 SV=3	FALSE	0	14.0855	11.7864	6	6	4	1	543	60.763	6.74	High		370000000	0.585	13.3743	6
FALSE	High	Master Protein	P08865	40S ribosomal protein SA OS=Homo sapiens OX=9606 GN=RPSA PE=1 SV=4	FALSE	0	14.0537	16.2712	4	4	4	1	295	32.833	4.87	High		290000000	0.848	15.2211	4
FALSE	High	Master Protein	Q14444	Caprin-1 OS=Homo sapiens OX=9606 GN=CAPRIN1 PE=1 SV=2	FALSE	0	13.9387	5.78279	3	3	3	1	709	78.318	5.25	High		300000000	0.304	12.2265	3
FALSE	High	Master Protein	P62750	60S ribosomal protein L23a OS=Homo sapiens OX=9606 GN=RPL23A PE=1 SV=1	FALSE	0	13.8867	21.7949	5	6	5	1	156	17.684	10.45	High		610000000	3.642	16.7689	5
FALSE	High	Master Protein	Q9UBI6	Guanine nucleotide-binding protein G(I)/G(S)/G(O) subunit gamma-12 OS=Homo sapiens OX=9606 GN=GNG12 PE=1 SV=3	FALSE	0	13.8385	51.3889	4	7	4	1	72	8.001	8.97	High		780000000	9	20.0799	4
FALSE	High	Master Protein	P47755	F-actin-capping protein subunit alpha-2 OS=Homo sapiens OX=9606 GN=CAPZA2 PE=1 SV=3	FALSE	0	13.7849	14.6853	4	7	2	1	286	32.929	5.85	High		540000000	1.512	15.9035	4
FALSE	High	Master Protein	P27105	Erythrocyte band 7 integral membrane protein OS=Homo sapiens OX=9606 GN=STOM PE=1 SV=3	FALSE	0	13.7822	14.5833	3	3	3	1	288	31.711	7.88	High		220000000	0.468	11.4737	3
FALSE	High	Master Protein	P39019	40S ribosomal protein S19 OS=Homo sapiens OX=9606 GN=RPS19 PE=1 SV=2	FALSE	0	13.6726	20.6897	4	5	4	1	145	16.051	10.32	High		340000000	1.61	14.2783	4
FALSE	High	Master Protein	P83731	60S ribosomal protein L24 OS=Homo sapiens OX=9606 GN=RPL24 PE=1 SV=1	FALSE	0	13.5555	19.1083	3	4	3	1	157	17.768	11.25	High		490000000	1.512	11.6303	3
FALSE	High	Master Protein	Q04637	Eukaryotic translation initiation factor 4 gamma 1 OS=Homo sapiens OX=9606 GN=EIF4G1 PE=1 SV=4	FALSE	0	13.5362	4.25266	6	6	6	1	1599	175.382	5.33	High		100000000	0.197	15.1483	6
FALSE	High	Master Protein	P46782	40S ribosomal protein S5 OS=Homo sapiens OX=9606 GN=RPS5 PE=1 SV=4	FALSE	0	13.4593	12.7451	3	4	3	1	204	22.862	9.72	High		180000000	1.512	12.9354	3
FALSE	High	Master Protein	P50914	60S ribosomal protein L14 OS=Homo sapiens OX=9606 GN=RPL14 PE=1 SV=4	FALSE	0	13.4315	14.4186	3	4	3	1	215	23.417	10.93	High		770000000	1.154	10.4009	3
FALSE	High	Master Protein	P26641	Elongation factor 1-gamma OS=Homo sapiens OX=9606 GN=EEF1G PE=1 SV=3	FALSE	0	13.3113	11.2128	4	4	4	1	437	50.087	6.67	High		200000000	0.389	11.23	4
FALSE	High	Master Protein	P41091	Eukaryotic translation initiation factor 2 subunit 3 OS=Homo sapiens OX=9606 GN=EIF2S3 PE=1 SV=3	FALSE	0	13.2739	12.2881	4	4	4	1	472	51.077	8.4	High		260000000	0.468	13.9446	4
FALSE	High	Master Protein	P35637	RNA-binding protein FUS OS=Homo sapiens OX=9606 GN=FUS PE=1 SV=1	FALSE	0	13.1313	10.4563	4	4	4	1	526	53.394	9.36	High		330000000	0.668	13.2008	4
FALSE	High	Master Protein	P27348	14-3-3 protein theta OS=Homo sapiens OX=9606 GN=YWHAQ PE=1 SV=1	FALSE	0	12.5658	16.7347	4	4	1	1	245	27.747	4.78	High		250000000	0.668	11.9467	4
FALSE	High	Master Protein	P30041	Peroxiredoxin-6 OS=Homo sapiens OX=9606 GN=PRDX6 PE=1 SV=3	FALSE	0	12.5393	20.9821	4	4	4	1	224	25.019	6.38	High		87000000	0.778	10.5705	4
FALSE	High	Master Protein	P60174	Triosephosphate isomerase OS=Homo sapiens OX=9606 GN=TPI1 PE=1 SV=3	FALSE	0	12.5275	9.79021	2	3	2	1	286	30.772	5.92	High		190000000	0.438	9.97706	2
FALSE	High	Master Protein	Q02543	60S ribosomal protein L18a OS=Homo sapiens OX=9606 GN=RPL18A PE=1 SV=2	FALSE	0	12.5256	19.8864	6	6	6	1	176	20.749	10.71	High		300000000	1.683	15.5211	6
FALSE	High	Master Protein	Q15286	Ras-related protein Rab-35 OS=Homo sapiens OX=9606 GN=RAB35 PE=1 SV=1	FALSE	0	12.5058	24.3781	4	5	2	1	201	23.011	8.29	High		290000000	0.848	14.1036	4
FALSE	High	Master Protein	P04908	Histone H2A type 1-B/E OS=Homo sapiens OX=9606 GN=HIST1H2AB PE=1 SV=2	FALSE	0	12.4931	35.3846	4	6	1	1	130	14.127	11.05	High		110000000	4.179	16.8147	4
FALSE	High	Master Protein	P61254	60S ribosomal protein L26 OS=Homo sapiens OX=9606 GN=RPL26 PE=1 SV=1	FALSE	0	12.4178	34.4828	5	6	5	1	145	17.248	10.55	High		420000000	2.594	16.8083	5
FALSE	High	Master Protein	P46778	60S ribosomal protein L21 OS=Homo sapiens OX=9606 GN=RPL21 PE=1 SV=2	FALSE	0	12.3922	14.375	2	3	2	1	160	18.553	10.49	High		960000000	1.154	9.96744	2
FALSE	High	Master Protein	Q8WXF1	Paraspeckle component 1 OS=Homo sapiens OX=9606 GN=PSPC1 PE=1 SV=1	FALSE	0	12.3605	10.325	3	3	3	1	523	58.706	6.67	High		220000000	0.28	11.2995	3
FALSE	High	Master Protein	P45880	Voltage-dependent anion-selective channel protein 2 OS=Homo sapiens OX=9606 GN=VDAC2 PE=1 SV=2	FALSE	0	12.0575	10.8844	2	3	2	1	294	31.547	7.56	High		240000000	0.501	11.8686	2
FALSE	High	Master Protein	Q14247	Src substrate cortactin OS=Homo sapiens OX=9606 GN=CTTN PE=1 SV=2	FALSE	0	12.046	10	4	4	4	1	550	61.549	5.4	High		360000000	0.346	8.83397	4
FALSE	High	Master Protein	P46776	60S ribosomal protein L27a OS=Homo sapiens OX=9606 GN=RPL27A PE=1 SV=2	FALSE	0	11.9446	22.973	3	3	3	1	148	16.551	11	High		610000000	1.371	8.44408	3
FALSE	High	Master Protein	P62070	Ras-related protein R-Ras2 OS=Homo sapiens OX=9606 GN=RRAS2 PE=1 SV=1	FALSE	0	11.8328	17.1569	3	3	2	1	204	23.385	6.01	High		180000000	0.585	9.13454	3
FALSE	High	Master Protein	Q08211	ATP-dependent RNA helicase A OS=Homo sapiens OX=9606 GN=DHX9 PE=1 SV=4	FALSE	0	11.7288	4.96063	5	5	5	1	1270	140.869	6.84	High		160000000	0.159	12.0309	5
FALSE	High	Master Protein	P00558	Phosphoglycerate kinase 1 OS=Homo sapiens OX=9606 GN=PGK1 PE=1 SV=3	FALSE	0	11.4552	13.9089	4	4	4	1	417	44.586	8.1	High		440000000	0.359	10.9868	4
FALSE	High	Master Protein	Q14344	Guanine nucleotide-binding protein subunit alpha-13 OS=Homo sapiens OX=9606 GN=GNA13 PE=1 SV=2	FALSE	0	11.1945	14.8541	4	4	3	1	377	44.022	8	High		87000000	0.445	8.31962	4
FALSE	High	Master Protein	P26038	Moesin OS=Homo sapiens OX=9606 GN=MSN PE=1 SV=3	FALSE	0	11.1474	9.87868	5	5	5	1	577	67.778	6.4	High		230000000	0.324	9.25991	5
FALSE	High	Master Protein	P46781	40S ribosomal protein S9 OS=Homo sapiens OX=9606 GN=RPS9 PE=1 SV=3	FALSE	0	11.0478	23.1959	6	6	6	1	194	22.578	10.65	High		590000000	1.683	13.1552	6
FALSE	High	Master Protein	P29992	Guanine nucleotide-binding protein subunit alpha-11 OS=Homo sapiens OX=9606 GN=GNA11 PE=1 SV=2	FALSE	0	10.98	16.4345	4	4	4	1	359	42.097	5.69	High		88000000	0.468	13.248	4
FALSE	High	Master Protein	Q92522	Histone H1x OS=Homo sapiens OX=9606 GN=H1FX PE=1 SV=1	FALSE	0	10.5706	11.7371	2	3	2	1	213	22.474	10.76	High		170000000	0.638	10.2184	2
FALSE	High	Master Protein	O60506	Heterogeneous nuclear ribonucleoprotein Q OS=Homo sapiens OX=9606 GN=SYNCRIP PE=1 SV=2	FALSE	0	10.4954	5.29695	3	3	3	1	623	69.56	8.59	High		220000000	0.189	9.34215	3
FALSE	High	Master Protein	Q14204	Cytoplasmic dynein 1 heavy chain 1 OS=Homo sapiens OX=9606 GN=DYNC1H1 PE=1 SV=5	FALSE	0	10.4631	0.925527	3	3	3	1	4646	532.072	6.4	High		70000000	0.024	8.7257	3
FALSE	High	Master Protein	Q7Z794	Keratin, type II cytoskeletal 1b OS=Homo sapiens OX=9606 GN=KRT77 PE=2 SV=3	FALSE	0	10.4134	6.92042	4	4	2	1	578	61.864	5.99	High		2400000000	0.301	11.8842	4
FALSE	High	Master Protein	Q16629	Serine/arginine-rich splicing factor 7 OS=Homo sapiens OX=9606 GN=SRSF7 PE=1 SV=1	FALSE	0	10.4103	21.4286	4	4	4	1	238	27.35	11.82	High		140000000	0.778	11.7533	4
FALSE	High	Master Protein	P27635	60S ribosomal protein L10 OS=Homo sapiens OX=9606 GN=RPL10 PE=1 SV=4	FALSE	0	10.3971	20.5607	4	6	4	1	214	24.588	10.08	High		520000000	1.424	15.3932	4
FALSE	High	Master Protein	O00160	Unconventional myosin-If OS=Homo sapiens OX=9606 GN=MYO1F PE=1 SV=3	FALSE	0	10.278	5.55556	4	4	1	1	1098	124.766	9.11	High		210000000	0.143	11.6505	4
FALSE	High	Master Protein	Q04837	Single-stranded DNA-binding protein, mitochondrial OS=Homo sapiens OX=9606 GN=SSBP1 PE=1 SV=1	FALSE	0	10.2277	25.6757	3	3	3	1	148	17.249	9.6	High		170000000	0.874	8.68463	3
FALSE	High	Master Protein	Q8N3E9	1-phosphatidylinositol 4,5-bisphosphate phosphodiesterase delta-3 OS=Homo sapiens OX=9606 GN=PLCD3 PE=1 SV=3	FALSE	0	10.1803	3.42205	2	2	2	1	789	89.202	6.98	High		92000000	0.125	7.24503	2
FALSE	High	Master Protein	P05186	Alkaline phosphatase, tissue-nonspecific isozyme OS=Homo sapiens OX=9606 GN=ALPL PE=1 SV=4	FALSE	0	10.1799	5.91603	4	4	4	1	524	57.269	6.67	High		2200000000	0.374	11.4079	4
FALSE	High	Master Protein	P61158	Actin-related protein 3 OS=Homo sapiens OX=9606 GN=ACTR3 PE=1 SV=3	FALSE	0	10.1687	12.9187	4	5	4	1	418	47.341	5.88	High		290000000	0.65	15.1569	4
FALSE	High	Master Protein	P62829	60S ribosomal protein L23 OS=Homo sapiens OX=9606 GN=RPL23 PE=1 SV=1	FALSE	0	10.1167	25	2	2	2	1	140	14.856	10.51	High		400000000	0.585	7.50155	2
FALSE	High	Master Protein	O95782	AP-2 complex subunit alpha-1 OS=Homo sapiens OX=9606 GN=AP2A1 PE=1 SV=3	FALSE	0	10.0946	5.32242	5	5	3	1	977	107.478	7.03	High		160000000	0.208	13.0767	5
FALSE	High	Master Protein	P46777	60S ribosomal protein L5 OS=Homo sapiens OX=9606 GN=RPL5 PE=1 SV=3	FALSE	0	10.0795	14.1414	3	3	3	1	297	34.341	9.72	High		260000000	0.468	9.11676	3
FALSE	High	Master Protein	Q96C19	EF-hand domain-containing protein D2 OS=Homo sapiens OX=9606 GN=EFHD2 PE=1 SV=1	FALSE	0	10.079	14.1667	3	4	3	1	240	26.68	5.2	High		130000000	0.719	9.47782	3
FALSE	High	Master Protein	P62244	40S ribosomal protein S15a OS=Homo sapiens OX=9606 GN=RPS15A PE=1 SV=2	FALSE	0	10.0735	31.5385	4	4	4	1	130	14.83	10.13	High		560000000	1.31	11.6246	4
FALSE	High	Master Protein	P17987	T-complex protein 1 subunit alpha OS=Homo sapiens OX=9606 GN=TCP1 PE=1 SV=1	FALSE	0	10.0481	8.27338	3	3	3	1	556	60.306	6.11	High		85000000	0.212	11.0278	3
FALSE	High	Master Protein	P68431	Histone H3.1 OS=Homo sapiens OX=9606 GN=HIST1H3A PE=1 SV=2	FALSE	0	9.97033	17.6471	4	7	4	1	136	15.394	11.12	High		1800000000	2.728	12.3973	4
FALSE	High	Master Protein	P61026	Ras-related protein Rab-10 OS=Homo sapiens OX=9606 GN=RAB10 PE=1 SV=1	FALSE	0	9.91308	16.5	3	4	1	1	200	22.527	8.38	High		100000000	0.501	9.90561	3
FALSE	High	Master Protein	Q16891	MICOS complex subunit MIC60 OS=Homo sapiens OX=9606 GN=IMMT PE=1 SV=1	FALSE	0	9.88788	3.69393	2	2	2	1	758	83.626	6.48	High		160000000	0.091	6.32547	2
FALSE	High	Master Protein	P18085	ADP-ribosylation factor 4 OS=Homo sapiens OX=9606 GN=ARF4 PE=1 SV=3	FALSE	0	9.85751	20	3	3	1	1	180	20.498	7.14	High		200000000	0.701	9.24208	3
FALSE	High	Master Protein	O94973	AP-2 complex subunit alpha-2 OS=Homo sapiens OX=9606 GN=AP2A2 PE=1 SV=2	FALSE	0	9.85311	6.92226	4	4	2	1	939	103.895	6.96	High		29000000	0.179	10.5443	4
FALSE	High	Master Protein	P50416	Carnitine O-palmitoyltransferase 1, liver isoform OS=Homo sapiens OX=9606 GN=CPT1A PE=1 SV=2	FALSE	0	9.81635	6.8564	4	4	4	1	773	88.311	8.65	High		78000000	0.222	10.737	4
FALSE	High	Master Protein	P08195	4F2 cell-surface antigen heavy chain OS=Homo sapiens OX=9606 GN=SLC3A2 PE=1 SV=3	FALSE	0	9.48298	6.98413	3	3	3	1	630	67.952	5.01	High		52000000	0.233	7.79735	3
FALSE	High	Master Protein	P59998	Actin-related protein 2/3 complex subunit 4 OS=Homo sapiens OX=9606 GN=ARPC4 PE=1 SV=3	FALSE	0	9.44793	22.619	4	4	4	1	168	19.654	8.43	High		540000000	1.031	10.0109	4
FALSE	High	Master Protein	P61204	ADP-ribosylation factor 3 OS=Homo sapiens OX=9606 GN=ARF3 PE=1 SV=2	FALSE	0	9.39604	19.8895	3	3	1	1	181	20.588	7.43	High		320000000	0.778	9.39995	3
FALSE	High	Master Protein	P49411	Elongation factor Tu, mitochondrial OS=Homo sapiens OX=9606 GN=TUFM PE=1 SV=2	FALSE	0	9.35056	7.9646	3	3	3	1	452	49.51	7.61	High		180000000	0.241	9.26447	3
FALSE	High	Master Protein	Q96JP2	Unconventional myosin-XVB OS=Homo sapiens OX=9606 GN=MYO15B PE=1 SV=3	FALSE	0	9.31187	2.28758	2	2	2	1	1530	166.983	8.47	High		88000000	0.059	6.39723	2
FALSE	High	Master Protein	P27708	CAD protein OS=Homo sapiens OX=9606 GN=CAD PE=1 SV=3	FALSE	0	9.2363	2.20225	4	4	4	1	2225	242.829	6.46	High		59000000	0.081	10.3646	4
FALSE	High	Master Protein	P31943	Heterogeneous nuclear ribonucleoprotein H OS=Homo sapiens OX=9606 GN=HNRNPH1 PE=1 SV=4	FALSE	0	9.19277	6.4588	3	4	2	1	449	49.198	6.3	High		240000000	0.318	9.83724	3
FALSE	High	Master Protein	P62910	60S ribosomal protein L32 OS=Homo sapiens OX=9606 GN=RPL32 PE=1 SV=2	FALSE	0	9.15656	27.4074	3	3	3	1	135	15.85	11.33	High		110000000	1.371	9.72747	3
FALSE	High	Master Protein	P60903	Protein S100-A10 OS=Homo sapiens OX=9606 GN=S100A10 PE=1 SV=2	FALSE	0	9.156	27.8351	2	3	2	1	97	11.196	7.37	High		430000000	2.981	9.71444	2
FALSE	High	Master Protein	P48643	T-complex protein 1 subunit epsilon OS=Homo sapiens OX=9606 GN=CCT5 PE=1 SV=1	FALSE	0	9.09982	6.4695	3	3	3	1	541	59.633	5.66	High		80000000	0.199	8.66447	3
FALSE	High	Master Protein	P07737	Profilin-1 OS=Homo sapiens OX=9606 GN=PFN1 PE=1 SV=2	FALSE	0	9.04045	22.8571	2	2	2	1	140	15.045	8.27	High		220000000	0.668	8.10252	2
FALSE	High	Master Protein	O60762	Dolichol-phosphate mannosyltransferase subunit 1 OS=Homo sapiens OX=9606 GN=DPM1 PE=1 SV=1	FALSE	0	8.94989	12.6923	2	2	2	1	260	29.616	9.57	High		84000000	0.292	7.50974	2
FALSE	High	Master Protein	P06744	Glucose-6-phosphate isomerase OS=Homo sapiens OX=9606 GN=GPI PE=1 SV=4	FALSE	0	8.85193	5.55556	2	4	2	1	558	63.107	8.32	High		43000000	0.292	7.56439	2
FALSE	High	Master Protein	Q08J23	tRNA (cytosine(34)-C(5))-methyltransferase OS=Homo sapiens OX=9606 GN=NSUN2 PE=1 SV=2	FALSE	0	8.84526	4.04172	3	3	3	1	767	86.416	6.77	High		110000000	0.155	7.73535	3
FALSE	High	Master Protein	O95425	Supervillin OS=Homo sapiens OX=9606 GN=SVIL PE=1 SV=2	FALSE	0	8.79975	1.21951	3	3	3	1	2214	247.593	6.98	High		86000000	0.054	8.46098	3
FALSE	High	Master Protein	P55290	Cadherin-13 OS=Homo sapiens OX=9606 GN=CDH13 PE=1 SV=1	FALSE	0	8.75117	4.90884	2	4	2	1	713	78.238	4.98	High		340000000	0.141	7.7199	2
FALSE	High	Master Protein	Q14156	Protein EFR3 homolog A OS=Homo sapiens OX=9606 GN=EFR3A PE=1 SV=2	FALSE	0	8.73309	2.55786	2	3	2	1	821	92.865	6.7	High		52000000	0.155	8.13544	2
FALSE	High	Master Protein	P31327	Carbamoyl-phosphate synthase [ammonia], mitochondrial OS=Homo sapiens OX=9606 GN=CPS1 PE=1 SV=2	FALSE	0	8.73141	2.46667	3	3	3	1	1500	164.835	6.74	High		82000000	0.079	7.82894	3
FALSE	High	Master Protein	P10301	Ras-related protein R-Ras OS=Homo sapiens OX=9606 GN=RRAS PE=1 SV=1	FALSE	0	8.70568	15.5963	3	3	2	1	218	23.466	6.93	High		110000000	0.585	8.64641	3
FALSE	High	Master Protein	Q9UN86	Ras GTPase-activating protein-binding protein 2 OS=Homo sapiens OX=9606 GN=G3BP2 PE=1 SV=2	FALSE	0	8.7029	6.22407	2	3	2	1	482	54.088	5.55	High		330000000	0.259	8.86621	2
FALSE	High	Master Protein	P36957	Dihydrolipoyllysine-residue succinyltransferase component of 2-oxoglutarate dehydrogenase complex, mitochondrial OS=Homo sapiens OX=9606 GN=DLST PE=1 SV=4	FALSE	0	8.68125	5.73951	2	2	2	1	453	48.724	8.95	High		240000000	0.212	8.61832	2
FALSE	High	Master Protein	Q02978	Mitochondrial 2-oxoglutarate/malate carrier protein OS=Homo sapiens OX=9606 GN=SLC25A11 PE=1 SV=3	FALSE	0	8.60136	11.1465	3	3	3	1	314	34.04	9.91	High		36000000	0.389	6.36784	3
FALSE	High	Master Protein	P84098	60S ribosomal protein L19 OS=Homo sapiens OX=9606 GN=RPL19 PE=1 SV=1	FALSE	0	8.60024	13.2653	4	4	4	1	196	23.451	11.47	High		610000000	1.783	8.48926	4
FALSE	High	Master Protein	P62851	40S ribosomal protein S25 OS=Homo sapiens OX=9606 GN=RPS25 PE=1 SV=1	FALSE	0	8.59126	24	3	3	3	1	125	13.734	10.11	High		680000000	2.162	8.07443	3
FALSE	High	Master Protein	P00338	L-lactate dehydrogenase A chain OS=Homo sapiens OX=9606 GN=LDHA PE=1 SV=2	FALSE	0	8.54732	11.4458	4	4	4	1	332	36.665	8.27	High		540000000	0.445	8.26377	4
FALSE	High	Master Protein	Q9H0U4	Ras-related protein Rab-1B OS=Homo sapiens OX=9606 GN=RAB1B PE=1 SV=1	FALSE	0	8.5385	18.408	3	4	1	1	201	22.157	5.73	High		90000000	0.501	10.2147	3
FALSE	High	Master Protein	P52597	Heterogeneous nuclear ribonucleoprotein F OS=Homo sapiens OX=9606 GN=HNRNPF PE=1 SV=3	FALSE	0	8.46859	6.98795	2	3	1	1	415	45.643	5.58	High		450000000	0.35	8.04948	2
FALSE	High	Master Protein	P63244	Receptor of activated protein C kinase 1 OS=Homo sapiens OX=9606 GN=RACK1 PE=1 SV=3	FALSE	0	8.43925	9.77918	4	4	4	1	317	35.055	7.69	High		230000000	0.52	11.1792	4
FALSE	High	Master Protein	P13987	CD59 glycoprotein OS=Homo sapiens OX=9606 GN=CD59 PE=1 SV=1	FALSE	0	8.4385	15.625	2	4	2	1	128	14.168	6.48	High		580000000	1.683	8.40856	2
FALSE	High	Master Protein	P62258	14-3-3 protein epsilon OS=Homo sapiens OX=9606 GN=YWHAE PE=1 SV=1	FALSE	0	8.11853	11.7647	3	3	1	1	255	29.155	4.74	High		150000000	0.468	8.0954	3
FALSE	High	Master Protein	Q00325	Phosphate carrier protein, mitochondrial OS=Homo sapiens OX=9606 GN=SLC25A3 PE=1 SV=2	FALSE	0	8.04033	9.94475	3	3	3	1	362	40.069	9.38	High		330000000	0.389	9.75056	3
FALSE	High	Master Protein	P30101	Protein disulfide-isomerase A3 OS=Homo sapiens OX=9606 GN=PDIA3 PE=1 SV=4	FALSE	0	8.03016	4.55446	2	2	2	1	505	56.747	6.35	High		77000000	0.15	6.17708	2
FALSE	High	Master Protein	O15145	Actin-related protein 2/3 complex subunit 3 OS=Homo sapiens OX=9606 GN=ARPC3 PE=1 SV=3	FALSE	0	7.95418	10.1124	2	3	2	1	178	20.533	8.59	High		420000000	0.778	7.4995	2
FALSE	High	Master Protein	P83111	Serine beta-lactamase-like protein LACTB, mitochondrial OS=Homo sapiens OX=9606 GN=LACTB PE=1 SV=2	FALSE	0	7.87198	5.66728	3	3	3	1	547	60.655	8.53	High		170000000	0.225	8.50793	3
FALSE	High	Master Protein	P22392	Nucleoside diphosphate kinase B OS=Homo sapiens OX=9606 GN=NME2 PE=1 SV=1	FALSE	0	7.8492	17.7632	2	2	2	1	152	17.287	8.41	High		190000000	0.468	7.26247	2
FALSE	High	Master Protein	P48047	ATP synthase subunit O, mitochondrial OS=Homo sapiens OX=9606 GN=ATP5PO PE=1 SV=1	FALSE	0	7.83833	11.7371	2	2	2	1	213	23.263	9.96	High		130000000	0.389	7.61588	2
FALSE	High	Master Protein	P08708	40S ribosomal protein S17 OS=Homo sapiens OX=9606 GN=RPS17 PE=1 SV=2	FALSE	0	7.80471	23.7037	2	3	2	1	135	15.54	9.85	High		190000000	2.162	7.3322	2
FALSE	High	Master Protein	P16401	Histone H1.5 OS=Homo sapiens OX=9606 GN=HIST1H1B PE=1 SV=3	FALSE	0	7.80156	14.1593	3	3	3	1	226	22.566	10.92	High		280000000	0.425	7.05958	3
FALSE	High	Master Protein	Q9UNN8	Endothelial protein C receptor OS=Homo sapiens OX=9606 GN=PROCR PE=1 SV=1	FALSE	0	7.73899	10.9244	2	2	2	1	238	26.655	7.18	High		260000000	0.425	7.5238	2
FALSE	High	Master Protein	Q14699	Raftlin OS=Homo sapiens OX=9606 GN=RFTN1 PE=1 SV=4	FALSE	0	7.6194	8.65052	3	3	3	1	578	63.106	5.67	High		110000000	0.25	9.01382	3
FALSE	High	Master Protein	P61160	Actin-related protein 2 OS=Homo sapiens OX=9606 GN=ACTR2 PE=1 SV=1	FALSE	0	7.60856	6.59898	2	2	2	1	394	44.732	6.74	High		320000000	0.233	6.03555	2
FALSE	High	Master Protein	Q9BZF9	Uveal autoantigen with coiled-coil domains and ankyrin repeats OS=Homo sapiens OX=9606 GN=UACA PE=1 SV=2	FALSE	0	7.6042	1.55367	2	2	2	1	1416	162.404	7.03	High		110000000	0.044	6.02714	2
FALSE	High	Master Protein	P00966	Argininosuccinate synthase OS=Homo sapiens OX=9606 GN=ASS1 PE=1 SV=2	FALSE	0	7.47939	7.03883	3	3	3	1	412	46.501	8.02	High		250000000	0.304	9.16089	3
FALSE	High	Master Protein	Q9GZZ1	N-alpha-acetyltransferase 50 OS=Homo sapiens OX=9606 GN=NAA50 PE=1 SV=1	FALSE	0	7.38871	14.2012	2	2	2	1	169	19.386	8.81	High		42000000	0.468	6.13923	2
FALSE	High	Master Protein	O00299	Chloride intracellular channel protein 1 OS=Homo sapiens OX=9606 GN=CLIC1 PE=1 SV=4	FALSE	0	7.32969	10.7884	2	2	2	1	241	26.906	5.17	High		93000000	0.311	6.1193	2
FALSE	High	Master Protein	P32969	60S ribosomal protein L9 OS=Homo sapiens OX=9606 GN=RPL9 PE=1 SV=1	FALSE	0	7.29024	17.1875	2	2	2	1	192	21.85	9.95	High		260000000	0.52	7.98844	2
FALSE	High	Master Protein	P06241	Tyrosine-protein kinase Fyn OS=Homo sapiens OX=9606 GN=FYN PE=1 SV=3	FALSE	0	7.2788	5.95903	3	3	1	1	537	60.723	6.67	High		51000000	0.233	6.66429	3
FALSE	High	Master Protein	P11586	C-1-tetrahydrofolate synthase, cytoplasmic OS=Homo sapiens OX=9606 GN=MTHFD1 PE=1 SV=3	FALSE	0	7.23404	3.20856	3	3	3	1	935	101.495	7.3	High		90000000	0.122	7.3462	3
FALSE	High	Master Protein	P62888	60S ribosomal protein L30 OS=Homo sapiens OX=9606 GN=RPL30 PE=1 SV=2	FALSE	0	7.19378	20.8696	2	2	2	1	115	12.776	9.63	High		320000000	0.778	6.51458	2
FALSE	High	Master Protein	P05386	60S acidic ribosomal protein P1 OS=Homo sapiens OX=9606 GN=RPLP1 PE=1 SV=1	FALSE	0	7.17636	14.0351	1	2	1	1	114	11.507	4.32	High		1100000000	1.512	6.14882	1
FALSE	High	Master Protein	P42677	40S ribosomal protein S27 OS=Homo sapiens OX=9606 GN=RPS27 PE=1 SV=3	FALSE	0	7.11591	30.9524	2	2	2	1	84	9.455	9.45	High		130000000	1.512	5.88606	2
FALSE	High	Master Protein	Q14103	Heterogeneous nuclear ribonucleoprotein D0 OS=Homo sapiens OX=9606 GN=HNRNPD PE=1 SV=1	FALSE	0	7.04445	11.2676	3	3	3	1	355	38.41	7.81	High		140000000	0.585	4.81765	3
FALSE	High	Master Protein	P29692	Elongation factor 1-delta OS=Homo sapiens OX=9606 GN=EEF1D PE=1 SV=5	FALSE	0	6.92012	8.8968	2	2	2	1	281	31.103	5.01	High		79000000	0.259	5.66835	2
FALSE	High	Master Protein	P60866	40S ribosomal protein S20 OS=Homo sapiens OX=9606 GN=RPS20 PE=1 SV=1	FALSE	0	6.89638	19.3277	2	3	2	1	119	13.364	9.94	High		720000000	2.162	9.68791	2
FALSE	High	Master Protein	Q14254	Flotillin-2 OS=Homo sapiens OX=9606 GN=FLOT2 PE=1 SV=2	FALSE	0	6.80735	7.24299	2	2	2	1	428	47.035	5.25	High		150000000	0.15	7.76881	2
FALSE	High	Master Protein	P53618	Coatomer subunit beta OS=Homo sapiens OX=9606 GN=COPB1 PE=1 SV=3	FALSE	0	6.76181	2.3085	2	2	2	1	953	107.074	6.05	High		27000000	0.084	5.65822	2
FALSE	High	Master Protein	Q14498	RNA-binding protein 39 OS=Homo sapiens OX=9606 GN=RBM39 PE=1 SV=2	FALSE	0	6.75489	6.41509	3	3	3	1	530	59.343	10.1	High		68000000	0.28	7.397	3
FALSE	High	Master Protein	O60488	Long-chain-fatty-acid--CoA ligase 4 OS=Homo sapiens OX=9606 GN=ACSL4 PE=1 SV=2	FALSE	0	6.68901	4.64135	2	2	2	1	711	79.137	8.38	High		82000000	0.122	5.71304	2
FALSE	High	Master Protein	Q14847	LIM and SH3 domain protein 1 OS=Homo sapiens OX=9606 GN=LASP1 PE=1 SV=2	FALSE	0	6.65015	9.57854	2	3	2	1	261	29.698	7.05	High		140000000	0.468	9.00591	2
FALSE	High	Master Protein	P62263	40S ribosomal protein S14 OS=Homo sapiens OX=9606 GN=RPS14 PE=1 SV=3	FALSE	0	6.52593	16.5563	2	2	2	1	151	16.263	10.05	High		700000000	0.931	6.60221	2
FALSE	High	Master Protein	P50148	Guanine nucleotide-binding protein G(q) subunit alpha OS=Homo sapiens OX=9606 GN=GNAQ PE=1 SV=4	FALSE	0	6.46246	7.79944	2	2	2	1	359	42.115	5.68	High		72000000	0.212	6.02689	2
FALSE	High	Master Protein	P84103	Serine/arginine-rich splicing factor 3 OS=Homo sapiens OX=9606 GN=SRSF3 PE=1 SV=1	FALSE	0	6.44009	18.2927	2	2	2	1	164	19.318	11.65	High		450000000	0.585	6.06784	2
FALSE	High	Master Protein	P49368	T-complex protein 1 subunit gamma OS=Homo sapiens OX=9606 GN=CCT3 PE=1 SV=4	FALSE	0	6.42978	6.23853	2	2	2	1	545	60.495	6.49	High		110000000	0.129	6.88179	2
FALSE	High	Master Protein	P62318	Small nuclear ribonucleoprotein Sm D3 OS=Homo sapiens OX=9606 GN=SNRPD3 PE=1 SV=1	FALSE	0	6.41682	15.0794	2	3	2	1	126	13.907	10.32	High		140000000	1.154	6.70826	2
FALSE	High	Master Protein	P62913	60S ribosomal protein L11 OS=Homo sapiens OX=9606 GN=RPL11 PE=1 SV=2	FALSE	0	6.40935	12.9213	2	2	2	1	178	20.24	9.6	High		830000000	0.668	6.70583	2
FALSE	High	Master Protein	Q9Y305	Acyl-coenzyme A thioesterase 9, mitochondrial OS=Homo sapiens OX=9606 GN=ACOT9 PE=1 SV=2	FALSE	0	6.19408	4.7836	2	2	2	1	439	49.87	8.6	High		79000000	0.172	5.06316	2
FALSE	High	Master Protein	P18669	Phosphoglycerate mutase 1 OS=Homo sapiens OX=9606 GN=PGAM1 PE=1 SV=2	FALSE	0	6.1655	9.84252	2	2	2	1	254	28.786	7.18	High		120000000	0.359	5.01616	2
FALSE	High	Master Protein	P46779	60S ribosomal protein L28 OS=Homo sapiens OX=9606 GN=RPL28 PE=1 SV=3	FALSE	0	6.11263	21.1679	3	3	3	1	137	15.738	12.02	High		320000000	0.874	7.44848	3
FALSE	High	Master Protein	O00161	Synaptosomal-associated protein 23 OS=Homo sapiens OX=9606 GN=SNAP23 PE=1 SV=1	FALSE	0	6.07842	6.63507	1	2	1	1	211	23.34	5.01	High		300000000	0.179	7.33746	1
FALSE	High	Master Protein	O60716	Catenin delta-1 OS=Homo sapiens OX=9606 GN=CTNND1 PE=1 SV=1	FALSE	0	6.02946	2.27273	2	2	2	1	968	108.103	6.23	High		94000000	0.084	6.48467	2
FALSE	High	Master Protein	P49916	DNA ligase 3 OS=Homo sapiens OX=9606 GN=LIG3 PE=1 SV=2	FALSE	0	6.02909	2.67592	3	3	3	1	1009	112.835	9.01	High		44000000	0.107	7.34211	3
FALSE	High	Master Protein	P04075	Fructose-bisphosphate aldolase A OS=Homo sapiens OX=9606 GN=ALDOA PE=1 SV=2	FALSE	0	6.02547	4.12088	2	2	2	1	364	39.395	8.09	High		150000000	0.222	7.24113	2
FALSE	High	Master Protein	P62280	40S ribosomal protein S11 OS=Homo sapiens OX=9606 GN=RPS11 PE=1 SV=3	FALSE	0	6.00295	21.519	5	5	5	1	158	18.419	10.3	High		370000000	1.512	6.83803	5
FALSE	High	Master Protein	O15144	Actin-related protein 2/3 complex subunit 2 OS=Homo sapiens OX=9606 GN=ARPC2 PE=1 SV=1	FALSE	0	5.93169	9	2	2	2	1	300	34.311	7.36	High		96000000	0.222	6.68542	2
FALSE	High	Master Protein	P63173	60S ribosomal protein L38 OS=Homo sapiens OX=9606 GN=RPL38 PE=1 SV=2	FALSE	0	5.91829	18.5714	1	1	1	1	70	8.213	10.1	High		340000000	1.154	4.25695	1
FALSE	High	Master Protein	Q9BZM5	UL16-binding protein 2 OS=Homo sapiens OX=9606 GN=ULBP2 PE=1 SV=1	FALSE	0	5.91201	8.53659	2	2	2	1	246	27.35	7.3	High		170000000	0.334	5.69122	2
FALSE	High	Master Protein	Q13838	Spliceosome RNA helicase DDX39B OS=Homo sapiens OX=9606 GN=DDX39B PE=1 SV=1	FALSE	0	5.81641	4.6729	2	2	2	1	428	48.96	5.67	High		77000000	0.179	4.85007	2
FALSE	High	Master Protein	Q9Y3U8	60S ribosomal protein L36 OS=Homo sapiens OX=9606 GN=RPL36 PE=1 SV=3	FALSE	0	5.76539	20	2	2	2	1	105	12.246	11.59	High		120000000	1.154	5.41197	2
FALSE	High	Master Protein	P35232	Prohibitin OS=Homo sapiens OX=9606 GN=PHB PE=1 SV=1	FALSE	0	5.63789	8.08824	2	2	2	1	272	29.786	5.76	High		130000000	0.292	6.50726	2
FALSE	High	Master Protein	P06493	Cyclin-dependent kinase 1 OS=Homo sapiens OX=9606 GN=CDK1 PE=1 SV=3	FALSE	0	5.53946	7.74411	2	2	1	1	297	34.074	8.4	High		61000000	0.245	5.71022	2
FALSE	High	Master Protein	Q8NC51	Plasminogen activator inhibitor 1 RNA-binding protein OS=Homo sapiens OX=9606 GN=SERBP1 PE=1 SV=2	FALSE	0	5.49149	6.12745	2	2	2	1	408	44.938	8.65	High		180000000	0.212	6.72644	2
FALSE	High	Master Protein	Q13492	Phosphatidylinositol-binding clathrin assembly protein OS=Homo sapiens OX=9606 GN=PICALM PE=1 SV=2	FALSE	0	5.40655	4.1411	2	2	2	1	652	70.71	7.9	High		110000000	0.179	6.95992	2
FALSE	High	Master Protein	P50402	Emerin OS=Homo sapiens OX=9606 GN=EMD PE=1 SV=1	FALSE	0	5.40285	11.4173	2	2	2	1	254	28.976	5.5	High		190000000	0.359	6.71655	2
FALSE	High	Master Protein	Q96PK6	RNA-binding protein 14 OS=Homo sapiens OX=9606 GN=RBM14 PE=1 SV=2	FALSE	0	5.39955	3.73692	2	2	2	1	669	69.449	9.67	High		170000000	0.179	5.89274	2
FALSE	High	Master Protein	P35611	Alpha-adducin OS=Homo sapiens OX=9606 GN=ADD1 PE=1 SV=2	FALSE	0	5.37018	2.44233	1	1	1	1	737	80.905	5.83	High		11000000	0.07	4.22903	1
FALSE	High	Master Protein	O43143	Pre-mRNA-splicing factor ATP-dependent RNA helicase DHX15 OS=Homo sapiens OX=9606 GN=DHX15 PE=1 SV=2	FALSE	0	5.3476	4.02516	3	3	3	1	795	90.875	7.46	High		83000000	0.166	4.09763	3
FALSE	High	Master Protein	Q16795	NADH dehydrogenase [ubiquinone] 1 alpha subcomplex subunit 9, mitochondrial OS=Homo sapiens OX=9606 GN=NDUFA9 PE=1 SV=2	FALSE	0	5.31668	6.6313	2	2	2	1	377	42.483	9.8	High		130000000	0.179	5.14274	2
FALSE	High	Master Protein	P35268	60S ribosomal protein L22 OS=Homo sapiens OX=9606 GN=RPL22 PE=1 SV=2	FALSE	0	5.2506	19.5312	2	2	2	1	128	14.778	9.19	High		480000000	1.154	5.95703	2
FALSE	High	Master Protein	O60841	Eukaryotic translation initiation factor 5B OS=Homo sapiens OX=9606 GN=EIF5B PE=1 SV=4	FALSE	0	5.1924	1.72131	1	1	1	1	1220	138.742	5.49	High		92000000	0.038	5.41049	1
FALSE	High	Master Protein	Q9P0L0	Vesicle-associated membrane protein-associated protein A OS=Homo sapiens OX=9606 GN=VAPA PE=1 SV=3	FALSE	0	5.15015	6.4257	1	1	1	1	249	27.875	8.62	High		140000000	0.166	3.3072	1
FALSE	High	Master Protein	Q15365	Poly(rC)-binding protein 1 OS=Homo sapiens OX=9606 GN=PCBP1 PE=1 SV=2	FALSE	0	5.1497	5.89888	2	2	1	1	356	37.474	7.09	High		280000000	0.245	4.62413	2
FALSE	High	Master Protein	Q15366	Poly(rC)-binding protein 2 OS=Homo sapiens OX=9606 GN=PCBP2 PE=1 SV=1	FALSE	0	5.14408	5.75342	2	2	1	1	365	38.556	6.79	High			0.259	4.5627	2
FALSE	High	Master Protein	Q9Y5S2	Serine/threonine-protein kinase MRCK beta OS=Homo sapiens OX=9606 GN=CDC42BPB PE=1 SV=2	FALSE	0	5.12016	0.993571	1	1	1	1	1711	194.193	6.37	High		50000000	0.025	4.47798	1
FALSE	High	Master Protein	Q27J81	Inverted formin-2 OS=Homo sapiens OX=9606 GN=INF2 PE=1 SV=2	FALSE	0	5.11301	1.76141	2	2	2	1	1249	135.54	5.38	High		66000000	0.077	4.5704	2
FALSE	High	Master Protein	Q8TDN6	Ribosome biogenesis protein BRX1 homolog OS=Homo sapiens OX=9606 GN=BRIX1 PE=1 SV=2	FALSE	0	5.07427	5.66572	2	2	2	1	353	41.375	9.92	High		73000000	0.259	5.50208	2
FALSE	High	Master Protein	P47914	60S ribosomal protein L29 OS=Homo sapiens OX=9606 GN=RPL29 PE=1 SV=2	FALSE	0	5.04446	9.43396	1	1	1	1	159	17.741	11.66	High		1700000000	0.468	3.45131	1
FALSE	High	Master Protein	Q92499	ATP-dependent RNA helicase DDX1 OS=Homo sapiens OX=9606 GN=DDX1 PE=1 SV=2	FALSE	0	4.99792	3.37838	2	2	2	1	740	82.38	7.23	High		130000000	0.103	4.84265	2
FALSE	High	Master Protein	P09496	Clathrin light chain A OS=Homo sapiens OX=9606 GN=CLTA PE=1 SV=1	FALSE	0	4.93932	7.25806	2	2	2	1	248	27.06	4.51	High		88000000	0.52	5.32154	2
FALSE	High	Master Protein	Q2M2I5	Keratin, type I cytoskeletal 24 OS=Homo sapiens OX=9606 GN=KRT24 PE=1 SV=1	TRUE	0	4.82205	3.04762	2	4	1	1	525	55.053	4.96	High		180000000	0.218	8.14402	2
FALSE	High	Master Protein	O00303	Eukaryotic translation initiation factor 3 subunit F OS=Homo sapiens OX=9606 GN=EIF3F PE=1 SV=1	FALSE	0	4.81559	4.20168	1	1	1	1	357	37.54	5.45	High		75000000	0.145	4.24192	1
FALSE	High	Master Protein	Q8NCA5	Protein FAM98A OS=Homo sapiens OX=9606 GN=FAM98A PE=1 SV=1	FALSE	0	4.79238	5.20231	2	2	2	1	519	55.366	9.03	High		99000000	0.194	6.34755	2
FALSE	High	Master Protein	P60953	Cell division control protein 42 homolog OS=Homo sapiens OX=9606 GN=CDC42 PE=1 SV=2	FALSE	0	4.77833	8.90052	1	1	1	1	191	21.245	6.55	High		17000000	0.259	3.7437	1
FALSE	High	Master Protein	Q13151	Heterogeneous nuclear ribonucleoprotein A0 OS=Homo sapiens OX=9606 GN=HNRNPA0 PE=1 SV=1	FALSE	0	4.68382	6.55738	1	1	1	1	305	30.822	9.29	High		150000000	0.166	4.25959	1
FALSE	High	Master Protein	P46783	40S ribosomal protein S10 OS=Homo sapiens OX=9606 GN=RPS10 PE=1 SV=1	FALSE	0	4.66323	14.5455	2	2	2	1	165	18.886	10.15	High		400000000	0.425	6.10319	2
FALSE	High	Master Protein	P53396	ATP-citrate synthase OS=Homo sapiens OX=9606 GN=ACLY PE=1 SV=3	FALSE	0	4.63827	2.08901	2	2	2	1	1101	120.762	7.33	High		47000000	0.071	5.85493	2
FALSE	High	Master Protein	P06702	Protein S100-A9 OS=Homo sapiens OX=9606 GN=S100A9 PE=1 SV=1	FALSE	0	4.63041	13.1579	1	1	1	1	114	13.234	6.13	High		140000000	0.334	4.16088	1
FALSE	High	Master Protein	Q9NZI8	Insulin-like growth factor 2 mRNA-binding protein 1 OS=Homo sapiens OX=9606 GN=IGF2BP1 PE=1 SV=2	FALSE	0	4.61636	2.42634	1	1	1	1	577	63.441	9.2	High		140000000	0.066	2.82278	1
FALSE	High	Master Protein	P04843	Dolichyl-diphosphooligosaccharide--protein glycosyltransferase subunit 1 OS=Homo sapiens OX=9606 GN=RPN1 PE=1 SV=1	FALSE	0	4.59782	2.9654	2	2	2	1	607	68.527	6.38	High		71000000	0.119	4.49205	2
FALSE	High	Master Protein	Q12849	G-rich sequence factor 1 OS=Homo sapiens OX=9606 GN=GRSF1 PE=1 SV=3	FALSE	0	4.55689	4.58333	1	1	1	1	480	53.093	6.19	High		6900000	0.077	3.94222	1
FALSE	High	Master Protein	Q99714	3-hydroxyacyl-CoA dehydrogenase type-2 OS=Homo sapiens OX=9606 GN=HSD17B10 PE=1 SV=3	FALSE	0	4.48809	10.728	2	2	2	1	261	26.906	7.78	High		96000000	0.334	6.43915	2
FALSE	High	Master Protein	P78371	T-complex protein 1 subunit beta OS=Homo sapiens OX=9606 GN=CCT2 PE=1 SV=4	FALSE	0	4.45618	2.99065	1	1	1	1	535	57.452	6.46	High		150000000	0.066	4.06541	1
FALSE	High	Master Protein	P32119	Peroxiredoxin-2 OS=Homo sapiens OX=9606 GN=PRDX2 PE=1 SV=5	FALSE	0	4.34839	9.59596	2	2	1	1	198	21.878	5.97	High		120000000	0.468	4.62884	2
FALSE	High	Master Protein	Q9NVI7	ATPase family AAA domain-containing protein 3A OS=Homo sapiens OX=9606 GN=ATAD3A PE=1 SV=2	FALSE	0	4.33044	2.83912	2	2	2	1	634	71.325	8.98	High		180000000	0.108	4.83463	2
FALSE	High	Master Protein	Q96IZ0	PRKC apoptosis WT1 regulator protein OS=Homo sapiens OX=9606 GN=PAWR PE=1 SV=1	FALSE	0	4.2993	3.82353	1	1	1	1	340	36.545	5.41	High		48000000	0.166	2.89154	1
FALSE	High	Master Protein	P11387	DNA topoisomerase 1 OS=Homo sapiens OX=9606 GN=TOP1 PE=1 SV=2	FALSE	0	4.2315	2.48366	2	2	2	1	765	90.669	9.31	High		110000000	0.103	4.75488	2
FALSE	High	Master Protein	P28288	ATP-binding cassette sub-family D member 3 OS=Homo sapiens OX=9606 GN=ABCD3 PE=1 SV=1	FALSE	0	4.17063	2.88316	2	2	2	1	659	75.428	9.36	High		82000000	0.11	2.73913	2
FALSE	High	Master Protein	P62857	40S ribosomal protein S28 OS=Homo sapiens OX=9606 GN=RPS28 PE=1 SV=1	FALSE	0	4.16147	17.3913	1	1	1	1	69	7.836	10.7	High		160000000	1.154	3.31839	1
FALSE	High	Master Protein	P50990	T-complex protein 1 subunit theta OS=Homo sapiens OX=9606 GN=CCT8 PE=1 SV=4	FALSE	0	4.14761	3.64964	2	2	2	1	548	59.583	5.6	High		74000000	0.119	5.21206	2
FALSE	High	Master Protein	E9PAV3	Nascent polypeptide-associated complex subunit alpha, muscle-specific form OS=Homo sapiens OX=9606 GN=NACA PE=1 SV=1	FALSE	0	4.0511	0.673725	1	1	1	1	2078	205.295	9.58	High		130000000	0.02	3.96756	1
FALSE	High	Master Protein	Q8TE67	Epidermal growth factor receptor kinase substrate 8-like protein 3 OS=Homo sapiens OX=9606 GN=EPS8L3 PE=1 SV=2	FALSE	0	3.9914	2.19224	1	1	1	1	593	66.819	7.99	High		70000000	0.064	2.83297	1
FALSE	High	Master Protein	Q9Y6M4	Casein kinase I isoform gamma-3 OS=Homo sapiens OX=9606 GN=CSNK1G3 PE=1 SV=2	FALSE	0	3.91328	3.13199	1	1	1	1	447	51.356	9.22	High		120000000	0.083	3.77769	1
FALSE	High	Master Protein	P40429	60S ribosomal protein L13a OS=Homo sapiens OX=9606 GN=RPL13A PE=1 SV=2	FALSE	0	3.89233	8.867	2	2	2	1	203	23.562	10.93	High		380000000	0.311	4.92933	2
FALSE	High	Master Protein	P51571	Translocon-associated protein subunit delta OS=Homo sapiens OX=9606 GN=SSR4 PE=1 SV=1	FALSE	0	3.8655	6.35838	1	1	1	1	173	18.987	6.15	High		61000000	0.259	2.62356	1
FALSE	High	Master Protein	P23588	Eukaryotic translation initiation factor 4B OS=Homo sapiens OX=9606 GN=EIF4B PE=1 SV=2	FALSE	0	3.82114	4.74632	2	2	2	1	611	69.11	5.73	High		66000000	0.145	5.22613	2
FALSE	High	Master Protein	O75955	Flotillin-1 OS=Homo sapiens OX=9606 GN=FLOT1 PE=1 SV=3	FALSE	0	3.81816	2.57611	1	1	1	1	427	47.326	7.49	High		100000000	0.077	3.36883	1
FALSE	High	Master Protein	Q9HBH0	Rho-related GTP-binding protein RhoF OS=Homo sapiens OX=9606 GN=RHOF PE=1 SV=1	FALSE	0	3.8119	12.7962	2	2	2	1	211	23.61	8.65	High		47000000	0.468	6.565	2
FALSE	High	Master Protein	Q15084	Protein disulfide-isomerase A6 OS=Homo sapiens OX=9606 GN=PDIA6 PE=1 SV=1	FALSE	0	3.79156	3.18182	1	1	1	1	440	48.091	5.08	High		81000000	0.089	3.47284	1
FALSE	High	Master Protein	Q07666	KH domain-containing, RNA-binding, signal transduction-associated protein 1 OS=Homo sapiens OX=9606 GN=KHDRBS1 PE=1 SV=1	FALSE	0	3.77443	3.16027	1	1	1	1	443	48.197	8.66	High		87000000	0.101	3.8559	1
FALSE	High	Master Protein	Q92598	Heat shock protein 105 kDa OS=Homo sapiens OX=9606 GN=HSPH1 PE=1 SV=1	FALSE	0	3.7582	1.51515	1	1	1	1	858	96.804	5.39	High		70000000	0.042	3.00688	1
FALSE	High	Master Protein	P36542	ATP synthase subunit gamma, mitochondrial OS=Homo sapiens OX=9606 GN=ATP5F1C PE=1 SV=1	FALSE	0	3.75449	4.02685	1	1	1	1	298	32.975	9.22	High		220000000	0.136	3.00288	1
FALSE	High	Master Protein	P41250	Glycine--tRNA ligase OS=Homo sapiens OX=9606 GN=GARS PE=1 SV=3	FALSE	0	3.73426	2.70636	2	2	2	1	739	83.113	7.03	High		170000000	0.094	3.12577	2
FALSE	High	Master Protein	Q9BPX5	Actin-related protein 2/3 complex subunit 5-like protein OS=Homo sapiens OX=9606 GN=ARPC5L PE=1 SV=1	FALSE	0	3.72979	7.84314	1	1	1	1	153	16.931	6.6	High		240000000	0.212	2.82147	1
FALSE	High	Master Protein	Q5JTH9	RRP12-like protein OS=Homo sapiens OX=9606 GN=RRP12 PE=1 SV=2	FALSE	0	3.72446	0.925212	1	1	1	1	1297	143.611	8.75	High		37000000	0.031	2.52735	1
FALSE	High	Master Protein	P62266	40S ribosomal protein S23 OS=Homo sapiens OX=9606 GN=RPS23 PE=1 SV=3	FALSE	0	3.67264	7.69231	1	1	1	1	143	15.798	10.49	High		840000000	0.334	3.44982	1
FALSE	High	Master Protein	P25398	40S ribosomal protein S12 OS=Homo sapiens OX=9606 GN=RPS12 PE=1 SV=3	FALSE	0	3.60723	13.6364	2	2	2	1	132	14.505	7.21	High		140000000	0.931	4.98127	2
FALSE	High	Master Protein	Q15008	26S proteasome non-ATPase regulatory subunit 6 OS=Homo sapiens OX=9606 GN=PSMD6 PE=1 SV=1	FALSE	0	3.57365	3.85604	1	1	1	1	389	45.502	5.62	High		40000000	0.083	4.05245	1
FALSE	High	Master Protein	P46087	Probable 28S rRNA (cytosine(4447)-C(5))-methyltransferase OS=Homo sapiens OX=9606 GN=NOP2 PE=1 SV=2	FALSE	0	3.55736	1.84729	1	1	1	1	812	89.247	9.23	High		160000000	0.054	2.55629	1
FALSE	High	Master Protein	P62191	26S proteasome regulatory subunit 4 OS=Homo sapiens OX=9606 GN=PSMC1 PE=1 SV=1	FALSE	0	3.5385	2.72727	1	1	1	1	440	49.154	6.21	High		57000000	0.086	3.34921	1
FALSE	High	Master Protein	Q13421	Mesothelin OS=Homo sapiens OX=9606 GN=MSLN PE=1 SV=2	FALSE	0	3.50836	2.38095	1	1	1	1	630	68.942	6.38	High		73000000	0.072	2.32613	1
FALSE	High	Master Protein	P62333	26S proteasome regulatory subunit 10B OS=Homo sapiens OX=9606 GN=PSMC6 PE=1 SV=1	FALSE	0	3.50557	3.59897	1	1	1	1	389	44.145	7.49	High		36000000	0.089	3.46172	1
FALSE	High	Master Protein	P27816	Microtubule-associated protein 4 OS=Homo sapiens OX=9606 GN=MAP4 PE=1 SV=3	FALSE	0	3.5039	1.30208	1	1	1	1	1152	120.93	5.43	High		110000000	0.032	3.58319	1
FALSE	High	Master Protein	P10114	Ras-related protein Rap-2a OS=Homo sapiens OX=9606 GN=RAP2A PE=1 SV=1	FALSE	0	3.4908	6.01093	1	1	1	1	183	20.602	4.82	High		170000000	0.212	2.81998	1
FALSE	High	Master Protein	O95274	Ly6/PLAUR domain-containing protein 3 OS=Homo sapiens OX=9606 GN=LYPD3 PE=1 SV=2	FALSE	0	3.47957	5.78035	2	2	2	1	346	35.948	7.75	High		150000000	0.245	4.55241	2
FALSE	High	Master Protein	Q8IYD1	Eukaryotic peptide chain release factor GTP-binding subunit ERF3B OS=Homo sapiens OX=9606 GN=GSPT2 PE=1 SV=2	FALSE	0	3.46942	1.59236	1	1	1	1	628	68.84	5.43	High		48000000	0.066	3.42601	1
FALSE	High	Master Protein	Q9Y2A7	Nck-associated protein 1 OS=Homo sapiens OX=9606 GN=NCKAP1 PE=1 SV=1	FALSE	0	3.451	1.24113	1	1	1	1	1128	128.707	6.62	High		40000000	0.035	3.51121	1
FALSE	High	Master Protein	Q9HD67	Unconventional myosin-X OS=Homo sapiens OX=9606 GN=MYO10 PE=1 SV=3	FALSE	0	3.44636	0.680272	1	1	1	1	2058	237.198	6.21	High			0.02	2.70104	1
FALSE	High	Master Protein	P14678	Small nuclear ribonucleoprotein-associated proteins B and B' OS=Homo sapiens OX=9606 GN=SNRPB PE=1 SV=2	FALSE	0	3.37473	6.25	2	2	2	1	240	24.594	11.19	High		100000000	0.359	4.77041	2
FALSE	High	Master Protein	Q01844	RNA-binding protein EWS OS=Homo sapiens OX=9606 GN=EWSR1 PE=1 SV=1	FALSE	0	3.36572	2.13415	1	1	1	1	656	68.436	9.33	High		210000000	0.105	2.8724	1
FALSE	High	Master Protein	P63167	Dynein light chain 1, cytoplasmic OS=Homo sapiens OX=9606 GN=DYNLL1 PE=1 SV=1	FALSE	0	3.35135	12.3596	1	1	1	1	89	10.359	7.4	High		77000000	0.585	2.87357	1
FALSE	High	Master Protein	Q9Y678	Coatomer subunit gamma-1 OS=Homo sapiens OX=9606 GN=COPG1 PE=1 SV=1	FALSE	0	3.32957	1.373	1	1	1	1	874	97.655	5.47	High		21000000	0.045	2.34358	1
FALSE	High	Master Protein	P63241	Eukaryotic translation initiation factor 5A-1 OS=Homo sapiens OX=9606 GN=EIF5A PE=1 SV=2	FALSE	0	3.22752	12.3377	2	2	2	1	154	16.821	5.24	High		140000000	0.778	5.87441	2
FALSE	High	Master Protein	O75695	Protein XRP2 OS=Homo sapiens OX=9606 GN=RP2 PE=1 SV=4	FALSE	0	3.20616	5.14286	2	2	2	1	350	39.615	5.12	High		360000000	0.259	4.22305	2
FALSE	High	Master Protein	P22061	Protein-L-isoaspartate(D-aspartate) O-methyltransferase OS=Homo sapiens OX=9606 GN=PCMT1 PE=1 SV=4	FALSE	0	3.17354	14.978	1	1	1	1	227	24.621	7.21	High		54000000	0.194	4.18087	1
FALSE	High	Master Protein	P05198	Eukaryotic translation initiation factor 2 subunit 1 OS=Homo sapiens OX=9606 GN=EIF2S1 PE=1 SV=3	FALSE	0	3.17024	4.7619	2	2	2	1	315	36.089	5.08	High		150000000	0.233	4.86529	2
FALSE	High	Master Protein	P53007	Tricarboxylate transport protein, mitochondrial OS=Homo sapiens OX=9606 GN=SLC25A1 PE=1 SV=2	FALSE	0	3.15459	3.85852	1	1	1	1	311	33.991	9.89	High		200000000	0.136	3.14336	1
FALSE	High	Master Protein	Q3ZCQ8	Mitochondrial import inner membrane translocase subunit TIM50 OS=Homo sapiens OX=9606 GN=TIMM50 PE=1 SV=2	FALSE	0	3.14831	2.83286	1	1	1	1	353	39.622	8.37	High		25000000	0.145	1.88917	1
FALSE	High	Master Protein	P31948	Stress-induced-phosphoprotein 1 OS=Homo sapiens OX=9606 GN=STIP1 PE=1 SV=1	FALSE	0	3.14448	2.39411	1	1	1	1	543	62.599	6.8	High		65000000	0.054	2.85496	1
FALSE	High	Master Protein	P55060	Exportin-2 OS=Homo sapiens OX=9606 GN=CSE1L PE=1 SV=3	FALSE	0	3.1032	1.75077	1	1	1	1	971	110.346	5.77	High		37000000	0.04	2.69959	1
FALSE	High	Master Protein	O00214	Galectin-8 OS=Homo sapiens OX=9606 GN=LGALS8 PE=1 SV=4	FALSE	0	3.09604	3.15457	1	1	1	1	317	35.786	8.25	High		150000000	0.116	3.20408	1
FALSE	High	Master Protein	P05455	Lupus La protein OS=Homo sapiens OX=9606 GN=SSB PE=1 SV=2	FALSE	0	3.0654	3.43137	1	1	1	1	408	46.808	7.12	High		28000000	0.083	2.03034	1
FALSE	High	Master Protein	P62136	Serine/threonine-protein phosphatase PP1-alpha catalytic subunit OS=Homo sapiens OX=9606 GN=PPP1CA PE=1 SV=1	FALSE	0	3.06138	3.33333	1	1	1	1	330	37.488	6.33	High		290000000	0.122	3.422	1
FALSE	High	Master Protein	Q07955	Serine/arginine-rich splicing factor 1 OS=Homo sapiens OX=9606 GN=SRSF1 PE=1 SV=2	FALSE	0	3.05532	4.03226	1	1	1	1	248	27.728	10.36	High		170000000	0.166	2.89822	1
FALSE	High	Master Protein	P49327	Fatty acid synthase OS=Homo sapiens OX=9606 GN=FASN PE=1 SV=3	FALSE	0	3.04842	0.438072	1	1	1	1	2511	273.254	6.44	High		50000000	0.017	2.63385	1
FALSE	High	Master Protein	Q96AG4	Leucine-rich repeat-containing protein 59 OS=Homo sapiens OX=9606 GN=LRRC59 PE=1 SV=1	FALSE	0	3.0157	3.90879	1	1	1	1	307	34.909	9.57	High		130000000	0.136	2.8844	1
FALSE	High	Master Protein	Q12905	Interleukin enhancer-binding factor 2 OS=Homo sapiens OX=9606 GN=ILF2 PE=1 SV=2	FALSE	0	2.96059	2.5641	1	1	1	1	390	43.035	5.26	High		130000000	0.116	2.71631	1
FALSE	High	Master Protein	Q9Y446	Plakophilin-3 OS=Homo sapiens OX=9606 GN=PKP3 PE=1 SV=1	FALSE	0	2.94808	1.75659	1	1	1	1	797	87.029	9.32	High		52000000	0.045	2.32072	1
FALSE	High	Master Protein	P02042	Hemoglobin subunit delta OS=Homo sapiens OX=9606 GN=HBD PE=1 SV=2	FALSE	0	2.94386	6.80272	1	1	1	1	147	16.045	8.05	High		240000000	0.233	2.40493	1
FALSE	High	Master Protein	Q9H0D6	5'-3' exoribonuclease 2 OS=Homo sapiens OX=9606 GN=XRN2 PE=1 SV=1	FALSE	0	2.93779	1.26316	1	1	1	1	950	108.513	7.47	High		32000000	0.041	2.60845	1
FALSE	High	Master Protein	Q99623	Prohibitin-2 OS=Homo sapiens OX=9606 GN=PHB2 PE=1 SV=2	FALSE	0	2.91186	3.34448	1	1	1	1	299	33.276	9.83	High		82000000	0.093	2.72913	1
FALSE	High	Master Protein	Q16658	Fascin OS=Homo sapiens OX=9606 GN=FSCN1 PE=1 SV=3	FALSE	0	2.89042	2.0284	1	1	1	1	493	54.496	7.24	High		100000000	0.083	2.72665	1
FALSE	High	Master Protein	O75340	Programmed cell death protein 6 OS=Homo sapiens OX=9606 GN=PDCD6 PE=1 SV=1	FALSE	0	2.8729	5.75916	1	1	1	1	191	21.855	5.4	High		41000000	0.233	2.87278	1
FALSE	High	Master Protein	P42765	3-ketoacyl-CoA thiolase, mitochondrial OS=Homo sapiens OX=9606 GN=ACAA2 PE=1 SV=2	FALSE	0	2.85855	3.27456	1	1	1	1	397	41.898	8.09	High		86000000	0.105	2.64402	1
FALSE	High	Master Protein	Q10589	Bone marrow stromal antigen 2 OS=Homo sapiens OX=9606 GN=BST2 PE=1 SV=1	FALSE	0	2.85636	5.55556	1	1	1	1	180	19.756	5.6	High		460000000	0.233	2.26075	1
FALSE	High	Master Protein	Q9BZF1	Oxysterol-binding protein-related protein 8 OS=Homo sapiens OX=9606 GN=OSBPL8 PE=1 SV=3	FALSE	0	2.84986	1.23735	1	1	1	1	889	101.132	6.96	High		50000000	0.042	2.55998	1
FALSE	High	Master Protein	Q13155	Aminoacyl tRNA synthase complex-interacting multifunctional protein 2 OS=Homo sapiens OX=9606 GN=AIMP2 PE=1 SV=2	FALSE	0	2.8315	2.8125	1	1	1	1	320	35.326	8.22	High		41000000	0.122	1.94334	1
FALSE	High	Master Protein	P02786	Transferrin receptor protein 1 OS=Homo sapiens OX=9606 GN=TFRC PE=1 SV=2	FALSE	0	2.80438	1.18421	1	1	1	1	760	84.818	6.61	High		54000000	0.046	2.18721	1
FALSE	High	Master Protein	P12277	Creatine kinase B-type OS=Homo sapiens OX=9606 GN=CKB PE=1 SV=1	FALSE	0	2.78357	5.51181	1	1	1	1	381	42.617	5.59	High		130000000	0.105	2.57836	1
FALSE	High	Master Protein	P62861	40S ribosomal protein S30 OS=Homo sapiens OX=9606 GN=FAU PE=1 SV=1	FALSE	0	2.7428	16.9492	1	1	1	1	59	6.644	12.15	High		230000000	1.154	2.29005	1
FALSE	High	Master Protein	Q14244	Ensconsin OS=Homo sapiens OX=9606 GN=MAP7 PE=1 SV=1	FALSE	0	2.73424	1.46862	1	1	1	1	749	84.002	9.61	High		220000000	0.064	0	1
FALSE	High	Master Protein	Q14739	Lamin-B receptor OS=Homo sapiens OX=9606 GN=LBR PE=1 SV=2	FALSE	0	2.72033	2.43902	1	1	1	1	615	70.658	9.36	High		42000000	0.086	3.11141	1
FALSE	High	Master Protein	O94929	Actin-binding LIM protein 3 OS=Homo sapiens OX=9606 GN=ABLIM3 PE=1 SV=3	FALSE	0	2.71625	2.34261	1	1	1	1	683	77.752	8.54	High		99000000	0.05	3.6693	1
FALSE	High	Master Protein	Q9Y6E2	Basic leucine zipper and W2 domain-containing protein 2 OS=Homo sapiens OX=9606 GN=BZW2 PE=1 SV=1	FALSE	0	2.71452	3.81862	2	2	2	1	419	48.132	6.68	High		43000000	0.16	4.42088	2
FALSE	High	Master Protein	P62899	60S ribosomal protein L31 OS=Homo sapiens OX=9606 GN=RPL31 PE=1 SV=1	FALSE	0	2.71242	11.2	1	3	1	1	125	14.454	10.54	High		340000000	0.389	8.21531	1
FALSE	High	Master Protein	Q13200	26S proteasome non-ATPase regulatory subunit 2 OS=Homo sapiens OX=9606 GN=PSMD2 PE=1 SV=3	FALSE	0	2.63376	0.991189	1	1	1	1	908	100.136	5.2	High		55000000	0.04	2.5374	1
FALSE	High	Master Protein	O00139	Kinesin-like protein KIF2A OS=Homo sapiens OX=9606 GN=KIF2A PE=1 SV=3	FALSE	0	2.61279	1.84136	1	1	1	1	706	79.905	6.68	High		68000000	0.051	4.33355	1
FALSE	High	Master Protein	Q9Y6K5	2'-5'-oligoadenylate synthase 3 OS=Homo sapiens OX=9606 GN=OAS3 PE=1 SV=3	FALSE	0	2.59654	0.919963	1	1	1	1	1087	121.093	8.4	High		36000000	0.04	2.70014	1
FALSE	High	Master Protein	P55084	Trifunctional enzyme subunit beta, mitochondrial OS=Homo sapiens OX=9606 GN=HADHB PE=1 SV=3	FALSE	0	2.59329	1.89873	1	1	1	1	474	51.262	9.41	High		260000000	0.077	3.09661	1
FALSE	High	Master Protein	O14974	Protein phosphatase 1 regulatory subunit 12A OS=Homo sapiens OX=9606 GN=PPP1R12A PE=1 SV=1	FALSE	0	2.58436	1.74757	1	1	1	1	1030	115.211	5.4	High		80000000	0.042	3.6952	1
FALSE	High	Master Protein	Q6DN03	Putative histone H2B type 2-C OS=Homo sapiens OX=9606 GN=HIST2H2BC PE=5 SV=3	FALSE	0.00144718	2.53566	7.77202	1	1	1	1	193	21.458	10.7	High		380000000	0.179	2.50622	1
FALSE	High	Master Protein	P20042	Eukaryotic translation initiation factor 2 subunit 2 OS=Homo sapiens OX=9606 GN=EIF2S2 PE=1 SV=2	FALSE	0.00144718	2.52216	4.5045	1	1	1	1	333	38.364	5.8	High		45000000	0.11	2.53036	1
FALSE	High	Master Protein	Q9Y285	Phenylalanine--tRNA ligase alpha subunit OS=Homo sapiens OX=9606 GN=FARSA PE=1 SV=3	FALSE	0.00144718	2.4773	2.75591	1	1	1	1	508	57.528	7.8	High		41000000	0.083	2.83766	1
FALSE	High	Master Protein	P09497	Clathrin light chain B OS=Homo sapiens OX=9606 GN=CLTB PE=1 SV=1	FALSE	0.00144718	2.47586	4.36681	1	1	1	1	229	25.175	4.64	High		120000000	0.259	2.36353	1
FALSE	High	Master Protein	P55010	Eukaryotic translation initiation factor 5 OS=Homo sapiens OX=9606 GN=EIF5 PE=1 SV=2	FALSE	0.00144718	2.4383	2.08817	1	1	1	1	431	49.192	5.58	High		32000000	0.089	2.04635	1
FALSE	High	Master Protein	P21291	Cysteine and glycine-rich protein 1 OS=Homo sapiens OX=9606 GN=CSRP1 PE=1 SV=3	FALSE	0.00144718	2.41987	8.80829	1	1	1	1	193	20.554	8.57	High		63000000	0.179	4.90534	1
FALSE	High	Master Protein	O60884	DnaJ homolog subfamily A member 2 OS=Homo sapiens OX=9606 GN=DNAJA2 PE=1 SV=1	FALSE	0.00144718	2.41623	7.76699	1	2	1	1	412	45.717	6.48	High		49000000	0.101	4.56371	1
FALSE	High	Master Protein	O95433	Activator of 90 kDa heat shock protein ATPase homolog 1 OS=Homo sapiens OX=9606 GN=AHSA1 PE=1 SV=1	FALSE	0.00144718	2.40905	6.50888	1	1	1	1	338	38.25	5.53	High		89000000	0.101	3.61928	1
FALSE	High	Master Protein	Q66LE6	Serine/threonine-protein phosphatase 2A 55 kDa regulatory subunit B delta isoform OS=Homo sapiens OX=9606 GN=PPP2R2D PE=1 SV=1	FALSE	0.00144718	2.39577	2.42826	1	1	1	1	453	52.01	6.39	High		43000000	0.093	2.77781	1
FALSE	High	Master Protein	O43491	Band 4.1-like protein 2 OS=Homo sapiens OX=9606 GN=EPB41L2 PE=1 SV=1	FALSE	0.00144718	2.39469	1.49254	1	1	1	1	1005	112.519	5.44	High		14000000	0.036	2.95912	1
FALSE	High	Master Protein	P23526	Adenosylhomocysteinase OS=Homo sapiens OX=9606 GN=AHCY PE=1 SV=4	FALSE	0.00144718	2.39147	2.08333	1	1	1	1	432	47.685	6.34	High		34000000	0.096	2.32808	1
FALSE	High	Master Protein	Q96QK1	Vacuolar protein sorting-associated protein 35 OS=Homo sapiens OX=9606 GN=VPS35 PE=1 SV=2	FALSE	0.00144718	2.37428	1.13065	1	1	1	1	796	91.649	5.49	High		65000000	0.047	1.93376	1
FALSE	High	Master Protein	Q99829	Copine-1 OS=Homo sapiens OX=9606 GN=CPNE1 PE=1 SV=1	FALSE	0.00144718	2.36572	1.67598	1	1	1	1	537	59.022	5.83	High			0.101	2.45235	1
FALSE	High	Master Protein	P27824	Calnexin OS=Homo sapiens OX=9606 GN=CANX PE=1 SV=2	FALSE	0.00144718	2.35203	1.52027	1	1	1	1	592	67.526	4.6	High		37000000	0.083	2.36888	1
FALSE	High	Master Protein	Q9UQB8	Brain-specific angiogenesis inhibitor 1-associated protein 2 OS=Homo sapiens OX=9606 GN=BAIAP2 PE=1 SV=1	FALSE	0.00144718	2.33115	2.71739	1	1	1	1	552	60.83	8.9	High		40000000	0.055	3.214	1
FALSE	High	Master Protein	P35052	Glypican-1 OS=Homo sapiens OX=9606 GN=GPC1 PE=1 SV=2	FALSE	0.00144718	2.32185	2.50896	1	1	1	1	558	61.641	7.3	High		40000000	0.07	2.64587	1
FALSE	High	Master Protein	P29317	Ephrin type-A receptor 2 OS=Homo sapiens OX=9606 GN=EPHA2 PE=1 SV=2	FALSE	0.00287356	2.30303	1.02459	1	1	1	1	976	108.197	6.23	High		23000000	0.04	2.77917	1
FALSE	High	Master Protein	Q69YQ0	Cytospin-A OS=Homo sapiens OX=9606 GN=SPECC1L PE=1 SV=2	FALSE	0.00287356	2.3012	1.34288	1	1	1	1	1117	124.525	5.72	High		92000000	0.033	4.06656	1
FALSE	High	Master Protein	Q86UN3	Reticulon-4 receptor-like 2 OS=Homo sapiens OX=9606 GN=RTN4RL2 PE=1 SV=1	FALSE	0.00287356	2.29679	2.14286	1	1	1	1	420	46.077	7.62	High		60000000	0.11	2.27162	1
FALSE	High	Master Protein	P07814	Bifunctional glutamate/proline--tRNA ligase OS=Homo sapiens OX=9606 GN=EPRS PE=1 SV=5	FALSE	0.00287356	2.27327	1.0582	1	1	1	1	1512	170.483	7.33	High		100000000	0.025	3.43881	1
FALSE	High	Master Protein	Q13425	Beta-2-syntrophin OS=Homo sapiens OX=9606 GN=SNTB2 PE=1 SV=1	FALSE	0.00287356	2.27011	1.66667	1	1	1	1	540	57.913	8.82	High		92000000	0.072	3.06426	1
FALSE	High	Master Protein	P61163	Alpha-centractin OS=Homo sapiens OX=9606 GN=ACTR1A PE=1 SV=1	FALSE	0.0042735	2.24527	4.25532	1	1	1	1	376	42.587	6.64	High		41000000	0.105	3.14921	1
FALSE	High	Master Protein	P39656	Dolichyl-diphosphooligosaccharide--protein glycosyltransferase 48 kDa subunit OS=Homo sapiens OX=9606 GN=DDOST PE=1 SV=4	FALSE	0.0042735	2.22134	2.41228	1	1	1	1	456	50.769	6.55	High		33000000	0.096	3.24327	1
FALSE	High	Master Protein	Q9BQG0	Myb-binding protein 1A OS=Homo sapiens OX=9606 GN=MYBBP1A PE=1 SV=2	FALSE	0.0042735	2.20979	0.828313	1	1	1	1	1328	148.762	9.28	High		26000000	0.03	2.37022	1
FALSE	High	Master Protein	P99999	Cytochrome c OS=Homo sapiens OX=9606 GN=CYCS PE=1 SV=2	FALSE	0.0042735	2.20901	7.61905	1	1	1	1	105	11.741	9.57	High		27000000	0.334	2.49644	1
FALSE	High	Master Protein	O14684	Prostaglandin E synthase OS=Homo sapiens OX=9606 GN=PTGES PE=1 SV=2	FALSE	0.0042735	2.20803	6.57895	1	1	1	1	152	17.091	9.5	High		27000000	0.334	3.00245	1
FALSE	High	Master Protein	P08240	Signal recognition particle receptor subunit alpha OS=Homo sapiens OX=9606 GN=SRPRA PE=1 SV=2	FALSE	0.00555556	2.18475	2.19436	1	1	1	1	638	69.767	8.95	High		49000000	0.058	2.65822	1
FALSE	High	Master Protein	P43243	Matrin-3 OS=Homo sapiens OX=9606 GN=MATR3 PE=1 SV=2	FALSE	0.00555556	2.1515	2.47934	1	1	1	1	847	94.565	6.25	High		17000000	0.048	2.98365	1
FALSE	High	Master Protein	Q96CW1	AP-2 complex subunit mu OS=Homo sapiens OX=9606 GN=AP2M1 PE=1 SV=2	FALSE	0.00555556	2.1414	2.29885	1	1	1	1	435	49.623	9.54	High		140000000	0.083	2.37505	1
FALSE	High	Master Protein	P06703	Protein S100-A6 OS=Homo sapiens OX=9606 GN=S100A6 PE=1 SV=1	FALSE	0.00555556	2.13876	8.88889	1	1	1	1	90	10.173	5.48	High		250000000	0.585	2.05059	1
FALSE	High	Master Protein	P08758	Annexin A5 OS=Homo sapiens OX=9606 GN=ANXA5 PE=1 SV=2	FALSE	0.00555556	2.12843	5	1	1	1	1	320	35.914	5.05	High		4200000	0.093	2.22596	1
FALSE	High	Master Protein	Q7L2E3	ATP-dependent RNA helicase DHX30 OS=Homo sapiens OX=9606 GN=DHX30 PE=1 SV=1	FALSE	0.00555556	2.12819	0.670017	1	1	1	1	1194	133.855	8.78	High		78000000	0.028	2.15017	1
FALSE	High	Master Protein	P01860	Immunoglobulin heavy constant gamma 3 OS=Homo sapiens OX=9606 GN=IGHG3 PE=1 SV=2	FALSE	0.00555556	2.07773	3.97878	2	3	2	1	377	41.26	7.9	High		2400000000	0.292	2.18182	2
FALSE	High	Master Protein	Q9UQ80	Proliferation-associated protein 2G4 OS=Homo sapiens OX=9606 GN=PA2G4 PE=1 SV=3	FALSE	0.00555556	2.06515	2.03046	1	1	1	1	394	43.759	6.55	High		150000000	0.096	0	1
FALSE	High	Master Protein	Q92917	G-patch domain and KOW motifs-containing protein OS=Homo sapiens OX=9606 GN=GPKOW PE=1 SV=2	FALSE	0.00555556	2.05695	1.89076	1	1	1	1	476	52.197	6.15	High			0.075	2.97448	1
FALSE	High	Master Protein	Q09028	Histone-binding protein RBBP4 OS=Homo sapiens OX=9606 GN=RBBP4 PE=1 SV=3	FALSE	0.00555556	2.04866	1.88235	1	1	1	1	425	47.626	4.89	High		120000000	0.122	2.26679	1
FALSE	High	Master Protein	P51116	Fragile X mental retardation syndrome-related protein 2 OS=Homo sapiens OX=9606 GN=FXR2 PE=1 SV=2	FALSE	0.00555556	2.0226	1.18871	1	1	1	1	673	74.178	6.23	High		300000000	0.054	2.18428	1
FALSE	High	Master Protein	P25205	DNA replication licensing factor MCM3 OS=Homo sapiens OX=9606 GN=MCM3 PE=1 SV=3	FALSE	0.00555556	2.01426	0.990099	1	1	1	1	808	90.924	5.77	High		61000000	0.041	2.48545	1
FALSE	High	Master Protein	Q7LGA3	Heparan sulfate 2-O-sulfotransferase 1 OS=Homo sapiens OX=9606 GN=HS2ST1 PE=1 SV=1	FALSE	0.00650195	1.9987	2.52809	1	1	1	1	356	41.854	8.69	High		39000000	0.122	1.88069	1
FALSE	High	Master Protein	P54136	Arginine--tRNA ligase, cytoplasmic OS=Homo sapiens OX=9606 GN=RARS PE=1 SV=2	FALSE	0.00650195	1.98758	1.51515	1	1	1	1	660	75.331	6.68	High		49000000	0.055	2.49967	1
FALSE	High	Master Protein	Q07157	Tight junction protein ZO-1 OS=Homo sapiens OX=9606 GN=TJP1 PE=1 SV=3	FALSE	0.00650195	1.97593	1.08696	1	1	1	1	1748	195.34	6.7	High		140000000	0.024	3.29575	1
FALSE	High	Master Protein	Q9NZ01	Very-long-chain enoyl-CoA reductase OS=Homo sapiens OX=9606 GN=TECR PE=1 SV=1	FALSE	0.00650195	1.97184	2.92208	1	1	1	1	308	36.011	9.45	High		36000000	0.136	2.03876	1
FALSE	High	Master Protein	P42330	Aldo-keto reductase family 1 member C3 OS=Homo sapiens OX=9606 GN=AKR1C3 PE=1 SV=4	FALSE	0.00650195	1.94885	2.47678	1	1	1	1	323	36.83	7.94	High		210000000	0.11	2.73966	1
FALSE	High	Master Protein	P08237	ATP-dependent 6-phosphofructokinase, muscle type OS=Homo sapiens OX=9606 GN=PFKM PE=1 SV=2	FALSE	0.00650195	1.94119	1.53846	1	1	1	1	780	85.128	7.99	High		24000000	0.053	2.23178	1
FALSE	High	Master Protein	P07237	Protein disulfide-isomerase OS=Homo sapiens OX=9606 GN=P4HB PE=1 SV=3	FALSE	0.00650195	1.92922	1.5748	1	1	1	1	508	57.081	4.87	High		28000000	0.059	1.81187	1
FALSE	High	Master Protein	Q9Y3D9	28S ribosomal protein S23, mitochondrial OS=Homo sapiens OX=9606 GN=MRPS23 PE=1 SV=2	FALSE	0.00650195	1.89654	5.26316	1	1	1	1	190	21.757	8.9	High		17000000	0.194	1.96252	1
FALSE	High	Master Protein	Q9UHB9	Signal recognition particle subunit SRP68 OS=Homo sapiens OX=9606 GN=SRP68 PE=1 SV=2	FALSE	0.00650195	1.88639	3.82775	1	1	1	1	627	70.686	8.56	High		49000000	0.055	3.28971	1
FALSE	High	Master Protein	Q9H0A0	RNA cytidine acetyltransferase OS=Homo sapiens OX=9606 GN=NAT10 PE=1 SV=2	FALSE	0.00650195	1.8824	0.97561	1	1	1	1	1025	115.657	8.27	High		85000000	0.038	1.73323	1
FALSE	High	Master Protein	A8MQ03	Cysteine-rich tail protein 1 OS=Homo sapiens OX=9606 GN=CYSRT1 PE=1 SV=1	FALSE	0.00650195	1.84986	6.94444	1	1	1	1	144	15.303	7.06	High		660000000	0.468	2.17799	1
FALSE	High	Master Protein	P04181	Ornithine aminotransferase, mitochondrial OS=Homo sapiens OX=9606 GN=OAT PE=1 SV=1	FALSE	0.00650195	1.81474	2.05011	1	1	1	1	439	48.504	7.03	High		20000000	0.089	1.98905	1
FALSE	High	Master Protein	P00505	Aspartate aminotransferase, mitochondrial OS=Homo sapiens OX=9606 GN=GOT2 PE=1 SV=3	FALSE	0.00650195	1.81135	3.48837	1	1	1	1	430	47.487	9.01	High		70000000	0.083	2.94792	1
FALSE	High	Master Protein	Q29983	MHC class I polypeptide-related sequence A OS=Homo sapiens OX=9606 GN=MICA PE=1 SV=1	FALSE	0.00650195	1.81051	2.34987	1	1	1	1	383	42.888	6.98	High		80000000	0.116	2.30779	1
FALSE	High	Master Protein	Q96S97	Myeloid-associated differentiation marker OS=Homo sapiens OX=9606 GN=MYADM PE=1 SV=2	FALSE	0.00650195	1.78861	3.10559	1	1	1	1	322	35.25	8.15	High		170000000	0.233	2.29967	1
FALSE	High	Master Protein	Q15027	Arf-GAP with coiled-coil, ANK repeat and PH domain-containing protein 1 OS=Homo sapiens OX=9606 GN=ACAP1 PE=1 SV=1	FALSE	0.00650195	1.76195	2.16216	1	1	1	1	740	81.485	7.66	High		1800000000	0.058	2.79272	1
FALSE	High	Master Protein	Q08945	FACT complex subunit SSRP1 OS=Homo sapiens OX=9606 GN=SSRP1 PE=1 SV=1	FALSE	0.00650195	1.71806	1.12835	1	1	1	1	709	81.024	6.87	High		52000000	0.059	1.8784	1
FALSE	High	Master Protein	P47897	Glutamine--tRNA ligase OS=Homo sapiens OX=9606 GN=QARS PE=1 SV=1	FALSE	0.00777202	1.6968	1.03226	1	1	1	1	775	87.743	7.15	High		38000000	0.046	1.93956	1
FALSE	High	Master Protein	Q9NVP1	ATP-dependent RNA helicase DDX18 OS=Homo sapiens OX=9606 GN=DDX18 PE=1 SV=2	FALSE	0.00777202	1.69616	2.23881	1	1	1	1	670	75.359	9.5	High		10000000	0.066	2.03565	1
FALSE	High	Master Protein	P41252	Isoleucine--tRNA ligase, cytoplasmic OS=Homo sapiens OX=9606 GN=IARS PE=1 SV=2	FALSE	0.00777202	1.6925	0.633914	1	1	1	1	1262	144.406	6.15	High		53000000	0.034	1.89095	1
FALSE	High	Master Protein	O43684	Mitotic checkpoint protein BUB3 OS=Homo sapiens OX=9606 GN=BUB3 PE=1 SV=1	FALSE	0.00892857	1.65208	2.13415	1	1	1	1	328	37.131	6.84	High		73000000	0.136	1.98298	1
FALSE	High	Master Protein	Q96HS1	Serine/threonine-protein phosphatase PGAM5, mitochondrial OS=Homo sapiens OX=9606 GN=PGAM5 PE=1 SV=2	FALSE	0.00892857	1.65111	3.11419	1	1	1	1	289	31.985	8.68	High		160000000	0.129	2.15956	1
FALSE	High	Master Protein	Q6PKG0	La-related protein 1 OS=Homo sapiens OX=9606 GN=LARP1 PE=1 SV=2	FALSE	0.00892857	1.64589	0.638686	1	1	1	1	1096	123.434	8.82	High			0.034	1.7978	1
FALSE	High	Master Protein	P23284	Peptidyl-prolyl cis-trans isomerase B OS=Homo sapiens OX=9606 GN=PPIB PE=1 SV=2	FALSE	0.00892857	1.62324	3.7037	1	1	1	1	216	23.728	9.41	High		90000000	0.155	0	1
FALSE	High	Master Protein	Q13620	Cullin-4B OS=Homo sapiens OX=9606 GN=CUL4B PE=1 SV=4	FALSE	0.00892857	1.61997	0.876232	1	1	1	1	913	103.916	7.37	High		18000000	0.036	1.77107	1
FALSE	High	Master Protein	Q9Y262	Eukaryotic translation initiation factor 3 subunit L OS=Homo sapiens OX=9606 GN=EIF3L PE=1 SV=1	FALSE	0.00892857	1.60765	1.24113	1	1	1	1	564	66.684	6.34	High		37000000	0.072	2.32809	1
FALSE	High	Master Protein	P33992	DNA replication licensing factor MCM5 OS=Homo sapiens OX=9606 GN=MCM5 PE=1 SV=5	FALSE	0.00892857	1.58021	1.77112	1	1	1	1	734	82.233	8.37	High		92000000	0.049	1.9874	1
FALSE	High	Master Protein	Q92900	Regulator of nonsense transcripts 1 OS=Homo sapiens OX=9606 GN=UPF1 PE=1 SV=2	FALSE	0.00892857	1.57692	0.974314	1	1	1	1	1129	124.267	6.61	High		58000000	0.038	1.79294	1
FALSE	High	Master Protein	P49207	60S ribosomal protein L34 OS=Homo sapiens OX=9606 GN=RPL34 PE=1 SV=3	FALSE	0.00892857	1.56431	5.98291	1	1	1	1	117	13.284	11.47	High		920000000	0.468	1.88864	1
FALSE	Medium	Master Protein	P13667	Protein disulfide-isomerase A4 OS=Homo sapiens OX=9606 GN=PDIA4 PE=1 SV=2	FALSE	0.0101523	1.5391	1.86047	1	1	1	1	645	72.887	5.07	High			0.051	2.56414	1
FALSE	Medium	Master Protein	P35249	Replication factor C subunit 4 OS=Homo sapiens OX=9606 GN=RFC4 PE=1 SV=2	FALSE	0.0101523	1.52827	2.47934	1	1	1	1	363	39.657	8.02	High			0.089	2.23209	1
FALSE	Medium	Master Protein	P30038	Delta-1-pyrroline-5-carboxylate dehydrogenase, mitochondrial OS=Homo sapiens OX=9606 GN=ALDH4A1 PE=1 SV=3	FALSE	0.0113065	1.521	3.19716	1	1	1	1	563	61.681	8.07	High		490000000	0	0	1
FALSE	Medium	Master Protein	Q14152	Eukaryotic translation initiation factor 3 subunit A OS=Homo sapiens OX=9606 GN=EIF3A PE=1 SV=1	FALSE	0.0113065	1.51499	0.723589	1	1	1	1	1382	166.468	6.79	High		35000000	0.025	2.49022	1
FALSE	Medium	Master Protein	P22102	Trifunctional purine biosynthetic protein adenosine-3 OS=Homo sapiens OX=9606 GN=GART PE=1 SV=1	FALSE	0.0113065	1.49147	0.792079	1	1	1	1	1010	107.699	6.7	High		72000000	0.039	1.85803	1
FALSE	Medium	Master Protein	P53680	AP-2 complex subunit sigma OS=Homo sapiens OX=9606 GN=AP2S1 PE=1 SV=2	FALSE	0.0113065	1.47599	4.92958	1	1	1	1	142	17.007	6.18	High		210000000	0.389	2.01764	1
FALSE	Medium	Master Protein	O15231	Zinc finger protein 185 OS=Homo sapiens OX=9606 GN=ZNF185 PE=1 SV=3	FALSE	0.0113065	1.47276	2.03193	1	1	1	1	689	73.48	7.01	High		120000000	0.05	2.04774	1
FALSE	Medium	Master Protein	A6NCE7	Microtubule-associated proteins 1A/1B light chain 3 beta 2 OS=Homo sapiens OX=9606 GN=MAP1LC3B2 PE=2 SV=1	FALSE	0.0137157	1.4232	5.6	1	1	1	1	125	14.619	8.68	High		250000000	0.468	2.17917	1
FALSE	Medium	Master Protein	Q3MJ16	Cytosolic phospholipase A2 epsilon OS=Homo sapiens OX=9606 GN=PLA2G4E PE=2 SV=4	FALSE	0.0137157	1.4201	2.88018	1	1	1	1	868	99.126	5.64	High			0.055	3.86364	1
FALSE	Medium	Master Protein	Q96HU8	GTP-binding protein Di-Ras2 OS=Homo sapiens OX=9606 GN=DIRAS2 PE=1 SV=1	FALSE	0.0137157	1.41128	5.52764	1	1	1	1	199	22.471	8.76	High		130000000	0.166	2.08415	1
FALSE	Medium	Master Protein	P21266	Glutathione S-transferase Mu 3 OS=Homo sapiens OX=9606 GN=GSTM3 PE=1 SV=3	FALSE	0.0148331	1.40705	4	1	1	1	1	225	26.542	5.54	High		160000000	0.129	2.61249	1
FALSE	Medium	Master Protein	Q9Y6M1	Insulin-like growth factor 2 mRNA-binding protein 2 OS=Homo sapiens OX=9606 GN=IGF2BP2 PE=1 SV=2	FALSE	0.0148331	1.40351	2.33723	1	1	1	1	599	66.081	8.46	High		12000000	0.068	1.978	1
FALSE	Medium	Master Protein	B5ME19	Eukaryotic translation initiation factor 3 subunit C-like protein OS=Homo sapiens OX=9606 GN=EIF3CL PE=3 SV=1	FALSE	0.0148331	1.39051	1.31291	1	1	1	1	914	105.407	5.64	High		41000000	0.049	2.70876	1
FALSE	Medium	Master Protein	Q9HBL0	Tensin-1 OS=Homo sapiens OX=9606 GN=TNS1 PE=1 SV=2	FALSE	0.0158343	1.37407	1.03746	1	1	1	1	1735	185.586	7.75	High		90000000	0.024	3.50879	1
FALSE	Medium	Master Protein	Q6NYC8	Phostensin OS=Homo sapiens OX=9606 GN=PPP1R18 PE=1 SV=1	FALSE	0.0158343	1.36542	1.46819	1	1	1	1	613	67.902	5.4	High		290000000	0.07	0	1
FALSE	Medium	Master Protein	P31939	Bifunctional purine biosynthesis protein PURH OS=Homo sapiens OX=9606 GN=ATIC PE=1 SV=3	FALSE	0.0158343	1.35992	1.18243	1	1	1	1	592	64.575	6.71	High		45000000	0.064	1.79386	1
FALSE	Medium	Master Protein	O43175	D-3-phosphoglycerate dehydrogenase OS=Homo sapiens OX=9606 GN=PHGDH PE=1 SV=4	FALSE	0.0158343	1.34775	1.50094	1	1	1	1	533	56.614	6.71	High		81000000	0.093	1.82879	1
FALSE	Medium	Master Protein	Q06210	Glutamine--fructose-6-phosphate aminotransferase [isomerizing] 1 OS=Homo sapiens OX=9606 GN=GFPT1 PE=1 SV=3	FALSE	0.0158343	1.34314	1.14449	1	1	1	1	699	78.756	7.11	High		42000000	0.048	2.03153	1
FALSE	Medium	Master Protein	O76021	Ribosomal L1 domain-containing protein 1 OS=Homo sapiens OX=9606 GN=RSL1D1 PE=1 SV=3	FALSE	0.0158343	1.33923	1.63265	1	1	1	1	490	54.939	10.13	High		31000000	0.093	1.75567	1
FALSE	Medium	Master Protein	P19623	Spermidine synthase OS=Homo sapiens OX=9606 GN=SRM PE=1 SV=1	FALSE	0.0167264	1.29964	3.31126	1	1	1	1	302	33.803	5.49	High			0.145	2.39113	1
FALSE	Medium	Master Protein	P11413	Glucose-6-phosphate 1-dehydrogenase OS=Homo sapiens OX=9606 GN=G6PD PE=1 SV=4	FALSE	0.0167264	1.29912	1.74757	1	1	1	1	515	59.219	6.84	High		30000000	0.062	0	1
FALSE	Medium	Master Protein	Q15046	Lysine--tRNA ligase OS=Homo sapiens OX=9606 GN=KARS PE=1 SV=3	FALSE	0.0167264	1.29748	1.17253	1	1	1	1	597	68.005	6.35	High		61000000	0.068	2.03672	1
FALSE	Medium	Master Protein	Q9Y6E0	Serine/threonine-protein kinase 24 OS=Homo sapiens OX=9606 GN=STK24 PE=1 SV=1	FALSE	0.0167264	1.2932	1.58014	1	1	1	1	443	49.277	5.69	High		73000000	0.096	1.77374	1
FALSE	Medium	Master Protein	P55209	Nucleosome assembly protein 1-like 1 OS=Homo sapiens OX=9606 GN=NAP1L1 PE=1 SV=1	FALSE	0.0167264	1.28475	3.06905	1	1	1	1	391	45.346	4.46	High		42000000	0.166	2.63407	1
FALSE	Medium	Master Protein	Q9ULV0	Unconventional myosin-Vb OS=Homo sapiens OX=9606 GN=MYO5B PE=1 SV=3	FALSE	0.0167264	1.28183	0.487013	1	1	1	1	1848	213.538	7.2	High		47000000	0.02	0	1
FALSE	Medium	Master Protein	Q8WUK0	Phosphatidylglycerophosphatase and protein-tyrosine phosphatase 1 OS=Homo sapiens OX=9606 GN=PTPMT1 PE=1 SV=1	FALSE	0.0167264	1.27035	3.48259	1	1	1	1	201	22.829	9.77	High		59000000	0.179	2.07688	1
FALSE	Medium	Master Protein	Q8WXE9	Stonin-2 OS=Homo sapiens OX=9606 GN=STON2 PE=1 SV=1	FALSE	0.0167264	1.26536	0.994475	1	1	1	1	905	101.102	5.39	High		72000000	0.061	2.39143	1
FALSE	Medium	Master Protein	P04004	Vitronectin OS=Homo sapiens OX=9606 GN=VTN PE=1 SV=1	FALSE	0.0167264	1.26233	3.13808	1	1	1	1	478	54.271	5.8	High		52000000	0.105	2.75625	1
FALSE	Medium	Master Protein	Q96HC4	PDZ and LIM domain protein 5 OS=Homo sapiens OX=9606 GN=PDLIM5 PE=1 SV=5	FALSE	0.0167264	1.25422	1.51007	1	1	1	1	596	63.904	8.21	High		120000000	0.072	1.85709	1
FALSE	Medium	Master Protein	Q9Y3F4	Serine-threonine kinase receptor-associated protein OS=Homo sapiens OX=9606 GN=STRAP PE=1 SV=1	FALSE	0.0167264	1.24718	2.28571	1	1	1	1	350	38.414	5.12	High		70000000	0.105	2.18	1
FALSE	Medium	Master Protein	P52209	6-phosphogluconate dehydrogenase, decarboxylating OS=Homo sapiens OX=9606 GN=PGD PE=1 SV=3	FALSE	0.0167264	1.21503	3.51967	1	1	1	1	483	53.106	7.23	High		130000000	0.08	1.72163	1
FALSE	Medium	Master Protein	P62273	40S ribosomal protein S29 OS=Homo sapiens OX=9606 GN=RPS29 PE=1 SV=2	FALSE	0.0189349	1.18529	14.2857	1	1	1	1	56	6.672	10.13	High		270000000	0.778	0	1
FALSE	Medium	Master Protein	Q9H3U1	Protein unc-45 homolog A OS=Homo sapiens OX=9606 GN=UNC45A PE=1 SV=1	FALSE	0.0189349	1.16704	0.741525	1	1	1	1	944	103.011	6.07	High		42000000	0.037	2.05656	1
FALSE	Medium	Master Protein	P11908	Ribose-phosphate pyrophosphokinase 2 OS=Homo sapiens OX=9606 GN=PRPS2 PE=1 SV=2	FALSE	0.0189349	1.15864	2.20126	1	1	1	1	318	34.747	6.61	High		62000000	0.129	2.24366	1
FALSE	Medium	Master Protein	Q9BUJ2	Heterogeneous nuclear ribonucleoprotein U-like protein 1 OS=Homo sapiens OX=9606 GN=HNRNPUL1 PE=1 SV=2	FALSE	0.0200708	1.13401	0.817757	1	1	1	1	856	95.679	6.92	High		61000000	0.05	2.01004	1
FALSE	Medium	Master Protein	P0DMU7	Cancer/testis antigen family 45 member A6 OS=Homo sapiens OX=9606 GN=CT45A6 PE=2 SV=1	FALSE	0.0313953	1.10869	3.7037	1	1	1	1	189	21.218	9.69	High		26000000	0.259	0	1
FALSE	Medium	Master Protein	O60522	Tudor domain-containing protein 6 OS=Homo sapiens OX=9606 GN=TDRD6 PE=2 SV=2	FALSE	0.0313953	1.10552	1.19275	1	1	1	1	2096	236.367	5.25	High		260000000	0	2.8528	1
FALSE	Medium	Master Protein	Q96II8	Leucine-rich repeat and calponin homology domain-containing protein 3 OS=Homo sapiens OX=9606 GN=LRCH3 PE=1 SV=2	FALSE	0.0313953	1.10458	1.0296	1	1	1	1	777	86.03	6.71	High		54000000	0.059	1.68182	1
FALSE	Medium	Master Protein	P15924	Desmoplakin OS=Homo sapiens OX=9606 GN=DSP PE=1 SV=3	FALSE	0.0313953	1.10386	0.243817	1	1	1	1	2871	331.569	6.81	High		36000000	0.011	1.81405	1
FALSE	Medium	Master Protein	P51690	Arylsulfatase E OS=Homo sapiens OX=9606 GN=ARSE PE=1 SV=2	FALSE	0.0313953	1.08255	3.39559	1	1	1	1	589	65.626	6.96	High		890000000	0	2.1506	1
FALSE	Medium	Master Protein	O15511	Actin-related protein 2/3 complex subunit 5 OS=Homo sapiens OX=9606 GN=ARPC5 PE=1 SV=3	FALSE	0.0346821	1.05271	7.94702	1	1	1	1	151	16.31	5.67	High		260000000	0.212	2.5831	1
FALSE	Medium	Master Protein	P34932	Heat shock 70 kDa protein 4 OS=Homo sapiens OX=9606 GN=HSPA4 PE=1 SV=4	FALSE	0.0346821	1.03659	4.88095	1	4	1	1	840	94.271	5.19	High		5100000	0	0	1
FALSE	Medium	Master Protein	O60765	Zinc finger protein 354A OS=Homo sapiens OX=9606 GN=ZNF354A PE=1 SV=2	FALSE	0.0346821	1.03391	0.991736	1	1	1	1	605	69.193	9.57	High		150000000	0	2.05692	1
FALSE	Medium	Master Protein	Q02218	2-oxoglutarate dehydrogenase, mitochondrial OS=Homo sapiens OX=9606 GN=OGDH PE=1 SV=3	FALSE	0.0354286	1.01033	0.782014	1	1	1	1	1023	115.861	6.86	High		27000000	0.044	2.12419	1
FALSE	Medium	Master Protein	O43809	Cleavage and polyadenylation specificity factor subunit 5 OS=Homo sapiens OX=9606 GN=NUDT21 PE=1 SV=1	FALSE	0.0354286	1.00966	3.96476	1	1	1	1	227	26.211	8.82	High		76000000	0.155	2.0656	1
FALSE	Medium	Master Protein	Q92830	Histone acetyltransferase KAT2A OS=Homo sapiens OX=9606 GN=KAT2A PE=1 SV=3	FALSE	0.0354286	0.986741	0.716846	1	1	1	1	837	93.866	9.04	High		44000000	0.054	1.76757	1
FALSE	Medium	Master Protein	Q99729	Heterogeneous nuclear ribonucleoprotein A/B OS=Homo sapiens OX=9606 GN=HNRNPAB PE=1 SV=2	FALSE	0.0364465	0.96417	2.40964	1	1	1	1	332	36.202	8.21	High		110000000	0.166	1.80625	1
FALSE	Medium	Master Protein	Q9NZB2	Constitutive coactivator of PPAR-gamma-like protein 1 OS=Homo sapiens OX=9606 GN=FAM120A PE=1 SV=2	FALSE	0.0364465	0.963371	1.52057	1	1	1	1	1118	121.811	8.88	High		21000000	0.04	2.37075	1
FALSE	Medium	Master Protein	Q0ZGT2	Nexilin OS=Homo sapiens OX=9606 GN=NEXN PE=1 SV=1	FALSE	0.0453515	0.93442	1.03704	1	1	1	1	675	80.609	5.33	High		32000000	0.058	1.86138	1
FALSE	Medium	Master Protein	P54851	Epithelial membrane protein 2 OS=Homo sapiens OX=9606 GN=EMP2 PE=1 SV=1	FALSE	0.0453515	0.93442	3.59281	1	1	1	1	167	19.186	7.62	High			0.585	1.77422	1
FALSE	Medium	Master Protein	P26447	Protein S100-A4 OS=Homo sapiens OX=9606 GN=S100A4 PE=1 SV=1	FALSE	0.0485327	0.919734	7.92079	1	1	1	1	101	11.721	6.11	High		96000000	0.468	1.72642	1
FALSE	Low	Master Protein	Q14789	Golgin subfamily B member 1 OS=Homo sapiens OX=9606 GN=GOLGB1 PE=1 SV=2	FALSE	0.0536913	0.904134	0.276158	1	1	1	1	3259	375.79	5	High		88000000	0.01	2.43411	1
FALSE	Low	Master Protein	P06396	Gelsolin OS=Homo sapiens OX=9606 GN=GSN PE=1 SV=1	FALSE	0.0547486	0.898597	1.40665	1	1	1	1	782	85.644	6.28	High		49000000	0.058	3.44748	1
FALSE	Low	Master Protein	Q92974	Rho guanine nucleotide exchange factor 2 OS=Homo sapiens OX=9606 GN=ARHGEF2 PE=1 SV=4	FALSE	0.057842	0.897223	0.709939	1	1	1	1	986	111.473	7.27	High		21000000	0.036	0	1
FALSE	Low	Master Protein	P61081	NEDD8-conjugating enzyme Ubc12 OS=Homo sapiens OX=9606 GN=UBE2M PE=1 SV=1	FALSE	0.057842	0.893129	3.27869	1	1	1	1	183	20.887	7.69	High			0.212	0	1
FALSE	Low	Master Protein	P84090	Enhancer of rudimentary homolog OS=Homo sapiens OX=9606 GN=ERH PE=1 SV=1	FALSE	0.057842	0.892451	5.76923	1	1	1	1	104	12.251	5.92	High		64000000	0.389	1.91757	1
FALSE	Low	Master Protein	Q14324	Myosin-binding protein C, fast-type OS=Homo sapiens OX=9606 GN=MYBPC2 PE=1 SV=2	FALSE	0.0588889	0.892112	0.701139	1	1	1	1	1141	127.991	7.52	High		89000000	0.033	1.65788	1
FALSE	Low	Master Protein	Q8N7R7	Cyclin-Y-like protein 1 OS=Homo sapiens OX=9606 GN=CCNYL1 PE=1 SV=2	FALSE	0.0651214	0.878112	1.67131	1	1	1	1	359	40.679	6.07	High		59000000	0.116	1.83191	1
FALSE	Low	Master Protein	Q5JU85	IQ motif and SEC7 domain-containing protein 2 OS=Homo sapiens OX=9606 GN=IQSEC2 PE=1 SV=2	FALSE	0.0651214	0.876148	0.403226	1	1	1	1	1488	162.683	8.56	High		50000000	0.03	1.75963	1
FALSE	Low	Master Protein	P14406	Cytochrome c oxidase subunit 7A2, mitochondrial OS=Homo sapiens OX=9606 GN=COX7A2 PE=1 SV=1	FALSE	0.0746432	0.863597	7.22892	1	1	1	1	83	9.39	9.76	High		28000000	0	2.30727	1
FALSE	Low	Master Protein	P12004	Proliferating cell nuclear antigen OS=Homo sapiens OX=9606 GN=PCNA PE=1 SV=1	FALSE	0.0746432	0.862329	2.29885	1	1	1	1	261	28.75	4.69	High		73000000	0.129	1.62111	1
FALSE	Low	Master Protein	Q9BQG1	Synaptotagmin-3 OS=Homo sapiens OX=9606 GN=SYT3 PE=2 SV=1	FALSE	0.0746432	0.849858	1.01695	1	1	1	1	590	63.264	6.62	High		26000000	0	2.12702	1
FALSE	Low	Master Protein	Q9Y4P3	Transducin beta-like protein 2 OS=Homo sapiens OX=9606 GN=TBL2 PE=1 SV=1	FALSE	0.075575	0.846185	2.90828	1	1	1	1	447	49.766	9.44	High		53000000	0	0	1
